# Supplementary material for: Comparative genomics of Glandirana rugosa using unsupervised AI reveals a high CG frequency
Source: Life Sci Alliance. 2021 Mar 12;4(5):e202000905. doi: 10.26508/lsa.202000905 (PMC7994367; doi:10.26508/lsa.202000905)
Supplement: Supplementary file 1 [file LSA-2020-00905_TableS1.xlsx]

## Sheet: TableS2
Supplemental Table S1. Start positions of 1 Mb-sequences belonging to specific zones of P. adspersus (Pads) and X. laevis (X. Lae)
Psz1			Psz2			Psz3			Psz4			Lsz
Pads chr	Start position		Pads chr	Start position		Pad chr	Start position		Pads chr	Start position		X. Lae chr
chr 1	1		chr12	4400001		chr 1	5400001		chr 1	118300001		chr1L	218600001
chr 1	100001		chr12	4500001		chr 1	5500001		chr 1	118400001		chr1L	218700001
chr 1	2000001					chr 1	5600001		chr 1	118500001		chr1L	218800001
chr 1	2100001					chr 1	5300001		chr 1	118600001		chr2L	600001
chr 1	2200001					chr 1	5700001		chr 1	118700001		chr2L	700001
chr 1	2300001					chr 1	5800001		chr 1	118800001		chr2L	900001
chr 1	2400001					chr 1	3100001		chr 1	118900001		chr2L	1000001
chr 1	192100001					chr 1	500001		chr 1	119000001		chr2L	1100001
chr 1	192200001					chr 1	3700001		chr 1	119100001		chr2L	1200001
chr 1	192300001					chr 1	3800001		chr 1	119200001		chr2L	1300001
chr 1	192400001					chr 1	3900001		chr 1	119300001		chr2S	27900001
chr 1	192500001					chr 1	1500001		chr 1	119400001		chr2S	28000001
chr 1	192600001					chr 1	3000001		chr 1	119700001		chr2S	28100001
chr 1	192700001					chr 1	1600001		chr 1	119800001		chr2S	28200001
chr 1	192800001					chr 1	3200001		chr 1	119900001		chr2S	28300001
chr 1	192900001					chr 1	3400001		chr 1	120100001		chr2S	28400001
chr 1	193000001					chr 1	3500001		chr 1	120200001		chr2S	28500001
chr 1	193100001					chr 1	3600001		chr 1	120300001		chr2S	28600001
chr 1	193200001					chr 1	400001		chr 1	120400001		chr3L	100001
chr 1	193300001					chr 1	191700001		chr 1	120500001		chr3L	200001
chr 1	193400001					chr 1	191800001		chr 1	120600001		chr3L	300001
chr 1	193500001					chr 1	191900001		chr 1	120700001		chr3L	400001
chr 1	193600001					chr 1	1700001		chr 1	120800001		chr3L	500001
chr 1	193700001					chr 1	1800001		chr 1	120900001		chr3L	600001
chr 1	193800001					chr 1	2900001		chr 1	121000001		chr3L	700001
chr 1	193900001					chr 1	3300001		chr 1	121100001		chr3L	800001
chr 1	194000001					chr 1	300001		chr 1	121200001		chr3L	900001
chr 2	1					chr 1	191400001		chr 1	121300001		chr3L	1000001
chr 2	100001					chr 1	191500001		chr 1	121400001		chr3L	1100001
chr 2	200001					chr 1	191600001		chr 1	121500001		chr3L	1200001
chr 2	300001					chr 1	1900001		chr 1	121600001		chr3L	1300001
chr 2	400001					chr 1	2500001		chr 2	64700001		chr3L	1400001
chr 2	500001					chr 1	2600001		chr 2	64900001		chr3L	1500001
chr 2	600001					chr 1	2700001		chr 2	65000001		chr3L	1600001
chr 2	2000001					chr 1	2800001		chr 2	65100001		chr3L	141300001
chr 2	173400001					chr 1	192000001		chr 2	65200001		chr3L	141400001
chr 2	173500001					chr 1	200001		chr 2	65300001		chr3L	141900001
chr 2	173600001					chr 10	60900001		chr 2	65400001		chr3L	142000001
chr 2	173700001					chr 10	61000001		chr 2	65500001		chr3S	1
chr 2	173800001					chr 10	62000001		chr 2	66900001		chr3S	100001
chr 2	173900001					chr 10	62100001		chr 2	67100001		chr3S	200001
chr 2	174000001					chr 10	62200001		chr 2	67200001		chr3S	300001
chr 2	174100001					chr 10	62300001		chr 2	67600001		chr3S	400001
chr 2	174200001					chr 10	62400001		chr 2	67700001		chr3S	500001
chr 3	1					chr 10	62500001		chr 2	67800001		chr3S	600001
chr 3	100001					chr 10	62600001		chr 3	63400001		chr3S	700001
chr 3	200001					chr 10	62700001		chr 3	63500001		chr3S	800001
chr 3	300001					chr 10	62800001		chr 6	26300001		chr3S	900001
chr 3	400001					chr 10	62900001		chr 6	26400001		chr3S	1000001
chr 3	500001					chr 10	63000001		chr 8	80600001		chr3S	1100001
chr 3	600001					chr 10	64200001		chr 8	80700001		chr4L	1
chr 3	700001					chr 10	64300001		chr 8	80800001		chr4L	100001
chr 3	800001					chr 10	64400001		chr 8	80900001		chr4L	200001
chr 3	900001					chr 10	64500001		chr 8	81000001		chr4S	21800001
chr 3	169700001					chr 10	64600001		chr 9	34400001		chr4S	21900001
chr 3	169800001					chr 10	66600001		chr 10	53400001		chr4S	22000001
chr 3	169900001					chr 10	66700001		chr 10	53500001		chr4S	22100001
chr 3	170000001					chr 10	66800001		chr 10	53600001		chr4S	22200001
chr 3	170100001					chr 10	66900001		chr 10	53700001		chr4S	22300001
chr 3	170200001					chr 10	67000001		chr 10	53800001		chr4S	22400001
chr 3	170300001					chr 10	67100001		chr 10	53900001		chr5L	157800001
chr 3	170400001					chr 10	67200001		chr 10	54000001		chr5L	157900001
chr 4	1					chr 10	63100001		chr 10	54200001		chr5L	158000001
chr 4	100001					chr 10	63200001		chr 10	54300001		chr5L	158100001
chr 4	200001					chr 10	63300001		chr 10	55000001		chr5L	158200001
chr 4	300001					chr 10	64000001		chr 10	55100001		chr5L	158300001
chr 4	400001					chr 10	64100001		chr 10	55200001		chr5S	135400001
chr 4	167900001					chr 10	800001		chr 10	55300001		chr5S	135500001
chr 4	168000001					chr 10	5500001		chr 10	55400001		chr6L	153000001
chr 4	168100001					chr 10	500001		chr 10	55500001		chr6L	153100001
chr 4	168200001					chr 10	600001		chr 10	55600001		chr6L	153200001
chr 4	168300001					chr 10	700001		chr 10	55700001		chr6L	153300001
chr 4	168400001					chr 10	5400001		chr 10	60300001		chr6L	153400001
chr 4	168500001					chr 10	6100001		chr 10	60400001		chr6L	153500001
chr 4	168600001					chr 10	6000001		chr 10	60500001		chr6L	153600001
chr 4	168700001					chr 10	5600001		chr 10	60600001		chr6L	153700001
chr 4	168800001					chr 10	5700001		chr 10	60700001		chr6L	153800001
chr 4	168900001					chr 10	5800001		chr 10	60800001		chr6L	153900001
chr 4	169000001					chr 10	5900001		chr 10	61100001		chr6L	154000001
chr 4	169100001					chr 11	1600001		chr W	1		chr6S	126700001
chr 4	169200001					chr 11	1700001		chr W	100001		chr6S	126800001
chr 4	169300001					chr 11	61100001		chr W	1100001		chr6S	126900001
chr 4	169400001					chr 11	61200001		chr W	1200001		chr6S	127000001
chr 4	169500001					chr 11	63000001		chr W	1300001		chr6S	127100001
chr 5	1					chr 11	63100001		chr W	1400001		chr6S	127200001
chr 5	100001					chr 11	60700001		chr W	1500001		chr6S	127300001
chr 5	200001					chr 11	61300001		chr W	1600001		chr7L	100001
chr 5	300001					chr 11	62600001		chr W	1700001		chr7L	200001
chr 5	400001					chr 11	62700001		chr W	1800001		chr7L	300001
chr 5	500001					chr 11	62800001		chr W	1900001		chr7L	400001
chr 5	1200001					chr 11	62900001		chr W	2000001		chr7L	500001
chr 5	155200001					chr 11	60800001		chr W	4100001		chr7L	600001
chr 5	155300001					chr 11	60900001		chr W	4200001		chr7L	118500001
chr 5	155400001					chr 11	61000001		chr W	4300001		chr7L	118600001
chr 5	155500001					chr 11	63200001		chr W	4400001		chr7L	118700001
chr 5	155600001					chr 11	63300001		chr W	4500001		chr7L	118800001
chr 5	155700001					chr 11	1500001		chr W	4600001		chr7L	118900001
chr 5	155800001					chr 12	3900001		chr W	4700001		chr7L	119000001
chr 5	155900001					chr 12	4000001		chr W	4800001		chr7L	119100001
chr 5	156000001					chr 12	4100001		chr W	4900001		chr7L	119200001
chr 5	156100001					chr 12	4200001		chr W	5000001		chr7S	1
chr 5	156200001					chr 12	4300001		chr W	5100001		chr7S	100001
chr 5	156300001					chr 12	4600001		chr W	5200001		chr7S	200001
chr 5	156400001					chr 12	4700001		chr W	5300001		chr7S	84100001
chr 5	156500001					chr 12	4800001		chr W	5400001		chr7S	84200001
chr 5	156600001					chr 12	4900001		chr W	5500001		chr7S	84300001
chr 5	156700001					chr 12	5000001		chr W	5600001		chr7S	84400001
chr 5	156800001					chr 12	5100001		chr W	5700001		chr7S	84500001
chr 6	1					chr 12	5200001		chr W	5800001		chr7S	84600001
chr 6	100001					chr 12	5300001		chr W	5900001		chr7S	84700001
chr 6	200001					chr 12	47100001		chr W	6000001		chr7S	84800001
chr 6	300001					chr 12	48200001		chr W	6100001		chr7S	84900001
chr 6	400001					chr 12	2500001		chr W	6200001		chr7S	85000001
chr 6	500001					chr 12	48300001		chr W	6300001		chr7S	85100001
chr 6	600001					chr 12	48100001		chr W	6400001		chr7S	85200001
chr 6	700001					chr 12	48400001		chr W	6500001		chr7S	85300001
chr 6	800001					chr 12	48500001		chr W	6600001		chr8L	1
chr 6	114700001					chr 12	48600001		chr W	6700001		chr8L	100001
chr 6	114800001					chr 12	2400001		chr W	6800001		chr8L	200001
chr 6	114900001					chr 12	2300001		chr W	6900001		chr8L	300001
chr 6	115000001					chr 12	47200001		chr W	7100001		chr8L	400001
chr 6	115100001					chr 2	900001		chr W	7200001		chr8L	500001
chr 6	115200001					chr 2	1000001		chr W	7300001		chr8L	600001
chr 6	115300001					chr 2	1100001		chr W	7400001		chr8L	700001
chr 6	115400001					chr 2	2200001		chr W	7500001		chr8L	800001
chr 7	1					chr 2	800001		chr W	7600001		chr8L	900001
chr 7	100001					chr 2	1400001		chr W	7700001		chr8L	1000001
chr 7	200001					chr 2	1500001		chr W	7800001		chr8L	1100001
chr 7	300001					chr 2	1600001		chr W	7900001		chr8L	1200001
chr 7	400001					chr 2	1700001		chr W	8000001		chr8L	1300001
chr 7	500001					chr 2	172800001		chr W	8100001		chr8L	1400001
chr 7	28700001					chr 2	172900001		chr W	8200001		chr8L	1500001
chr 7	28800001					chr 2	700001		chr W	8300001		chr8L	1600001
chr 7	28900001					chr 2	1200001		chr W	8400001		chr8L	1700001
chr 7	29000001					chr 2	1300001		chr W	8500001		chr8L	115900001
chr 7	29100001					chr 2	1800001		chr W	8600001		chr8L	116600001
chr 7	29200001					chr 2	2100001		chr W	8700001		chr8L	116700001
chr 7	29300001					chr 2	171600001		chr W	8800001		chr8L	116800001
chr 7	29400001					chr 2	171700001		chr W	8900001		chr8L	117000001
chr 8	1					chr 2	171800001		chr W	9000001		chr8L	117100001
chr 8	100001					chr 2	171900001		chr W	9100001		chr8L	117200001
chr 8	200001					chr 2	172000001		chr W	9200001		chr8L	117300001
chr 8	300001					chr 2	172100001		chr W	9300001		chr8L	117400001
chr 8	400001					chr 2	172200001		chr W	9400001		chr8L	117500001
chr 8	500001					chr 2	172300001		chr W	9500001		chr8L	117600001
chr 8	600001					chr 2	172400001		chr W	9600001		chr8L	117700001
chr 8	700001					chr 2	172500001		chr W	9700001		chr8L	117800001
chr 8	800001					chr 2	172600001		chr W	9800001		chr8L	117900001
chr 8	900001					chr 2	172700001		chr W	9900001		chr8L	118000001
chr 8	1000001					chr 2	173000001		chr W	10000001		chr8L	118100001
chr 8	1100001					chr 2	173100001		chr W	10100001		chr8L	118200001
chr 8	1200001					chr 2	173200001		chr W	10200001		chr8L	118300001
chr 8	1300001					chr 2	173300001		chr W	11000001		chr8L	118400001
chr 8	1400001					chr 2	1900001		chr W	11100001		chr8L	118500001
chr 8	1500001					chr 3	168400001		chr W	11200001		chr8L	118600001
chr 8	1600001					chr 3	168500001		chr W	11300001		chr8L	118700001
chr 8	1700001					chr 3	168800001		chr W	11400001		chr8L	118800001
chr 8	47700001					chr 3	167600001		chr W	11500001		chr8L	118900001
chr 8	47800001					chr 3	167700001		chr W	11600001		chr8L	119000001
chr 8	47900001					chr 3	167800001		chr W	11700001		chr8L	119100001
chr 8	48000001					chr 3	168900001		chr W	11800001		chr8S	26000001
chr 8	48100001					chr 3	169000001		chr W	11900001		chr8S	26100001
chr 8	48200001					chr 3	167500001		chr W	12000001		chr8S	26200001
chr 8	48300001					chr 3	169100001		chr W	12100001		chr8S	26300001
chr 8	48400001					chr 3	169200001		chr W	12200001		chr8S	26400001
chr 8	48500001					chr 3	169300001		chr W	12300001		chr8S	26500001
chr 8	48600001					chr 3	169400001		chr W	12400001		chr8S	26600001
chr 8	48700001					chr 3	169500001		chr W	12500001		chr8S	26700001
chr 8	48800001					chr 3	1500001		chr W	12600001		chr8S	26800001
chr 8	48900001					chr 3	1100001		chr W	13000001		chr8S	26900001
chr 9	1					chr 3	1200001		chr W	13100001		chr8S	27000001
chr 9	100001					chr 3	1300001		chr W	13200001		chr8S	27100001
chr 9	200001					chr 3	1400001		chr W	13300001		chr8S	96000001
chr 9	300001					chr 3	1000001		chr W	13400001		chr8S	96100001
chr 9	400001					chr 3	169600001		chr W	13500001		chr8S	96200001
chr 9	500001					chr 4	2600001		chr W	13600001		chr8S	96300001
chr 9	600001					chr 4	2700001		chr W	13700001		chr8S	96400001
chr 9	700001					chr 4	2500001		chr W	13800001		chr8S	96500001
chr 9	800001					chr 4	900001		chr W	13900001		chr8S	96600001
chr 9	900001					chr 4	1000001		chr W	14000001		chr8S	96700001
chr 9	1000001					chr 4	700001		chr W	14100001		chr8S	96800001
chr 9	72000001					chr 4	800001		chr W	14200001		chr8S	96900001
chr 9	72100001					chr 4	600001		chr W	14300001		chr8S	97000001
chr 9	72200001					chr 4	167600001		chr W	14400001		chr8S	97100001
chr 9	72300001					chr 4	1100001		chr W	14500001		chr8S	97200001
chr 9	72400001					chr 4	167400001		chr W	14600001		chr8S	97300001
chr 9	72500001					chr 4	167500001		chr W	14700001		chr8S	97400001
chr 9	72600001					chr 4	167700001		chr W	14800001		chr8S	97500001
chr 9	72700001					chr 4	167800001		chr W	14900001		chr8S	97600001
chr 9	72800001					chr 4	1200001		chr W	15000001		chr8S	97700001
chr 9	72900001					chr 4	1300001		chr W	15100001		chr8S	97800001
chr 9	73000001					chr 4	1400001		chr W	15200001		chr8S	97900001
chr 10	1					chr 4	1500001		chr W	15300001		chr9_10L	17600001
chr 10	100001					chr 4	1600001		chr W	15400001		chr9_10L	17700001
chr 10	200001					chr 4	1700001		chr W	15500001
chr 10	300001					chr 4	1800001		chr W	15600001
chr 10	400001					chr 4	1900001		chr W	15700001
chr 10	64700001					chr 4	2000001		chr W	15900001
chr 10	64800001					chr 4	2100001		chr W	16000001
chr 10	64900001					chr 4	2200001		chr W	16100001
chr 10	65000001					chr 4	2300001		chr W	16200001
chr 10	65100001					chr 4	2400001		chr W	16300001
chr 10	65200001					chr 4	500001		chr W	16400001
chr 10	65300001					chr 5	2000001		chr W	16600001
chr 10	65400001					chr 5	5100001		chr W	16700001
chr 10	65500001					chr 5	5200001		chr W	16800001
chr 10	65600001					chr 5	5300001		chr W	16900001
chr 10	65700001					chr 5	5400001		chr W	17000001
chr 10	65800001					chr 5	5500001		chr W	17100001
chr 10	65900001					chr 5	5600001		chr W	17200001
chr 10	66000001					chr 5	5700001		chr W	17300001
chr 10	66100001					chr 5	5800001		chr W	17400001
chr 10	66200001					chr 5	5900001		chr W	17500001
chr 10	66300001					chr 5	6000001		chr W	17600001
chr 10	66400001					chr 5	6100001		chr Z	43400001
chr 10	66500001					chr 5	1900001		chr Z	43600001
chr 11	1					chr 5	1600001		chr Z	43700001
chr 11	100001					chr 5	1700001		chr Z	43800001
chr 11	200001					chr 5	1800001		chr Z	43900001
chr 11	300001					chr 5	154500001		chr Z	53000001
chr 11	400001					chr 5	154800001		chr Z	53100001
chr 11	500001					chr 5	154900001		chr Z	69500001
chr 11	600001					chr 5	154100001		chr Z	69600001
chr 11	700001					chr 5	154200001		chr Z	69700001
chr 11	800001					chr 5	154300001		chr Z	69800001
chr 11	900001					chr 5	154400001		chr Z	69900001
chr 11	1000001					chr 5	600001		chr Z	70000001
chr 11	1100001					chr 5	700001		chr Z	70100001
chr 11	1200001					chr 5	800001		chr Z	70200001
chr 11	1300001					chr 5	900001		chr Z	70300001
chr 11	1400001					chr 5	1000001		chr Z	73900001
chr 11	63400001					chr 5	1100001		chr Z	74000001
chr 11	63500001					chr 5	1300001		chr Z	74100001
chr 11	63600001					chr 5	1400001		chr Z	74200001
chr 11	63700001					chr 5	1500001		chr Z	74500001
chr 11	63800001					chr 5	154600001		chr Z	76100001
chr 11	63900001					chr 5	154700001		chr Z	79600001
chr 11	64000001					chr 5	155000001		chr Z	79700001
chr 11	64100001					chr 5	155100001		chr Z	79800001
chr 11	64200001					chr 6	110800001		chr Z	79900001
chr 11	64300001					chr 6	114500001		chr Z	80000001
chr 11	64400001					chr 6	115800001		chr Z	80100001
chr 11	64500001					chr 6	115900001		chr Z	80200001
chr 11	64600001					chr 6	116000001		chr Z	80300001
chr 12	1					chr 6	115700001		chr Z	80400001
chr 12	100001					chr 6	1200001
chr 12	200001					chr 6	1300001
chr 12	300001					chr 6	1400001
chr 12	400001					chr 6	113300001
chr 12	500001					chr 6	114600001
chr 12	600001					chr 6	116100001
chr 12	700001					chr 6	116200001
chr 12	800001					chr 6	116300001
chr 12	900001					chr 6	116400001
chr 12	1000001					chr 6	116500001
chr 12	1100001					chr 6	116600001
chr 12	1200001					chr 6	116700001
chr 12	1300001					chr 6	116800001
chr 12	1400001					chr 6	115600001
chr 12	1500001					chr 6	113500001
chr 12	1600001					chr 6	1100001
chr 12	1700001					chr 6	1000001
chr 12	1800001					chr 6	115500001
chr 12	1900001					chr 6	1500001
chr 12	2000001					chr 6	113600001
chr 12	2100001					chr 6	900001
chr 12	2200001					chr 7	5200001
chr 12	47300001					chr 7	5300001
chr 12	47400001					chr 7	5400001
chr 12	47500001					chr 7	6600001
chr 12	47600001					chr 7	7500001
chr 12	47700001					chr 7	6700001
chr 12	47800001					chr 7	7200001
chr 12	47900001					chr 7	7300001
chr 12	48000001					chr 7	7400001
chr Z	1					chr 7	800001
chr Z	100001					chr 7	700001
chr Z	200001					chr 7	28500001
chr Z	300001					chr 7	29700001
chr Z	400001					chr 7	28600001
chr Z	500001					chr 7	6800001
chr Z	600001					chr 7	28400001
chr Z	700001					chr 7	29500001
						chr 7	29600001
						chr 7	7000001
						chr 7	7100001
						chr 7	600001
						chr 7	6900001
						chr 8	49000001
						chr 8	49100001
						chr 8	47600001
						chr 8	2400001
						chr 8	2100001
						chr 8	1800001
						chr 8	1900001
						chr 8	2000001
						chr 8	2200001
						chr 8	2300001
						chr 9	1900001
						chr 9	70800001
						chr 9	2000001
						chr 9	70900001
						chr 9	1200001
						chr 9	1300001
						chr 9	2600001
						chr 9	2700001
						chr 9	71000001
						chr 9	2100001
						chr 9	2200001
						chr 9	2300001
						chr 9	2400001
						chr 9	2500001
						chr 9	71100001
						chr 9	71200001
						chr 9	71800001
						chr 9	1100001
						chr 9	71300001
						chr 9	71400001
						chr 9	71500001
						chr 9	71600001
						chr 9	71700001
						chr 9	71900001
						chr W	10300001
						chr W	10400001
						chr W	10500001
						chr W	10600001
						chr W	10700001
						chr W	10800001
						chr W	10900001
						chr W	200001
						chr W	300001
						chr W	400001
						chr W	500001
						chr W	7000001
						chr W	3200001
						chr W	3300001
						chr W	3600001
						chr W	3700001
						chr W	3800001
						chr W	3900001
						chr W	600001
						chr W	700001
						chr W	800001
						chr W	900001
						chr W	1000001
						chr W	2100001
						chr W	2400001
						chr W	2500001
						chr W	2600001
						chr W	2700001
						chr W	2800001
						chr W	2900001
						chr W	3000001
						chr W	3100001
						chr W	3400001
						chr W	3500001
						chr W	4000001
						chr W	2200001
						chr W	2300001
						chr W	12700001
						chr W	12800001
						chr W	12900001
						chr Z	101200001
						chr Z	98200001
						chr Z	97300001
						chr Z	98100001
						chr Z	97400001
						chr Z	97500001
						chr Z	1100001
						chr Z	1200001
						chr Z	1300001
						chr Z	1000001
						chr Z	900001
						chr Z	800001
						chr Z	98000001
						chr Z	97600001
						chr Z	97700001
						chr Z	97800001
						chr Z	97900001
