# Supplementary material for: Comparative genomics of Glandirana rugosa using unsupervised AI reveals a high CG frequency
Source: Life Sci Alliance. 2021 Mar 12;4(5):e202000905. doi: 10.26508/lsa.202000905 (PMC7994367; doi:10.26508/lsa.202000905)
Supplement: Supplemental Data 1. — The example of sequence alignments in the BLASTn search. The BLASTn search was performed using the G. rugosa scaffolds against the chrW sequences of P. adspersus. The example includes scaffold 2393955 sequences which shows the highest identity against the chrW. [file LSA-2020-00905_Supplemental_Data_1.txt]

Alignments:
>scaffold2393955_len2738836_cov71_read141_maxK112
Sequence ID: Query_29087 Length: 2738836 
Range 1: 1916974 to 1920366

Score:3345 bits(2110), Expect:0.0, 
Identities:2895/3414(85%),  Gaps:131/3414(3%), Strand: Plus/Minus

Query  5104939  GTGCGGCCGGTATACTTGTCTATTCAGCACAAGGTACGGACAAGTCCTGTGGGATCCATA  5104998
                ||| ||||||| ||  ||||||||| ||||||||||| |||||||| |||||||||||| 
Sbjct  1920366  GTGAGGCCGGTCTAAATGTCTATTCTGCACAAGGTACAGACAAGTCTTGTGGGATCCATG  1920307

Query  5104999  CCTGTGGGATCC--ATGAACATGAGCTTGTCCACATTGGCTGTGGACAGGCGGCTGCGCT  5105056
                ||||    ||    || ||  | ||||||||||| |||||||||||||||| |||| |||
Sbjct  1920306  CCTGGCTCATTTTAATAAATGTTAGCTTGTCCACGTTGGCTGTGGACAGGCAGCTGTGCT  1920247

Query  5105057  TGTCTGTGATTAccccccc-GCCATGCTAAACACACGTTCAGACAATACACTGGCCGCAG  5105115
                |||||||||| || ||||| ||||||||||| ||||||||||||||||||||||| ||||
Sbjct  1920246  TGTCTGTGATAACGCCCCCTGCCATGCTAAATACACGTTCAGACAATACACTGGCTGCAG  1920187

Query  5105116  GGCAGGCCAGCACCTCCAAGGCGTAAAGGGCAAGCTCAGGCCATGTGCCCAATTTGGAGA  5105175
                |||||||||||||||||||||| |||||||||||||||||||||||||||||||||||||
Sbjct  1920186  GGCAGGCCAGCACCTCCAAGGCATAAAGGGCAAGCTCAGGCCATGTGCCCAATTTGGAGA  1920127

Query  5105176  CCCAGAAGTTGAATGGGGCAGACCCATCAGTCAGTACGTGTAGGCGTGTGCACACGTACT  5105235
                ||||||||||||||||||||||||||||||||||||||||||||||||||||||| ||||
Sbjct  1920126  CCCAGAAGTTGAATGGGGCAGACCCATCAGTCAGTACGTGTAGGCGTGTGCACACATACT  1920067

Query  5105236  GTTCCACCATGTTGCTGAAATGCTGCCTCCTGCTAAGACGTTCCGTATCAGCTTGTGGTG  5105295
                |||||||||||||||||||||||||||||||||||||| ||| | |||||||| ||||||
Sbjct  1920066  GTTCCACCATGTTGCTGAAATGCTGCCTCCTGCTAAGATGTTGCCTATCAGCTGGTGGTG  1920007

Query  5105296  CTGGTTGTTGTGGCGTGCTG---ACAAAGCTTTTTCTCATTTCGGCCATGCTAACCTTCC  5105352
                ||| ||||| ||||||||||   ||||||||||| | |||||| |||||||||||| | |
Sbjct  1920006  CTGTTTGTTATGGCGTGCTGCTGACAAAGCTTTTCCACATTTCAGCCATGCTAACCCTGC  1919947

Query  5105353  CTTCTGAGGTGCTGGCG-TGCCCCAGCTGCGTTGGCGA---------CTTCCTCCTCCTC  5105402
                ||||||||||||||||| |||| |||||||||| ||           ||| |||||||||
Sbjct  1919946  CTTCTGAGGTGCTGGCGGTGCCACAGCTGCGTTTGCATTTGCGACCTCTTACTCCTCCTC  1919887

Query  5105403  TGCCTTTGCCTTGTGCTTCCACTAAGCCCCCGCTGCCAGGTGGGAATGCCATCAGCAGC-  5105461
                |||||||||| |||||||||||| |||||||| || ||  |||||||||| |||||||| 
Sbjct  1919886  TGCCTTTGCCCTGTGCTTCCACTGAGCCCCCGGTGTCATTTGGGAATGCCCTCAGCAGCT  1919827

Query  5105462  ---------GCATCTTCCGATCACGCTCCAGTGACTGAATTAAGGATGGCACGTTGTCCT  5105512
                         || ||||||||||||||||||||||  |||||||||  ||||||||||| |
Sbjct  1919826  CGTCTACCAGCGTCTTCCGATCACGCTCCAGTGAGGGAATTAAGGGCGGCACGTTGTCTT  1919767

Query  5105513  TGTAGCGGGGATCCAGCAGGGTGGCCACCCAGTAATCAGAACCGGTTAGAATGTGGGCAA  5105572
                |||| | |||||||||||||||||||| ||||||||||| ||  |||| |||||| ||||
Sbjct  1919766  TGTAACCGGGATCCAGCAGGGTGGCCATCCAGTAATCAGCACAAGTTAAAATGTGAGCAA  1919707

Query  5105573  CTCGGCGGTCGTTGCACAGGCACTGCAGCATGTAGTCGCTCATGTGTGCCAGGCTGACCA  5105632
                |||||| || ||||  |||||||||||||||||||| |||||||||||||| |||| || 
Sbjct  1919706  CTCGGCTGTTGTTGAGCAGGCACTGCAGCATGTAGTTGCTCATGTGTGCCAAGCTGCCCT  1919647

Query  5105633  GAGGCAACAACAAGCTGTCCTCTGTGGGAGGTGTATCGTCCTCTGTATTCCCCCAGCCAT  5105692
                  |            ||     |||   |  |||   ||||||||||| || |||| |||
Sbjct  1919646  CTG------------TGGGAGGTGTATCATCTGT---GTCCTCTGTATCCCACCAGGCAT  1919602

Query  5105693  GCTCCAGTGATGCCCATGAGCTGCTTTGGGTGCCACCCTGCT---------------CCT  5105737
                |||||||||||||||| ||||||| |||||||||||||||||               |||
Sbjct  1919601  GCTCCAGTGATGCCCACGAGCTGCGTTGGGTGCCACCCTGCTGTGAACACGGTTCCTCCT  1919542

Query  5105738  CCTCCTCTTCATC---------CTCCCCATCCTCCAGAACTGTGCCCTAACTGGACAGTT  5105788
                | ||||| |||||         |||| |||||||||||||||||||||| || || | ||
Sbjct  1919541  CTTCCTCATCATCATCCTCGTCCTCCTCATCCTCCAGAACTGTGCCCTAGCTTGAAAATT  1919482

Query  5105789  GTGTACCTGGCCTCTGTTGGTGCAGGAACCCACCCTCCGAGCCAC--GTGAATGACTGGC  5105846
                 | |||||||||| |  ||||||||||||||||||||||||||||  |||||||||||||
Sbjct  1919481  TTTTACCTGGCCTATACTGGTGCAGGAACCCACCCTCCGAGCCACTTGTGAATGACTGGC  1919422

Query  5105847  CTGATAACCGTGGAAATGATCCCTCTTCTTCCTCCT---------GTGCCACATCCTCTT  5105897
                |||||||| |||||||||| |||||||| |||||||         |||||||||||||||
Sbjct  1919421  CTGATAACAGTGGAAATGACCCCTCTTCCTCCTCCTCTTCACCATGTGCCACATCCTCTT  1919362

Query  5105898  CCATCATCGCCCGAAGTGTTTTTTCAAGGAGACATAGAAGTGGGATAGTAACGCTGAGGA  5105957
                |||||||| ||||||||||||||||||||||||||||||||||||||||||||||||| |
Sbjct  1919361  CCATCATCACCCGAAGTGTTTTTTCAAGGAGACATAGAAGTGGGATAGTAACGCTGAGAA  1919302

Query  5105958  CAGCGTCATTGGCACTGGCCAAGTTGGTGGAGTACTCGAAACAGCGCAACGTGGCACACA  5106017
                ||||||||| |||| ||||||  ||||||||||||| |||||| |||||  ||| |||||
Sbjct  1919301  CAGCGTCATCGGCATTGGCCATTTTGGTGGAGTACTTGAAACACCGCAATATGGTACACA  1919242

Query  5106018  CGTCCCGTATGGAGGCCCACTTGTTGGTGGTGAAGTGGTGCTGTTCCGCAGAGCGACTCA  5106077
                 ||| || ||||||||||||| |||||||||||||||||||| ||| ||||||||||| |
Sbjct  1919241  GGTCTCGCATGGAGGCCCACTCGTTGGTGGTGAAGTGGTGCTTTTCTGCAGAGCGACTGA  1919182

Query  5106078  CCCGTGCGTGCTGCAGCTGAAACTCCACTATCGCCTGCTGCTGCTCGCACAGTCTCTCCA  5106137
                ||| ||||||||||||||||||||||||||| ||||||||||||||||||||||| ||||
Sbjct  1919181  CCCATGCGTGCTGCAGCTGAAACTCCACTATTGCCTGCTGCTGCTCGCACAGTCTGTCCA  1919122

Query  5106138  GCATGTGCAAGGTGGAGTTCCACCTTGTGGGTACGTGGCATATGAGGCGGTGAGCGGGAA  5106197
                ||||||||||||||||||||||||||||||| |||| ||||| ||||||||||| |||||
Sbjct  1919121  GCATGTGCAAGGTGGAGTTCCACCTTGTGGGCACGTTGCATAGGAGGCGGTGAGTGGGAA  1919062

Query  5106198  GGCCGACGTTACGCTGCAGTGCAGAT----GAGCAGCAGCAGGGTGAGAACGCCGAAAGC  5106253
                |||||| ||| | |||||| ||||||    ||||||||||||||||||||||||||||||
Sbjct  1919061  GGCCGAAGTTCCTCTGCAGCGCAGATAGGTGAGCAGCAGCAGGGTGAGAACGCCGAAAGC  1919002

Query  5106254  GCACAGAGATGGCCCCCACTTTCTGCAGCAGCTCTGACATATCAGGGTCATTTTTCAGGA  5106313
                |  || ||||||||  ||||||||||||||||||||||||||| ||||  |||||   ||
Sbjct  1919001  GTGCACAGATGGCCTGCACTTTCTGCAGCAGCTCTGACATATCCGGGTAGTTTTTTTAGA  1918942

Query  5106314  -ACCTCTGCACCACCAAATTCAGCACATGCGCCAGGCAAAGGAATGTGTGTCAAACCGGC  5106372
                 |  |||||||| |||||||||||||||||||||| ||| ||| |||| |||||||||||
Sbjct  1918941  GATTTCTGCACCCCCAAATTCAGCACATGCGCCAGACAAGGGA-TGTGCGTCAAACCGGC  1918883

Query  5106373  TAGGCCCAGAGCTGCTACGAGATTTCGCCTGTTATCGCAAACCACCAGGCCGGGCTTGAG  5106432
                ||| ||||||||||||||  ||||||||   |||||||| ||||||||||||||||||||
Sbjct  1918882  TAGTCCCAGAGCTGCTACCTGATTTCGCACATTATCGCACACCACCAGGCCGGGCTTGAG  1918823

Query  5106433  GCTCAGTGGCACCAACCACTCATCGGTCTGTTGTTCCATGCCCGTCCACAGCTCCTGCGT  5106492
                ||||||||||| |||||||||||||||||||||||| |||||||||||||||| ||||| 
Sbjct  1918822  GCTCAGTGGCAACAACCACTCATCGGTCTGTTGTTCAATGCCCGTCCACAGCTACTGCGC  1918763

Query  5106493  GGTGTGGGGTTTTTCCCCCCAAACAGATGAGTTTCAAAACAGCCTGCTGTCGTTTCCCCC  5106552
                 |||||||||||  ||||| ||||| || ||||| ||||||| |||||||||||||||| 
Sbjct  1918762  AGTGTGGGGTTTAGCCCCC-AAACATATCAGTTTTAAAACAGTCTGCTGTCGTTTCCCCT  1918704

Query  5106553  TGGCTGTGCTG------GTGATGGAGGTGTTACGCTGACCGGATGAGGAGGTGGTAGAGG  5106606
                ||| |||||||      ||| || |||||||||| ||| ||||||||| | |||||||||
Sbjct  1918703  TGGATGTGCTGAAGTTGGTGGTGAAGGTGTTACGTTGAGCGGATGAGGTGATGGTAGAGG  1918644

Query  5106607  AGGA---AGCGGAGTAGGAGGAAGAGGCAA----------AGAGAAACGTCCTGCAATCC  5106653
                ||||   ||||||||||||||| |||||||          ||||||| | ||| ||||||
Sbjct  1918643  AGGAGGAAGCGGAGTAGGAGGAGGAGGCAACACGAGGCAAAGAGAAATGCCCTACAATCC  1918584

Query  5106654  TC---------AGGACATGCGCCAAACTGCTATCCGCCTCAGGCCCAGCCGCCACTGCAT  5106704
                ||         |||||| ||||||||  |||| | |||||||||||| |||||||| |||
Sbjct  1918583  TCGGTGGCGGAAGGACACGCGCCAAATGGCTAGCTGCCTCAGGCCCACCCGCCACTACAT  1918524

Query  5106705  TTGCCCAGTGTGCAGTTAGGGAGATATATAACGTCCCTGCCCGTGCTTACTGGTCCACGT  5106764
                ||||||||||||||||||| ||||||||   ||||||||||||||||||||||||||| |
Sbjct  1918523  TTGCCCAGTGTGCAGTTAGCGAGATATAG--CGTCCCTGCCCGTGCTTACTGGTCCACTT  1918466

Query  5106765  ATAGGTGGTTATGTGGACCTTGCCACAGATGGCGTTGCACAGTGCACACCTAATTTTGTC  5106824
                ||  ||||||||||||||||||| | ||||||| ||||||||||||||| | || |  | 
Sbjct  1918465  ATCAGTGGTTATGTGGACCTTGCAAAAGATGGCATTGCACAGTGCACACTTGATCTCATT  1918406

Query  5106825  CGCCACTTGGTTGTGCAGGGCAGGGATGGCTCGCCTGAAAAAGTACTGG--GCTGGGAAT  5106882
                | | ||||| |||||||||| ||||||||||| |||| ||||||| |||  |||||||| 
Sbjct  1918405  CCCGACTTGTTTGTGCAGGGAAGGGATGGCTCACCTGGAAAAGTAGTGGCAGCTGGGAAC  1918346

Query  5106883  CACGTACTGTGGGACAGCCACCGCCATAAGGTTTTTATAAGTCTCCATCTCCACCAGACG  5106942
                ||||||||||||||||| ||||| ||| ||||||||| || | ||| | |||||||||| 
Sbjct  1918345  CACGTACTGTGGGACAGACACCGTCATCAGGTTTTTAAAACTGTCCGTGTCCACCAGACA  1918286

Query  5106943  AAATGACAGCATTTCAGAGGCCAGGAATTTTGAAATGCTGGCATTCAGGGCCAGGGATTG  5107002
                 ||||||||||||| | ||||||| |||||||||||||||||||||| |||||||||| |
Sbjct  1918285  GAATGACAGCATTTTAAAGGCCAGAAATTTTGAAATGCTGGCATTCATGGCCAGGGATCG  1918226

Query  5107003  CGGGTGGGTAGGGAGGTACTTCCTCTTTCTCTCCAGTATTTGGGAGATGGACAGCTGAAC  5107062
                 |||||||||||| ||||||||||||||||||||||| ||||||||||| | || || | 
Sbjct  1918225  TGGGTGGGTAGGGGGGTACTTCCTCTTTCTCTCCAGTGTTTGGGAGATGTAGAGTTGTAA  1918166

Query  5107063  GCTTCCATGGGACAGTGTGGAGATGCTTGGAGATGGTGACGGAGGTGGTGGCGTTGCTGC  5107122
                |||||||||| || ||||||| |||||||| ||||||| | ||  |||||| ||||||| 
Sbjct  1918165  GCTTCCATGGAACCGTGTGGAAATGCTTGGGGATGGTGGCAGACATGGTGGTGTTGCTGT  1918106

Query  5107123  CACATCCTCTGTTTGCAGGGTGGCAGGTGCCACTGTCACTCCAGAGGGGGAGGAAGAGGC  5107182
                |||||| |||| |||| |||||||||||| |||||   ||   |||| ||||||||||||
Sbjct  1918105  CACATCGTCTGCTTGCTGGGTGGCAGGTGACACTGGAGCTGTGGAGGTGGAGGAAGAGGC  1918046

Query  5107183  CCAGACTGCAGCAGCAGAGGGAGCAGAAGGAGCCTGAGATCTTTTGTGGTTTTTAAAGTG  5107242
                | || | ||||||| ||||| ||||| ||||| | |||| ||||| ||| |||| | || 
Sbjct  1918045  CAAGGCAGCAGCAGAAGAGGAAGCAGGAGGAGGCCGAGACCTTTTTTGGATTTTGAGGTA  1917986

Query  5107243  TTTACTCCACTGCAGCTCGTGCTTTGCATTTAGATGCCTGGTCATGCAGGTGGTGCTCAG  5107302
                 ||| ||||||||||||||||||||| ||||||||||| ||| || ||||| ||||||||
Sbjct  1917985  CTTATTCCACTGCAGCTCGTGCTTTGAATTTAGATGCCCGGTAATACAGGTTGTGCTCAG  1917926

Query  5107303  GTTTAGAACATTTATGCCTCGCTTCAGGCTCTGATTGCACAGCGTGCAAACCACTCGCGT  5107362
                |||||||||||||||||||||||||||||||| |||||||||||||||||||||||| ||
Sbjct  1917925  GTTTAGAACATTTATGCCTCGCTTCAGGCTCTCATTGCACAGCGTGCAAACCACTCGTGT  1917866

Query  5107363  CTTGTCGTCAGCACATTGTCTGAAGAACTGCCACACCAGGGAACTCCTTGCAGCTGGCTT  5107422
                |||||| ||||||||| ||||||||||||||||| || |||||| ||||  ||||| |||
Sbjct  1917865  CTTGTCATCAGCACATAGTCTGAAGAACTGCCACGCCGGGGAACACCTTTGAGCTGCCTT  1917806

Query  5107423  TGGTGTGCTCAGTCCCTGGGTGCGGTGGGCAGTAGCAGGCGTACTGGTTAGGGGATGGCC  5107482
                |||||||||  |||||||||||| ||||| ||||||||| ||||||  ||||||| |   
Sbjct  1917805  TGGTGTGCTAGGTCCCTGGGTGCAGTGGGTAGTAGCAGGTGTACTGTCTAGGGGACGCTT  1917746

Query  5107483  ACTCTGCTTTTGCACCCTGCTCCCTCTTTTGCTGTGTGGCTGGCGCTGT--GACCACGAC  5107540
                 ||| ||||||||| |||||| ||||||||||||||  | || | ||||  |||||| ||
Sbjct  1917745  GCTCCGCTTTTGCAACCTGCTTCCTCTTTTGCTGTGCTGGTGCCTCTGTGCGACCACCAC  1917686

Query  5107541  CTCTTCCTCCGAACGGCACACGTCACTCGCTTGACCTTGATTCCATGTGGGGTCTAGGAC  5107600
                |||||||||| ||| ||||||||||||||| ||||||| |||||||||||||||||||||
Sbjct  1917685  CTCTTCCTCCAAACTGCACACGTCACTCGCATGACCTTCATTCCATGTGGGGTCTAGGAC  1917626

Query  5107601  CTCATCATCCTCCACATCATCTTCCACCCACTCATCACCCCTGCCCTCCTTGCCGGTCTG  5107660
                ||||||||||||||||||||||||||||||| | ||||| |||||||||||| | |||||
Sbjct  1917625  CTCATCATCCTCCACATCATCTTCCACCCACCCTTCACCACTGCCCTCCTTGTCAGTCTG  1917566

Query  5107661  CACACTGCAGAAAGCCGCAGCAGTTGGCACCTGTGTTTCGTCATCATCAGAGATGTGCTG  5107720
                ||||||| ||||||||||||||||||||||||||||||||||||||||||||| ||||||
Sbjct  1917565  CACACTGTAGAAAGCCGCAGCAGTTGGCACCTGTGTTTCGTCATCATCAGAGACGTGCTG  1917506

Query  5107721  CGGTGGTCCTCCCATGTTCACATCCTGAAACATAAGTGGTTGGACATCGGTGCACTCAAT  5107780
                |||||||  | |||||| | ||||||| |||| |||||||||| ||||||||||||||||
Sbjct  1917505  CGGTGGTGTTTCCATGTCCTCATCCTGCAACAGAAGTGGTTGGGCATCGGTGCACTCAAT  1917446

Query  5107781  CTCTTCCACTTCTGGGGCAGGGCTATGGGGCCGGCCCACAGCAACCCTGCCAGCAGAGTC  5107840
                 |||||||||||||||||||||||||| ||  ||||||| | ||     |||||||| | 
Sbjct  1917445  GTCTTCCACTTCTGGGGCAGGGCTATGTGGATGGCCCAC-GAAAGAACACCAGCAGATTA  1917387

Query  5107841  ATCAAAAAGCATAAGAGACTGCTGCATGACTTAGGGCTCAGACTGCTTGGCTGATTTGCA  5107900
                 ||||||||||||||||||||||||| ||||| ||||||||||| |||||||||||| ||
Sbjct  1917386  TTCAAAAAGCATAAGAGACTGCTGCA-GACTTGGGGCTCAGACTCCTTGGCTGATTTACA  1917328

Query  5107901  AGGGGGTGAGGTGAAAGACAGATGCCCATGGGCTGCAGGTGCCAACTCTGCACTTTCAGC  5107960
                ||||| |||||||||||||||||| ||||||| | |||||||||||||||  |||||| |
Sbjct  1917327  AGGGGCTGAGGTGAAAGACAGATGGCCATGGGGTTCAGGTGCCAACTCTGAGCTTTCATC  1917268

Query  5107961  AGAGGACCGAGTGGGAGACAATGTGAAGGAACTGGAGGCACTGTCAGCCACCCAATCTAC  5108020
                |  | |||  |||||||||||||||||||||||||||||| |||||||||||||||||||
Sbjct  1917267  AAGGAACCAGGTGGGAGACAATGTGAAGGAACTGGAGGCATTGTCAGCCACCCAATCTAC  1917208

Query  5108021  TACCGCCTCTACTTGTTCTGGCCTCTCCATTCGTACACCGGTATTCGGGCCTACAAAATA  5108080
                || | ||| |||||||||||||||| ||||||||  | ||| | ||| |||||| | |||
Sbjct  1917207  TAGCACCTGTACTTGTTCTGGCCTCACCATTCGTTGAGCGGCAATCGAGCCTACCATATA  1917148

Query  5108081  ACGCTGAACGTTTTGTCGCCTACGTGCACCTGAGGAAGGTGTTTCATTTGGGCGTGTAGC  5108140
                ||| |||  ||| |||   |||| |||||||||  ||||||||||||||| | |||||||
Sbjct  1917147  ACGTTGACGGTTCTGTTTGCTACTTGCACCTGACAAAGGTGTTTCATTTGTGTGTGTAGC  1917088

Query  5108141  TGGCACAGATCGACCACGTCCTCCCCCTGCAACGGGAGCT---------CCACCAACACC  5108191
                ||||||| ||||||||||||||| || |||||| ||| ||         |||||||||||
Sbjct  1917087  TGGCACAAATCGACCACGTCCTCTCCTTGCAACAGGATCTTCACCAACACCACCAACACC  1917028

Query  5108192  AGCAGCAC---CACGACCAGGGCCACGTCCTTTATTTGATGCTCTCCTCATTCT  5108242
                ||||||||   ||  |||| | |||||||| |||||||| ||||||||||||||
Sbjct  1917027  AGCAGCACCAGCAGCACCACGACCACGTCCCTTATTTGACGCTCTCCTCATTCT  1916974
