# Supplementary material for: Comparative genomics of Glandirana rugosa using unsupervised AI reveals a high CG frequency
Source: Life Sci Alliance. 2021 Mar 12;4(5):e202000905. doi: 10.26508/lsa.202000905 (PMC7994367; doi:10.26508/lsa.202000905)
Supplement: Supplemental Data 2. — The example of sequence alignments in the BLASTn search. The BLASTn search was performed using the G. rugosa scaffolds against the chrW sequences of P. adspersus. The example includes scaffold 2393955 sequences which shows the highest identity against the chrW. [file LSA-2020-00905_Supplemental_Data_2.txt]

Query: scaffold2393955_len2738836_cov71_read141_maxK112 Query ID: lcl|Query_18089 Length: 2738836

>chrw_18685884_
Sequence ID: Query_18091 Length: 2961 
Range 1: 1 to 2961

Score:3296 bits(3654), Expect:0.0, 
Identities:2577/3089(83%),  Gaps:166/3089(5%), Strand: Plus/Plus

Query  1178302  AGAAGGAGGAGAGCATCAAATAAGGGACATGGTCGTGGTGCTGCTGGTGTTGGTGGTGTT  1178361
                |||| ||||||||||||||||||||||| ||| |   ||  || ||||| || |||||||
Sbjct  1        AGAATGAGGAGAGCATCAAATAAGGGACGTGGCCCCAGT--TG-TGGTGCTGCTGGTGTT  57

Query  1178362  GGTGAAGCTCCTGTTGCAAGGAGAGAACGTGGTCGATCTGTGCCAGCTACACGCATAAGT  1178421
                |||| ||||||||||||| |||||| ||||||| |||||||||||||||||| |  || |
Sbjct  58       GGTGGAGCTCCTGTTGCAGGGAGAGGACGTGGTTGATCTGTGCCAGCTACACTCCCAAAT  117

Query  1178422  GAAACACCTTCCTCAGGTGTGAGTAGCCGACAGAACCTTCAACATTATATAGTAGGCCCG  1178481
                |||||||||||||||||||   |||| ||||||| | |||| |||||| | |||||||||
Sbjct  118      GAAACACCTTCCTCAGGTGCACGTAGGCGACAGAGCGTTCAGCATTATTTTGTAGGCCCG  177

Query  1178482  AATGCCGCTCAATGAATGGTGAGGCCAGAACAAGTACAGGCGATAGTAGGTTGGGTGGCA  1178541
                ||| ||  |  | ||||||||||||||||||||||| |||| ||||||| || |||||| 
Sbjct  178      AATACCAGTGTACGAATGGTGAGGCCAGAACAAGTAGAGGCAATAGTAGATTTGGTGGCT  237

Query  1178542  GACAATGCCTCCAGTTCCTTCACATTGTCTCCCACCTGGTCCCTTGCTGAAAGCTCAGAG  1178601
                |||| |||||||||||||||||||||||||||||||||||||| |||||||||| |||||
Sbjct  238      GACAGTGCCTCCAGTTCCTTCACATTGTCTCCCACCTGGTCCCCTGCTGAAAGCGCAGAG  297

Query  1178602  TTTGCACCTGAACTTCATGGCCATCTGTCTTTTACCTCAGCCCCTTGTAAATCAGCCAAG  1178661
                || ||||||| |   ||||| ||||||||||| |||||| ||||||| ||||||||||||
Sbjct  298      TTGGCACCTGCAGCCCATGGGCATCTGTCTTTCACCTCA-CCCCTTGCAAATCAGCCAAG  356

Query  1178662  CAGTCTGAGCCCCAAGTCATGCAGCAGTCTCTTATGCTTTTTGTTGACTCTGCTGGTGTT  1178721
                ||||||||||||||||||||||||||||||||||||||||||| |||||||| |||    
Sbjct  357      CAGTCTGAGCCCCAAGTCATGCAGCAGTCTCTTATGCTTTTTGATGACTCTGGTGGCAGG  416

Query  1178722  CATTCCATGGGCCATCCACATAGCCCTGCTGCAGAAGTGAAAGACATTTAGCGCACCAAT  1178781
                  |||| |||||| | |||||||||||||  |||||||| | || ||| || ||||||||
Sbjct  417      GTTTCCGTGGGCCGTTCACATAGCCCTGCCCCAGAAGTGGAGGAGATTGAGTGCACCAAT  476

Query  1178782  GCCAAACCACTTCTGTTTCATCATGAGGACATGGAAACACCACCGCAGCACGTCTCTGAT  1178841
                |  ||||||||| |||||||  ||| |||||||| |  ||||||||||||||||||||||
Sbjct  477      G--AAACCACTTATGTTTCAGGATGTGGACATGGGAGGACCACCGCAGCACGTCTCTGAT  534

Query  1178842  GATGATGATGACGAAAAACAGGTGCCCACTGCTGTGGCTTTGTACAGTGTGCAGACTGAC  1178901
                | |||      ||||| ||||||||| ||||||| |||||| | |||||||||||| | |
Sbjct  535      GGTGA------CGAAACACAGGTGCCAACTGCTGCGGCTTTCTGCAGTGTGCAGACCGGC  588

Query  1178902  AAGGAGGGCAGTGGTGAACAGTGGGTGGAAGATGATGTGGAGGATGATGAGGTCCTAGAC  1178961
                ||||||||||| |||||| ||||||||||||||||||            |||||||||||
Sbjct  589      AAGGAGGGCAGGGGTGAAGAGTGGGTGGAAGATGATG------------AGGTCCTAGAC  636

Query  1178962  CCTACATGGAATGAAGGTCATGTGAGTAACGTGTGCAGTTT-GGAGGAAGAGGTGGTGGT  1179020
                || ||||||||| ||||||||| |||| ||||||||||||  ||||||||||||||||||
Sbjct  637      CCCACATGGAATCAAGGTCATGCGAGTGACGTGTGCAGTTCAGGAGGAAGAGGTGGTGGT  696

Query  1179021  CGCACAGAGGCACCAGCACAGCAGAGGAAGGAGGAAGCAGGTTGCAAAAGCGGAGCGACC  1179080
                | | ||| | || | ||||||||    || |||| |||||| ||||||||| ||| | ||
Sbjct  697      CACGCAGCGCCAGCCGCACAGCA----AAAGAGGGAGCAGGGTGCAAAAGCAGAGTGGCC  752

Query  1179081  GTCACCTAGACAGTACGCCTGCTACT---------ACCCAGGGACCTAGCACACCAAAGG  1179131
                 || || || ||||||||||| ||||         ||||||||||  || ||||||||| 
Sbjct  753      ATCCCCCAGCCAGTACGCCTGTTACTGCCCACCGCACCCAGGGACTGAGTACACCAAAGC  812

Query  1179132  CAGCTCAAAGACGTTCCTCGGCGTGGCAGTTCTTCAGACAATGTGCTGACGACAAGACGC  1179191
                |||||| |||  |||||  |||||||||||| |||||| |||||||||||||||||||||
Sbjct  813      CAGCTCCAAGGAGTTCCCTGGCGTGGCAGTTGTTCAGAAAATGTGCTGACGACAAGACGC  872

Query  1179192  AAGTGGTTTACACGCTGTGCGATGAGAGCCTGAAGTGAGGCATAAATGTTCTAAACCTGA  1179251
                 |||||||| |||||||||| || ||| ||||||| ||||||||||||||||||||||||
Sbjct  873      GAGTGGTTTGCACGCTGTGCAATCAGAACCTGAAGCGAGGCATAAATGTTCTAAACCTGA  932

Query  1179252  CCACAACCTGCATGACCAGGCATCTAAATGCAAAGCACAAGCTGCAATGGAATAAGTACC  1179311
                 ||| |||||||| | |||||||||||||||||||||| ||||||| ||||    | |||
Sbjct  933      GCACCACCTGCATAAGCAGGCATCTAAATGCAAAGCACGAGCTGCAGTGGA----GCACC  988

Query  1179312  TCAAAATCCAAGAAAGGTCTCAGCCTCCTCCTGCTTCCTCTTCTGCTGCTGCCTCGGCCT  1179371
                | |||| ||| ||||| |||||| ||||||||||| ||||||| ||||| | ||||||||
Sbjct  989      TTAAAAACCACGAAAGATCTCAGGCTCCTCCTGCTCCCTCTTCAGCTGCAGTCTCGGCCT  1048

Query  1179372  CTTCCTCCACC---TCTACAGTGCCAGTGTCACCTGCCACCCAGCAAACAGACGATGTGA  1179428
                | |||||| ||   |||   ||| ||||| |||||||||||| ||||||||| | |||| 
Sbjct  1049     CCTCCTCCTCCCCCTCTGGCGTGACAGTGGCACCTGCCACCCCGCAAACAGAGGTTGTGG  1108

Query  1179429  CAGCAACACCACCATATCCGCCACCGTCCCCAAGCATTTCCACACCATGATCCCATGGAA  1179488
                 |||||  ||||||  | |  || |||| |||||||| |||||||  || ||||||||||
Sbjct  1109     AAGCAATGCCACCACCTGCATCATCGTCACCAAGCATCTCCACAC--TG-TCCCATGGAA  1165

Query  1179489  GCTTACAGCTGTCCATCTCCCAAACACTGGAGAGAAAAAGGAAGTACCCCCCTGCCCACC  1179548
                || | |||||||||||||||||||||||||||||| |  |||||||||||||| ||||||
Sbjct  1166     GCGTTCAGCTGTCCATCTCCCAAACACTGGAGAGAGA--GGAAGTACCCCCCTACCCACC  1223

Query  1179549  CGCGATCCCTGGCCCTGAATGCAAGCATTTCAAAATTCCTGGCCTTTGAAATGCTGTCAT  1179608
                |||||||||||||||||||||| |||||||||||||||||||||||||||||||||||||
Sbjct  1224     CGCGATCCCTGGCCCTGAATGCCAGCATTTCAAAATTCCTGGCCTTTGAAATGCTGTCAT  1283

Query  1179609  TCCATCTGGTGGACACGGACAGTTTTAAAAA-CCTGATGGCGATGACTGTCCCACAGTAC  1179667
                ||| ||||||||| || || | ||||||||| ||| |||||| ||  |||||||||||||
Sbjct  1284     TCCGTCTGGTGGAGACAGAGACTTTTAAAAAACCTTATGGCGGTGGATGTCCCACAGTAC  1343

Query  1179668  GTGGTTCCCAGCCGCCACTACTTTTCCAGGCGAGCCATCCCTTCCCTGCACAAACAAGTC  1179727
                |||||||||||| |||||||||||||||| ||||| |||||| |||||||||| ||||| 
Sbjct  1344     GTGGTTCCCAGCTGCCACTACTTTTCCAGTCGAGCTATCCCTGCCCTGCACAACCAAGTG  1403

Query  1179728  GGGGACAAGATCAAGTGTGCACTGCGCAACGCCATCTATGGCAATGTACACATAACCACT  1179787
                | |||||| || | ||||||||||||||||||||||| |||| | || ||| ||||||| 
Sbjct  1404     GCGGACAAAATTAGGTGTGCACTGCGCAACGCCATCTGTGGCCAGGTCCACTTAACCACC  1463

Query  1179788  GATATGTGGACCAGTAAGCACAGGCAGGGACGTTATATCTCGCTAACTGCACACTGGGCA  1179847
                |||| |||||||||||||||| ||||||||||||||||||| |||||||||||||||| |
Sbjct  1464     GATACGTGGACCAGTAAGCACGGGCAGGGACGTTATATCTCCCTAACTGCACACTGGGTA  1523

Query  1179848  AATGTAGTGGCGGGTGGGCCTGAGGTGGATACCACTTTGGTGCATGTCCTTCCGCCACCC  1179907
                |||| |||||||| |||||||| || ||||| || |||||  ||||||||||| ||||| 
Sbjct  1524     AATGCAGTGGCGGCTGGGCCTGCGGCGGATAGCAGTTTGGCACATGTCCTTCCACCACCG  1583

Query  1179908  AGGATTGCAGGGCATTtctctttgcctcctgttgcctcctcctcctactttgcttcctcc  1179967
                ||||||||||| | ||||||||||||||||||||| |||||||||||||  |||||||||
Sbjct  1584     AGGATTGCAGGACGTTTCTCTTTGCCTCCTGTTGCTTCCTCCTCCTACTCCGCTTCCTCC  1643

Query  1179968  tcctctaccacctcttCATCCGCTCAGTGTAA--CACCTTCACCACCAACTTCAGCACTT  1180025
                ||   ||||||||| |||||    ||||||||  |||||| |||||||||||||||||  
Sbjct  1644     TC---TACCACCTCCTCATCTTGCCAGTGTAAAACACCTTTACCACCAACTTCAGCACAG  1700

Query  1180026  C--------------AGCAGGCTGTTTTAAAACTGATATGTTTGGGGGATAAACCCCACA  1180071
                |              ||||||||| ||| ||||| || ||||||||||| |||  |||||
Sbjct  1701     CCAGGGGGAAACGACAGCAGGCTGATTTGAAACTCATCTGTTTGGGGGAAAAAAACCACA  1760

Query  1180072  CTGCGCAGGAGCTGTGGATGGGCATTGAACAACAGAACGATGAGTGGTTGTTGCCACTGA  1180131
                | |||||||||||||||| |||||| | ||||||||  |||||||||||| |||||||||
Sbjct  1761     CCGCGCAGGAGCTGTGGACGGGCATGGCACAACAGACTGATGAGTGGTTGGTGCCACTGA  1820

Query  1180132  GCCTCAAGCCCAGCCTGGTGGTGTGCGATAA--TGAGTGAAATCTCATAGCAGCTTTGGG  1180189
                 ||||||||||  ||||||||||||||||||   | | |||||||| |||||||| || |
Sbjct  1821     ACCTCAAGCCCGTCCTGGTGGTGTGCGATAACGGGCGCGAAATCTCGTAGCAGCTCTGTG  1880

Query  1180190  CCTAGCCAGTTTGACGCACATCCCTTGCCTGGCGCATGTGCTGAATTTGGTGGTGCAGAA  1180249
                ||||||| |||||| |||||||||||||||||||||| |||||||||||||||||     
Sbjct  1881     CCTAGCCGGTTTGATGCACATCCCTTGCCTGGCGCATATGCTGAATTTGGTGGTG-----  1935

Query  1180250  ATTTCTAAAAAACTACCCGGATATGTCAGAGCTGCTGCAGAAAGCGCGGGCCGTCTTTGC  1180309
                                          |||||||||||||||||| ||||||| ||  || 
Sbjct  1936     --------------------------CAGAGCTGCTGCAGAAAGTGCGGGCCATCCGTGT  1969

Query  1180310  GCGCTTTCGGCGTTCTCACCCTGCTGCTGCTCACCTGTCTGTGCTGCAGTGGAACTTCGG  1180369
                || ||||||||||||||||||||||||||||| |||||||| ||||||| | ||||||||
Sbjct  1970     GCACTTTCGGCGTTCTCACCCTGCTGCTGCTCGCCTGTCTGCGCTGCAGCGTAACTTCGG  2029

Query  1180370  CCTTCCCGCTCACCGCCTCCTATGCAACATGCCCACAAGGTGGAACTCCACATTGCACAT  1180429
                |||||||||||| |||||| ||||| || | |||||||||||||||||||| ||||||||
Sbjct  2030     CCTTCCCGCTCAACGCCTCATATGCGACGTTCCCACAAGGTGGAACTCCACCTTGCACAT  2089

Query  1180430  GCTGGAGAGACTGTGCAAGCAGCAGCAGGCAATAGTGGAGTTTCAGCTGCAGCACACACG  1180489
                |||||||||||  ||| |||||||||||||||||||||| ||||||||||||||| ||||
Sbjct  2090     GCTGGAGAGACATTGCGAGCAGCAGCAGGCAATAGTGGAATTTCAGCTGCAGCACGCACG  2149

Query  1180490  GGTCAGACACTCTGCAGAACAGCACCACTTCACCACCAACGAGTGGGCCTCCATGCGAGA  1180549
                ||| || | ||||||  |||||||||||||||| ||||||||||||||||||||||  ||
Sbjct  2150     GGTGAGTCGCTCTGCGCAACAGCACCACTTCACTACCAACGAGTGGGCCTCCATGCAGGA  2209

Query  1180550  CCTGTGTACCATATTGCGGTGTTTCAAGTACACCACCAACATGGCCAGTGCCGATGACGC  1180609
                |                 ||||||| ||||| ||||||||||||||||||||||||||||
Sbjct  2210     C-----------------GTGTTTCGAGTACTCCACCAACATGGCCAGTGCCGATGACGC  2252

Query  1180610  TGTTCTCAGCGTTATTATCCCACTTCTATGTCTCCTTGAAAAAACACTTCGGGCTATGAT  1180669
                ||| |||||||||| |||||| ||||| ||||||||||||||||||||| |||  |||||
Sbjct  2253     TGTCCTCAGCGTTACTATCCCGCTTCTTTGTCTCCTTGAAAAAACACTTTGGGTGATGAT  2312

Query  1180670  GGAAGAGGATGTGGCACAGGACGAAGAGGAGGAGGAAGAGGGGTAATTTCCACGGTTATC  1180729
                ||||||||||||||||||||| |||||||||||||||| ||  | |||||||||||||||
Sbjct  2313     GGAAGAGGATGTGGCACAGGAGGAAGAGGAGGAGGAAGCGGAATCATTTCCACGGTTATC  2372

Query  1180730  AGGCCAGTCATTCACATGTGGCTCGGAGGGTGGGTTACTGCACCAGCATAGGCCAGGTaa  1180789
                |||||||||||||||| |||||||| |||||||||| |||||||| || |||||||||| 
Sbjct  2373     AGGCCAGTCATTCACAAGTGGCTCGTAGGGTGGGTTCCTGCACCAACAGAGGCCAGGTAC  2432

Query  1180790  aaaaaaTTCAAGCCAGGGCACAGTTCTggaggatgaggaggacgaggatgatgatgagga  1180849
                | ||   || ||||||||||||||||||||||||                          
Sbjct  2433     ACAACTGTCCAGCCAGGGCACAGTTCTGGAGGAT--------------------------  2466

Query  1180850  ggaggaggaggaACCATGTTCACAGCAGGGTGGCACCCAACACAGTTTGTGGGCATCACT  1180909
                 |||||||||||||| |||||||||||||||| ||||||| |||| |  |||||||||||
Sbjct  2467     -GAGGAGGAGGAACCGTGTTCACAGCAGGGTGACACCCAAAACAGCTCATGGGCATCACT  2525

Query  1180910  GGAGCATGGCTGGGGGGATACAGAGGACAGAGATGATACACCTCCCACAGAGGACAGCTT  1180969
                ||||  |||||||||| |||||||||||| ||| |||||| |||||||||||||||||||
Sbjct  2526     GGAGTGTGGCTGGGGGAATACAGAGGACACAGACGATACAACTCCCACAGAGGACAGCTT  2585

Query  1180970  GTCTTTGCCTCTGGGCAGCCTGGCACACATGAGCGACTACATGCTGCAGTGCCTGCTCAG  1181029
                ||  |||||||||||||||||||||||||||||||||||||||||||||||||||| || 
Sbjct  2586     GTTGTTGCCTCTGGGCAGCCTGGCACACATGAGCGACTACATGCTGCAGTGCCTGCGCAA  2645

Query  1181030  TGACAGCTGAGTTGCCCACATTGTAACTTGTGCTGATTACTGGGTGGCCACCCTGCTGGG  1181089
                |||| || |||||||||||||| ||||  |||||||||||||||||||||||||||||| 
Sbjct  2646     TGACCGCCGAGTTGCCCACATTCTAACCAGTGCTGATTACTGGGTGGCCACCCTGCTGGA  2705

Query  1181090  TCCCCATTACAAGGACAACATGCCATCCTTAATTCCCTCACTTGAGTGTGATCGGAAGAT  1181149
                |||||  |||||||||||| ||||||||||||||||       ||   ||||| ||||||
Sbjct  2706     TCCCCGCTACAAGGACAACGTGCCATCCTTAATTCC-------GA---TGATCAGAAGAT  2755

Query  1181150  GCGCGACTACAAGCGCACGCTGGTAGACGCACTGCTGAGGTCATTCCCAAATGACATCAG  1181209
                ||  || ||||||| ||| || |||||||| ||||||| | ||||||||  ||||| | |
Sbjct  2756     GCAGGAGTACAAGCACACTCTAGTAGACGCGCTGCTGATGGCATTCCCACCTGACAGCGG  2815

Query  1181210  GGGCTCAGTGGAAGCACAAGGCGAAGGCAGAGGAGGAGGAAGAG------GTCGCCAACA  1181263
                 |||||||||||||||||||||||||||||||||||||||||||      ||||||||  
Sbjct  2816     AGGCTCAGTGGAAGCACAAGGCGAAGGCAGAGGAGGAGGAAGAGGAAGAAGTCGCCAATG  2875

Query  1181264  CAGCTGTGGCACCGCCAGCACCTCAGAAGGCAGGGTTAGCATGGCCAAAATGTGGAAAAG  1181323
                |||||| ||||||||||||||||||||||  ||||||||||||||  |||||||||||||
Sbjct  2876     CAGCTGGGGCACCGCCAGCACCTCAGAAGAGAGGGTTAGCATGGCTGAAATGTGGAAAAG  2935

Query  1181324  CTTTGTCAGCAGCATACCACAACAAACAG  1181352
                ||||||   |||||  ||||||||| |||
Sbjct  2936     CTTTGT---CAGCACGCCACAACAACCAG  2961


Range 2: 1 to 2961

Score:3252 bits(3606), Expect:0.0, 
Identities:2561/3075(83%),  Gaps:156/3075(5%), Strand: Plus/Plus

Query  1916974  AGAATGAGGAGAGCGTCAAATAAGGGACgtggtcgtggtgctgctggtgctgctggtgtt  1917033
                |||||||||||||| ||||||||||||||||| |   ||  || ||||||||||||||||
Sbjct  1        AGAATGAGGAGAGCATCAAATAAGGGACGTGGCCCCAGT--TG-TGGTGCTGCTGGTGTT  57

Query  1917034  ggtggtgttggtgAAGATCCTGTTGCAAGGAGAGGACGTGGTCGATTTGTGCCAGCTACA  1917093
                |||||         || |||||||||| |||||||||||||| ||| |||||||||||||
Sbjct  58       GGTGG---------AGCTCCTGTTGCAGGGAGAGGACGTGGTTGATCTGTGCCAGCTACA  108

Query  1917094  CACACAAATGAAACACCTTTGTCAGGTGCAAGTAGCAAACAGAACCGTCAACGTTATATG  1917153
                | | |||||||||||||||  ||||||||| ||||   ||||| |  ||| | |||| | 
Sbjct  109      CTCCCAAATGAAACACCTTCCTCAGGTGCACGTAGGCGACAGAGCGTTCAGCATTATTTT  168

Query  1917154  GTAGGCTCGATTGCCGCTCAACGAATGGTGAGGCCAGAACAAGTACAGGTGCTAGTAGAT  1917213
                |||||| ||| | ||  |  ||||||||||||||||||||||||| |||   ||||||||
Sbjct  169      GTAGGCCCGAATACCAGTGTACGAATGGTGAGGCCAGAACAAGTAGAGGCAATAGTAGAT  228

Query  1917214  TGGGTGGCTGACAATGCCTCCAGTTCCTTCACATTGTCTCCCACCTGGTTCCTTGATGAA  1917273
                | ||||||||||| ||||||||||||||||||||||||||||||||||| || || ||||
Sbjct  229      TTGGTGGCTGACAGTGCCTCCAGTTCCTTCACATTGTCTCCCACCTGGTCCCCTGCTGAA  288

Query  1917274  AGCTCAGAGTTGGCACCTGAACCCCATGGCCATCTGTCTTTCACCTCAGCCCCTTGTAAA  1917333
                ||| ||||||||||||||| | ||||||| |||||||||||||||||| ||||||| |||
Sbjct  289      AGCGCAGAGTTGGCACCTGCAGCCCATGGGCATCTGTCTTTCACCTCA-CCCCTTGCAAA  347

Query  1917334  TCAGCCAAGGAGTCTGAGCCCCAAGTC-TGCAGCAGTCTCTTATGCTTTTTGAATAATCT  1917392
                ||||||||| ||||||||||||||||| |||||||||||||||||||||||||  | |||
Sbjct  348      TCAGCCAAGCAGTCTGAGCCCCAAGTCATGCAGCAGTCTCTTATGCTTTTTGATGACTCT  407

Query  1917393  GCTGGTGTTCTTTC-GTGGGCCATCCACATAGCCCTGCCCCAGAAGTGGAAGACATTGAG  1917451
                | |||     |||| ||||||| | ||||||||||||||||||||||||| || ||||||
Sbjct  408      GGTGGCAGGGTTTCCGTGGGCCGTTCACATAGCCCTGCCCCAGAAGTGGAGGAGATTGAG  467

Query  1917452  TGCACCGATGCCCAACCACTTCTGTTGCAGGATGAGGACATGGAAACACCACCGCAGCAC  1917511
                |||||| |||   |||||||| |||| ||||||| |||||||| |  |||||||||||||
Sbjct  468      TGCACCAATGA--AACCACTTATGTTTCAGGATGTGGACATGGGAGGACCACCGCAGCAC  525

Query  1917512  GTCTCTGATGATGACGAAACACAGGTGCCAACTGCTGCGGCTTTCTACAGTGTGCAGACT  1917571
                |||||||||| ||||||||||||||||||||||||||||||||||| |||||||||||| 
Sbjct  526      GTCTCTGATGGTGACGAAACACAGGTGCCAACTGCTGCGGCTTTCTGCAGTGTGCAGACC  585

Query  1917572  GACAAGGAGGGCAGTGGTGAAGGGTGGGTGGAAGATGATGTGGAGGATGATGAGGTCCTA  1917631
                | |||||||||||| ||||||| |||||||||||||||||            ||||||||
Sbjct  586      GGCAAGGAGGGCAGGGGTGAAGAGTGGGTGGAAGATGATG------------AGGTCCTA  633

Query  1917632  GACCCCACATGGAATGAAGGTCATGCGAGTGACGTGTGCAGTTT-GGAGGAAGAGGTGGT  1917690
                ||||||||||||||| |||||||||||||||||||||||||||  |||||||||||||||
Sbjct  634      GACCCCACATGGAATCAAGGTCATGCGAGTGACGTGTGCAGTTCAGGAGGAAGAGGTGGT  693

Query  1917691  GGTCGCACAGAGGCACCAGCACAGCAAAAGAGGAAGCAGGTTGCAAAAGCGGAGCAAGCG  1917750
                |||| | ||| | || | ||||||||||||||| |||||| ||||||||| |||    | 
Sbjct  694      GGTCACGCAGCGCCAGCCGCACAGCAAAAGAGGGAGCAGGGTGCAAAAGCAGAGTGGCCA  753

Query  1917751  TCCCCTAGACAGTACACCTGCTACTACCCACTGCACCCAGGGACCTAGCACACCAAAGGC  1917810
                ||||| || |||||| |||| |||| ||||| ||||||||||||  || ||||||||| |
Sbjct  754      TCCCCCAGCCAGTACGCCTGTTACTGCCCACCGCACCCAGGGACTGAGTACACCAAAGCC  813

Query  1917811  AGCTCAAAGGTGTTCCCCGGCGTGGCAGTTCTTCAGACTATGTGCTGATGACAAGACACG  1917870
                ||||| |||| |||||| |||||||||||| ||||||  ||||||||| |||||||| ||
Sbjct  814      AGCTCCAAGGAGTTCCCTGGCGTGGCAGTTGTTCAGAAAATGTGCTGACGACAAGACGCG  873

Query  1917871  AGTGGTTTGCACGCTGTGCAATGAGAGCCTGAAGCGAGGCATAAATGTTCTAAACCTGAG  1917930
                |||||||||||||||||||||| ||| |||||||||||||||||||||||||||||||||
Sbjct  874      AGTGGTTTGCACGCTGTGCAATCAGAACCTGAAGCGAGGCATAAATGTTCTAAACCTGAG  933

Query  1917931  CACAACCTGTATTACCGGGCATCTAAATTCAAAGCACGAGCTGCAGTGGAATAAGTACCT  1917990
                ||| ||||| || | | ||||||||||| |||||||||||||||||||||    | ||||
Sbjct  934      CACCACCTGCATAAGCAGGCATCTAAATGCAAAGCACGAGCTGCAGTGGA----GCACCT  989

Query  1917991  CAAAATCCAAAAAAGGTCTCGGCCTCCTCCTGCTTCCTCTTCTGCTGCTGCCTTGGCCTC  1918050
                 |||| |||  |||| |||| | ||||||||||| ||||||| ||||| | || ||||||
Sbjct  990      TAAAAACCACGAAAGATCTCAGGCTCCTCCTGCTCCCTCTTCAGCTGCAGTCTCGGCCTC  1049

Query  1918051  TTCCTCCACCTCCACAGCTC---CAGTGTCACCTGCCACCCAGCAAGCAGACGATGTGAC  1918107
                 |||||| || || | |      ||||| |||||||||||| |||| |||| | ||||  
Sbjct  1050     CTCCTCCTCCCCCTCTGGCGTGACAGTGGCACCTGCCACCCCGCAAACAGAGGTTGTGGA  1109

Query  1918108  AGCAACACCACCATGTCTGC--CACCATCCCCAAGCATTTCCACACGGTTCCATGGAAGC  1918165
                |||||  ||||||   ||||  || | || |||||||| ||||||| || ||||||||||
Sbjct  1110     AGCAATGCCACCAC--CTGCATCATCGTCACCAAGCATCTCCACACTGTCCCATGGAAGC  1167

Query  1918166  TTACAACTCTACATCTCCCAAACACTGGAGAGAAAGAGGAAGTACCCCCCTACCCACCCA  1918225
                 | || || | ||||||||||||||||||||||  |||||||||||||||||||||||| 
Sbjct  1168     GTTCAGCTGTCCATCTCCCAAACACTGGAGAGA--GAGGAAGTACCCCCCTACCCACCCG  1225

Query  1918226  CGATCCCTGGCCATGAATGCCAGCATTTCAAAATTTCTGGCCTTTAAAATGCTGTCATTC  1918285
                |||||||||||| |||||||||||||||||||||| ||||||||| ||||||||||||||
Sbjct  1226     CGATCCCTGGCCCTGAATGCCAGCATTTCAAAATTCCTGGCCTTTGAAATGCTGTCATTC  1285

Query  1918286  TGTCTGGTGGACACGGACAGTTTTAAAAA-CCTGATGACGGTGTCTGTCCCACAGTACGT  1918344
                 |||||||||| || || | ||||||||| ||| ||| |||||  |||||||||||||||
Sbjct  1286     CGTCTGGTGGAGACAGAGACTTTTAAAAAACCTTATGGCGGTGGATGTCCCACAGTACGT  1345

Query  1918345  GGTTCCCAGCTGCCACTACTTTTCCAGGTGAGCCATCCCTTCCCTGCACAAACAAGTCGG  1918404
                |||||||||||||||||||||||||||  |||| |||||| |||||||||| ||||| | 
Sbjct  1346     GGTTCCCAGCTGCCACTACTTTTCCAGTCGAGCTATCCCTGCCCTGCACAACCAAGTGGC  1405

Query  1918405  GAATGAGATCAAGTGTGCACTGTGCAATGCCATCTTTTGCAAGGTCCACATAACCACTGA  1918464
                | |  | || | |||||||||| |||| ||||||| | || |||||||| ||||||| ||
Sbjct  1406     GGACAAAATTAGGTGTGCACTGCGCAACGCCATCTGTGGCCAGGTCCACTTAACCACCGA  1465

Query  1918465  TAAGTGGACCAGTAAGCACGGGCAGGGACGCTATATCTCGCTAACTGCACACTGGGCAAA  1918524
                || ||||||||||||||||||||||||||| |||||||| |||||||||||||||| |||
Sbjct  1466     TACGTGGACCAGTAAGCACGGGCAGGGACGTTATATCTCCCTAACTGCACACTGGGTAAA  1525

Query  1918525  TGTAGTGGCGGGTGGGCCTGAGGCAGCTAGCCATTTGGCGCGTGTCCTTCCGCCACCGAG  1918584
                || |||||||| |||||||| ||| | ||||  |||||| | ||||||||| ||||||||
Sbjct  1526     TGCAGTGGCGGCTGGGCCTGCGGCGGATAGCAGTTTGGCACATGTCCTTCCACCACCGAG  1585

Query  1918585  GATTGTAGGGCATTTCTCTTTGCCTCGTGTTGcctcctcctcctactccgcttcctcctc  1918644
                ||||| ||| | |||||||||||||| |||||| ||||||||||||||||||   |||||
Sbjct  1586     GATTGCAGGACGTTTCTCTTTGCCTCCTGTTGCTTCCTCCTCCTACTCCGCT---TCCTC  1642

Query  1918645  ctcTACCATCACCTCATCCGCTCAACGT--AACACCTTCACCACCAACTTCAGCACATCC  1918702
                |||||||| | |||||||    ||  ||  |||||||| |||||||||||||||||| ||
Sbjct  1643     CTCTACCACCTCCTCATCTTGCCAGTGTAAAACACCTTTACCACCAACTTCAGCACAGCC  1702

Query  1918703  AAGGGGAAACGACAGCAGACTGTTTTAAAACTGATATGTTTGGGGGCTAAACCCCACACT  1918762
                | |||||||||||||||| ||| ||| ||||| || ||||||||||  |||  |||||| 
Sbjct  1703     AGGGGGAAACGACAGCAGGCTGATTTGAAACTCATCTGTTTGGGGGAAAAAAACCACACC  1762

Query  1918763  GCGCAGTAGCTGTGGACGGGCATTGAACAACAGACCGATGAGTGGTTGTTGCCACTGAGC  1918822
                |||||| |||||||||||||||| | ||||||||| |||||||||||| ||||||||| |
Sbjct  1763     GCGCAGGAGCTGTGGACGGGCATGGCACAACAGACTGATGAGTGGTTGGTGCCACTGAAC  1822

Query  1918823  CTCAAGCCCGGCCTGGTGGTGTGCGATAA--TGTGCGAAATCAGGTAGCAGCTCTGGGAC  1918880
                |||||||||| ||||||||||||||||||   | ||||||||  |||||||||||| | |
Sbjct  1823     CTCAAGCCCGTCCTGGTGGTGTGCGATAACGGGCGCGAAATCTCGTAGCAGCTCTGTGCC  1882

Query  1918881  TAGCCGGTTTGACGCACATCCCTTGTCTGGCGCATGTGCTGAATTTGGGGGTGCAGAAAT  1918940
                |||||||||||| |||||||||||| ||||||||| |||||||||||| ||||       
Sbjct  1883     TAGCCGGTTTGATGCACATCCCTTGCCTGGCGCATATGCTGAATTTGGTGGTG-------  1935

Query  1918941  CTCTaaaaaaaCTACCCGGATATGTCAGAGCTGCTGCAGAAAGTGCAGGCCATCTGTGCA  1919000
                                         ||||||||||||||||||||| ||||||| |||  
Sbjct  1936     -------------------------CAGAGCTGCTGCAGAAAGTGCGGGCCATCCGTGTG  1970

Query  1919001  CGCTTTCGGCGTTCTCACCCTGCTGCTGCTCACCTATCTGCGCTGCAGAGGAACTTCGGC  1919060
                | ||||||||||||||||||||||||||||| ||| |||||||||||| | |||||||||
Sbjct  1971     CACTTTCGGCGTTCTCACCCTGCTGCTGCTCGCCTGTCTGCGCTGCAGCGTAACTTCGGC  2030

Query  1919061  CTTCCCACTCACCGCCTCCTATGCAACGTGCCCACAAGGTGGAACTCCACCTTGCACATG  1919120
                |||||| |||| |||||| ||||| |||| ||||||||||||||||||||||||||||||
Sbjct  2031     CTTCCCGCTCAACGCCTCATATGCGACGTTCCCACAAGGTGGAACTCCACCTTGCACATG  2090

Query  1919121  CTGGACAGACTGTGCGAGCAGCAGCAGGCAATAGTGGAGTTTCAGCTGCAGCACGCATGG  1919180
                ||||| ||||  |||||||||||||||||||||||||| |||||||||||||||||| ||
Sbjct  2091     CTGGAGAGACATTGCGAGCAGCAGCAGGCAATAGTGGAATTTCAGCTGCAGCACGCACGG  2150

Query  1919181  GTCAGTCGCTCTGCAGAAAAGCACCACTTCACCACCAACGAGTGGGCCTCCATGCGAGAC  1919240
                || |||||||||||  || ||||||||||||| ||||||||||||||||||||||  |||
Sbjct  2151     GTGAGTCGCTCTGCGCAACAGCACCACTTCACTACCAACGAGTGGGCCTCCATGCAGGAC  2210

Query  1919241  CTGTGTACCATATTGCGGTGTTTCAAGTACTCCACCAAAATGGCCAATGCCGATGACGCT  1919300
                                 ||||||| ||||||||||||| ||||||| |||||||||||||
Sbjct  2211     -----------------GTGTTTCGAGTACTCCACCAACATGGCCAGTGCCGATGACGCT  2253

Query  1919301  GTTCTCAGCGTTACTATCCCACTTCTATGTCTCCTTGAAAAAACACTTCGGGTGATGATG  1919360
                || ||||||||||||||||| ||||| ||||||||||||||||||||| |||||||||||
Sbjct  2254     GTCCTCAGCGTTACTATCCCGCTTCTTTGTCTCCTTGAAAAAACACTTTGGGTGATGATG  2313

Query  1919361  GAAGAGGATGTGGCACATGGTGAAGAGGAGGAGGAAGAGGGGTCATTTCCACTGTTATCA  1919420
                ||||||||||||||||| |  |||||||||||||||| ||  |||||||||| |||||||
Sbjct  2314     GAAGAGGATGTGGCACAGGAGGAAGAGGAGGAGGAAGCGGAATCATTTCCACGGTTATCA  2373

Query  1919421  GGCCAGTCATTCACAAGTGGCTCGGAGGGTGGGTTCCTGCACCAGTATAGGCCAGGTAAA  1919480
                |||||||||||||||||||||||| |||||||||||||||||||  | |||||||||| |
Sbjct  2374     GGCCAGTCATTCACAAGTGGCTCGTAGGGTGGGTTCCTGCACCAACAGAGGCCAGGTACA  2433

Query  1919481  AAATTTTCAAGCTAGGGCACAGTTCTggaggatgaggaggacgaggatgatgatgaggaa  1919540
                 || | || ||| |||||||||||||||||||||||                        
Sbjct  2434     CAACTGTCCAGCCAGGGCACAGTTCTGGAGGATGAG------------------------  2469

Query  1919541  gaggaggaACCGTGTTCACAGCAGGGTGGCACCCAACGCAGCTCGTGGGCATCACTGGAG  1919600
                |||||||||||||||||||||||||||| |||||||  |||||| |||||||||||||||
Sbjct  2470     GAGGAGGAACCGTGTTCACAGCAGGGTGACACCCAAAACAGCTCATGGGCATCACTGGAG  2529

Query  1919601  CATGCCTGGTGGGATACAGAGGACACAGATGATACACCTCCCACAGA-------------  1919647
                  || |||| || |||||||||||||||| |||||| ||||||||||             
Sbjct  2530     TGTGGCTGGGGGAATACAGAGGACACAGACGATACAACTCCCACAGAGGACAGCTTGTTG  2589

Query  1919648  --------GGGCAGCTTGGCACACATGAGCAACTACATGCTGCAGTGCCTGCTCAACAAC  1919699
                        ||||||| |||||||||||||| ||||||||||||||||||||| |||  ||
Sbjct  2590     TTGCCTCTGGGCAGCCTGGCACACATGAGCGACTACATGCTGCAGTGCCTGCGCAATGAC  2649

Query  1919700  AGCCGAGTTGCTCACATTTTAACTTGTGCTGATTACTGGATGGCCACCCTGCTGGATCCC  1919759
                 |||||||||| |||||| ||||  |||||||||||||| ||||||||||||||||||||
Sbjct  2650     CGCCGAGTTGCCCACATTCTAACCAGTGCTGATTACTGGGTGGCCACCCTGCTGGATCCC  2709

Query  1919760  GGTTACAAAGACAACGTGCCGCCCTTAATTCC----CTCACTGGA-GCGTGATCGGAAG-  1919813
                 | ||||| |||||||||||  ||||||||||     |||   || ||  ||    ||| 
Sbjct  2710     CGCTACAAGGACAACGTGCCATCCTTAATTCCGATGATCAGAAGATGCAGGAGTACAAGC  2769

Query  1919814  --ACGCTGGTAGACGAGCTGCTGAGGGCATTCCCAAATGACACCGGGGGCTCAGTGGAAG  1919871
                  || || ||||||| |||||||| ||||||||||  ||||| ||| |||||||||||||
Sbjct  2770     ACACTCTAGTAGACGCGCTGCTGATGGCATTCCCACCTGACAGCGGAGGCTCAGTGGAAG  2829

Query  1919872  CACAGGGCAAAGGCAGAGGAGGAGTAAGAGGTCGCAAATGCAAACGCAGCTGTGGCACCG  1919931
                |||| ||| ||||||||||||||| ||||||  | |   || || ||||||| |||||||
Sbjct  2830     CACAAGGCGAAGGCAGAGGAGGAGGAAGAGGAAGAAGTCGCCAATGCAGCTGGGGCACCG  2889

Query  1919932  CCAGCACCTCAGAAGGCAGGGTTAGCATGGCTGAAATGTGGAAAAGCTTTGTCAGCAGCA  1919991
                |||||||||||||||  |||||||||||||||||||||||||||||||||||   |||||
Sbjct  2890     CCAGCACCTCAGAAGAGAGGGTTAGCATGGCTGAAATGTGGAAAAGCTTTGT---CAGCA  2946

Query  1919992  CGCCATAACAAACAG  1920006
                ||||| ||||| |||
Sbjct  2947     CGCCACAACAACCAG  2961


Range 3: 1 to 2961

Score:3242 bits(3595), Expect:0.0, 
Identities:2561/3090(83%),  Gaps:190/3090(6%), Strand: Plus/Minus

Query  2182434  CTGTTTGTTGTGGCGTGCTGCTGACAAAGCTTTTCCACATTTTGGACATGCTAACCCTGC  2182493
                ||| ||||||||||||||||   |||||||||||||||||||  | ||||||||||||  
Sbjct  2961     CTGGTTGTTGTGGCGTGCTG---ACAAAGCTTTTCCACATTTCAGCCATGCTAACCCTCT  2905

Query  2182494  CTTCTGAGGTGCTGGTGGTGCCACAGCTGCATTGGTGAC------CTCTTCCTCCTCTTC  2182547
                ||||||||||||||| |||||| |||||||||||| |||      |||||||||||| ||
Sbjct  2904     CTTCTGAGGTGCTGGCGGTGCCCCAGCTGCATTGGCGACTTCTTCCTCTTCCTCCTCCTC  2845

Query  2182548  TGCCTTCACCTTGTACTTCCGCTGAGCCCCCTGTGTCATTTGGGAATGCCCTCAGCAGTG  2182607
                ||||||| |||||| ||||| ||||||| ||  |||||  |||||||||| ||||||| |
Sbjct  2844     TGCCTTCGCCTTGTGCTTCCACTGAGCCTCCGCTGTCAGGTGGGAATGCCATCAGCAGCG  2785

Query  2182608  CATCTACCAGCGTGCGCTGGTAGTCGCGGATCTTCCGATCACGCTCCAGTGAGGGAATTA  2182667
                | ||||| || ||| ||| ||| ||  | |||||| |||||   ||       |||||||
Sbjct  2784     CGTCTACTAGAGTGTGCTTGTACTCCTGCATCTTCTGATCA---TC-------GGAATTA  2735

Query  2182668  AGGATGGCACGTTCTCCTTTCTAACGGGGATCCAGCAGGGTGGCCACCCAGTAATCAGCA  2182727
                ||||||||||||| |||||  || ||||||||||||||||||||||||||||||||||||
Sbjct  2734     AGGATGGCACGTTGTCCTTG-TAGCGGGGATCCAGCAGGGTGGCCACCCAGTAATCAGCA  2676

Query  2182728  CAAGTTACAATGGGGGCAACTCGGCTGTCGTTGAGCAGGCACTGCAGCATGTAGTCGCTC  2182787
                |  |||| |||| |||||||||||| ||| ||| ||||||||||||||||||||||||||
Sbjct  2675     CTGGTTAGAATGTGGGCAACTCGGCGGTCATTGCGCAGGCACTGCAGCATGTAGTCGCTC  2616

Query  2182788  ATGTGTGCCAGGCTGCCTAGAGGCAAAGACAAGCTGTCCTCTGTGGGAGGTGTATCATCT  2182847
                ||||||||||||||||| ||||||||  ||||||||||||||||||||| |||||| |||
Sbjct  2615     ATGTGTGCCAGGCTGCCCAGAGGCAACAACAAGCTGTCCTCTGTGGGAGTTGTATCGTCT  2556

Query  2182848  TTGTCCTCCGTATCCCCCCAGCCACACTCCAGTGATGCCCACGAGCTGCGTTGGGTGCCA  2182907
                 ||||||| |||| ||||||||||||||||||||||||||| ||||||  ||||||| ||
Sbjct  2555     GTGTCCTCTGTATTCCCCCAGCCACACTCCAGTGATGCCCATGAGCTGTTTTGGGTGTCA  2496

Query  2182908  CCCTGCTGTGAACACAGTTCCTCCTTCTCCTCATCATCATCTTCCTCGACCTCCTCATCC  2182967
                ||||||||||||||| |||||||||                           ||||||||
Sbjct  2495     CCCTGCTGTGAACACGGTTCCTCCT---------------------------CCTCATCC  2463

Query  2182968  TCCAGAACTGTGCCCTGGCTTGAAAtttttttACCTGGCCTATGCTGGTGCAGGAACCCA  2183027
                |||||||||||||||||||| || | || | |||||||||| || |||||||||||||||
Sbjct  2462     TCCAGAACTGTGCCCTGGCTGGACAGTTGTGTACCTGGCCTCTGTTGGTGCAGGAACCCA  2403

Query  2183028  CCCTCCGAGCCACTTGTGAATGACTGGCCTGATAACCATGGAAATGATCCCTCTTCCTCC  2183087
                |||| |||||||||||||||||||||||||||||||| |||||||||| || ||||||||
Sbjct  2402     CCCTACGAGCCACTTGTGAATGACTGGCCTGATAACCGTGGAAATGATTCCGCTTCCTCC  2343

Query  2183088  TCCTCTTCCTCCTGTGCCACATCCTCTTCCATCATCGCTCGTAGTGTTTTTTCAAGGAGA  2183147
                |||||||||||||||||||||||||||||||||||| | |  ||||||||||||||||||
Sbjct  2342     TCCTCTTCCTCCTGTGCCACATCCTCTTCCATCATCACCCAAAGTGTTTTTTCAAGGAGA  2283

Query  2183148  CATAGAAGTGGGATAGTAACGCTGAGAACAGCGTCATCAGCACTGGCCATGTTGGTGGAG  2183207
                || ||||| ||||||||||||||||| ||||||||||| |||||||||||||||||||||
Sbjct  2282     CAAAGAAGCGGGATAGTAACGCTGAGGACAGCGTCATCGGCACTGGCCATGTTGGTGGAG  2223

Query  2183208  TACTCGAAACACCGCAATATGGTACACAGGTCTGGCATGGAGGCCCACTCG---------  2183258
                ||||||||||||                 |||  |||||||||||||||||         
Sbjct  2222     TACTCGAAACAC-----------------GTCCTGCATGGAGGCCCACTCGTTGGTAGTG  2180

Query  2183259  --GTGGTGGTGTTCCACAGAGCGACTGACCCGTGCGTGCTACAGCTGAAACTCCACTATT  2183316
                  |||||| |||| | |||||||||| ||||||||||||| ||||||||| |||||||||
Sbjct  2179     AAGTGGTGCTGTTGCGCAGAGCGACTCACCCGTGCGTGCTGCAGCTGAAATTCCACTATT  2120

Query  2183317  GCCTGCTGCTGCTCGCACAGTCTCTCCAGCATGTGCAAGG---AGTTCCACCTTGTCGGC  2183373
                |||||||||||||||||  |||||||||||||||||||||   ||||||||||||| || 
Sbjct  2119     GCCTGCTGCTGCTCGCAATGTCTCTCCAGCATGTGCAAGGTGGAGTTCCACCTTGTGGGA  2060

Query  2183374  ACGTCGCATAGGAGGCGGTGAGCGGGAAGGCCGAAGTTCCGCTGCAGCGCAGACAGGCGA  2183433
                |||||||||| |||||| |||||||||||||||||||| |||||||||||||||||||||
Sbjct  2059     ACGTCGCATATGAGGCGTTGAGCGGGAAGGCCGAAGTTACGCTGCAGCGCAGACAGGCGA  2000

Query  2183434  GCAGCAGCAGGGTGAGAATGCTGAAAGCGCGCACAGATGGCCCGCACTTTCTGCAGCAAC  2183493
                |||||||||||||||||| || ||||| || ||| ||||||||||||||||||||||| |
Sbjct  1999     GCAGCAGCAGGGTGAGAACGCCGAAAGTGCACACGGATGGCCCGCACTTTCTGCAGCAGC  1940

Query  2183494  TCTGACATATCTGGGTAGTTTTTTAGAAATTTCTGCACCACCAAATTCAGCACATGCGCC  2183553
                ||||                               ||||||||||||||||| |||||||
Sbjct  1939     TCTG-------------------------------CACCACCAAATTCAGCATATGCGCC  1911

Query  2183554  AGGCAAGGGATGTGCGCCAAACTGGCTAGGCCCAGAGCTGCTACACGATTTTGC--CCAT  2183611
                |||||||||||||||  ||||| |||||||| ||||||||||||  ||||| ||  || |
Sbjct  1910     AGGCAAGGGATGTGCATCAAACCGGCTAGGCACAGAGCTGCTACGAGATTTCGCGCCCGT  1851

Query  2183612  TATCGCACACCACCAGGCCGGGCTTGAGGCTTAGTGGCAACAACCACTCATCGGTCTGTT  2183671
                ||||||||||||||||| ||||||||||| | ||||||| |||||||||||| |||||||
Sbjct  1850     TATCGCACACCACCAGGACGGGCTTGAGGTTCAGTGGCACCAACCACTCATCAGTCTGTT  1791

Query  2183672  GTTCAATGCCCATCCACAGGTGCTGCGCAGTGTGGGGTTTATCCCCCAAACATATCAGTT  2183731
                || | |||||| ||||||| | |||||| ||||||  ||| ||||||||||| || ||||
Sbjct  1790     GTGCCATGCCCGTCCACAGCTCCTGCGCGGTGTGGTTTTTTTCCCCCAAACAGATGAGTT  1731

Query  2183732  TTAAAACAGCCTGCTGTCCTTTCCCCTTGGATGTGCTGAAGTTGGTGGTGAAGGTGTT--  2183789
                | ||| |||||||||||| ||||||| ||| |||||||||||||||||| ||||||||  
Sbjct  1730     TCAAATCAGCCTGCTGTCGTTTCCCCCTGGCTGTGCTGAAGTTGGTGGTAAAGGTGTTTT  1671

Query  2183790  ACACTGAGCAGATgaggaggtggtagaggaggaggaggaagcgcagtaggaggaggaggc  2183849
                ||||||   ||||||||||||||||||||||||      |||| ||||||||||||| ||
Sbjct  1670     ACACTGGCAAGATGAGGAGGTGGTAGAGGAGGA------AGCGGAGTAGGAGGAGGAAGC  1617

Query  2183850  aacaggaggCAAAGAGAAATGCCCTGCAATCCTTGGTGGTGGAAGGACATGCGCCAAACA  2183909
                ||||||||||||||||||| | ||||||||||| ||||||||||||||||| ||||||| 
Sbjct  1616     AACAGGAGGCAAAGAGAAACGTCCTGCAATCCTCGGTGGTGGAAGGACATGTGCCAAACT  1557

Query  2183910  GCTAGCCGCCTCAGGCCCACCCACCACTACATTTGCCCAGTGTGCAGTTAGCGATATATA  2183969
                |||| ||||| |||||||| || ||||| ||||| |||||||||||||||| || |||||
Sbjct  1556     GCTATCCGCCGCAGGCCCAGCCGCCACTGCATTTACCCAGTGTGCAGTTAGGGAGATATA  1497

Query  2183970  GCGTCCCTGCCCCTGCTTACTGGTCCACGTAGTAGTGGTTATGTGGACCTTGCCACAAAT  2184029
                 ||||||||||| ||||||||||||||||||   ||||||| |||||||| |||||| ||
Sbjct  1496     ACGTCCCTGCCCGTGCTTACTGGTCCACGTATCGGTGGTTAAGTGGACCTGGCCACAGAT  1437

Query  2184030  GGCATTGCGCAGTGCACACTTGATCTCGTCCCTGACTTGTTTGTGCAGGGAAGGGATGGC  2184089
                ||| ||||||||||||||| | || | ||||   ||||| |||||||||| |||||| ||
Sbjct  1436     GGCGTTGCGCAGTGCACACCTAATTTTGTCCGCCACTTGGTTGTGCAGGGCAGGGATAGC  1377

Query  2184090  TTGCTTGGAAAAGTAGTGGCGGC-------------------------------CATCAG  2184118
                | |  ||||||||||||||| ||                               ||| ||
Sbjct  1376     TCGACTGGAAAAGTAGTGGCAGCTGGGAACCACGTACTGTGGGACATCCACCGCCATAAG  1317

Query  2184119  GTTTTT-AAAACTGTCCGTGTCCACCAGACGGAATGACAGCATTTCAAAGGCCAGGAATT  2184177
                |||||| |||| | || || ||||||||||||||||||||||||||||||||||||||||
Sbjct  1316     GTTTTTTAAAAGTCTCTGTCTCCACCAGACGGAATGACAGCATTTCAAAGGCCAGGAATT  1257

Query  2184178  TTGAAATGCTGGCATTCAGGGCCAGGGATCGCGGTTGGGTGTGTggggggggggTACTTC  2184237
                |||||||||||||||||||||||||||||||||| |||||        ||||||||||||
Sbjct  1256     TTGAAATGCTGGCATTCAGGGCCAGGGATCGCGGGTGGGTA-------GGGGGGTACTTC  1204

Query  2184238  CTCTTTCTCTCCAGTGTTTTGGAGATGGAGAGCTGTAAGCTTCCATGGAACCGTGTGGAA  2184297
                ||||  ||||||||||||| ||||||||| ||||| | |||||||||| || ||||||| 
Sbjct  1203     CTCT--CTCTCCAGTGTTTGGGAGATGGACAGCTGAACGCTTCCATGGGACAGTGTGGAG  1146

Query  2184298  ATGCTTGAGGACGGTGGTGAACATGGTGTG-TTGCTGTCACATCGTCTGTTTGCTGGGTG  2184356
                |||||||  |||| || || |  |||||   |||||  |||| | ||||||||| |||||
Sbjct  1145     ATGCTTGGTGACGATGATGCAGGTGGTGGCATTGCTTCCACAACCTCTGTTTGCGGGGTG  1086

Query  2184357  GCAGGTGACACTGGCACTGTAGAGGTGGAGGAAGAGG---CCGAGGCAGCAGCAGAAGAG  2184413
                ||||||| ||||| |||   ||||| |||||| ||||   ||||| | ||||| ||||||
Sbjct  1085     GCAGGTGCCACTGTCACGCCAGAGGGGGAGGAGGAGGAGGCCGAGACTGCAGCTGAAGAG  1026

Query  2184414  GAAGCAGGAGGAGGCCGAGACCCTTCTTGGATTTTGAGGTGCTTATTCCACTGCAGCTCG  2184473
                | ||||||||||| | |||| | ||| ||| |||| |||||||    |||||||||||||
Sbjct  1025     GGAGCAGGAGGAGCCTGAGATCTTTCGTGGTTTTTAAGGTGCT----CCACTGCAGCTCG  970

Query  2184474  TGCTTTGCATGTAGATGCCTGGTCATGCAGGTTGTGCTCAGGTTTAGAACATTTATGCCT  2184533
                |||||||||| |||||||||| | |||||||| |||||||||||||||||||||||||||
Sbjct  969      TGCTTTGCATTTAGATGCCTGCTTATGCAGGTGGTGCTCAGGTTTAGAACATTTATGCCT  910

Query  2184534  CGCTTCAGGCTCTCATTGCACAGCGTGCAAACCACTCGTGTCTTGTCGTCAGTATATTGC  2184593
                ||||||||| ||| |||||||||||||||||||||||| ||||||||||||| | |||  
Sbjct  909      CGCTTCAGGTTCTGATTGCACAGCGTGCAAACCACTCGCGTCTTGTCGTCAGCACATTTT  850

Query  2184594  CTGAAGAACTGCCACGCCAGGGAACGACTTTGAGCTGCCTGTGGTGTGCTAGGTCCCTGG  2184653
                ||||| |||||||||||||||||||  ||| |||||| || |||||| ||  ||||||||
Sbjct  849      CTGAACAACTGCCACGCCAGGGAACTCCTTGGAGCTGGCTTTGGTGTACTCAGTCCCTGG  790

Query  2184654  GTGAGGTGGGTAGTAGCAGGCATACTGTCTAGGGGACGCTCGCTCCGCTTTTGCAACCTG  2184713
                ||| |||||| |||| ||||| ||||| || ||||| |  | ||| ||||||||| ||||
Sbjct  789      GTGCGGTGGGCAGTAACAGGCGTACTGGCTGGGGGATGGCCACTCTGCTTTTGCACCCTG  730

Query  2184714  CTTCCTCTTTTGCTGTGCTGGTGCCTCTGTGCGACCACCACTTCTTCCTCC-AAACTGCA  2184772
                || ||||||||||||||| | || | ||| | ||||||||| |||||||||  |||||||
Sbjct  729      CTCCCTCTTTTGCTGTGCGGCTGGCGCTGCGTGACCACCACCTCTTCCTCCTGAACTGCA  670

Query  2184773  CACGTCACTCGCATGACCTTCATTCCATGTGGGGTCTAGGACCTCATCATCCTCCTTCAC  2184832
                |||||||||||||||||||| |||||||||||||||||||||||               |
Sbjct  669      CACGTCACTCGCATGACCTTGATTCCATGTGGGGTCTAGGACCT---------------C  625

Query  2184833  ATCATCTTCCACCCACCCTTCACCACTGCCCTCCTTGTCAGTCTGCACACTGTGGAAAGC  2184892
                |||||||||||||||| ||||||| |||||||||||| | ||||||||||||  ||||||
Sbjct  624      ATCATCTTCCACCCACTCTTCACCCCTGCCCTCCTTGCCGGTCTGCACACTGCAGAAAGC  565

Query  2184893  CGCAGCAGTTGGCACCTGTGCTTCGTCATCATCAGAGACGTGCTGCGGTGGTGTTTCCAT  2184952
                |||||||||||||||||||| ||||||| |||||||||||||||||||||||  | ||||
Sbjct  564      CGCAGCAGTTGGCACCTGTGTTTCGTCACCATCAGAGACGTGCTGCGGTGGTCCTCCCAT  505

Query  2184953  GTCCTCATCCTGCAACAGAAGTGGTTGGGCATCGCTGCACTCAATGTCTTTCACTTCTGG  2185012
                |||| ||||||| |||| ||||||||   ||| | |||||||||| || | |||||||||
Sbjct  504      GTCCACATCCTGAAACATAAGTGGTT--TCATTGGTGCACTCAATCTCCTCCACTTCTGG  447

Query  2185013  GGCAGGGCTATATGGATGGCTCACGGAAAGCACACCCGGAGAGTCATCAAAAAGCATAAG  2185072
                ||||||||||| || | ||| |||||||| |   ||   |||||||||||||||||||||
Sbjct  446      GGCAGGGCTATGTGAACGGCCCACGGAAACCCTGCCACCAGAGTCATCAAAAAGCATAAG  387

Query  2185073  AGACTGTTGCATGACTTGGGGCTCAGACTGCTTGGCTGATTTACAAGGGGCTGAGGTGAA  2185132
                |||||| ||||||||||||||||||||||||||||||||||| ||||||| |||||||||
Sbjct  386      AGACTGCTGCATGACTTGGGGCTCAGACTGCTTGGCTGATTTGCAAGGGG-TGAGGTGAA  328

Query  2185133  AGACAGATGGCCATGGGGTTCAGGTGCCAACTTTGAGCTTTCAGCAAGGGACTGGGTGGG  2185192
                ||||||||| ||||||| | |||||||||||| || |||||||||| |||||  ||||||
Sbjct  327      AGACAGATGCCCATGGGCTGCAGGTGCCAACTCTGCGCTTTCAGCAGGGGACCAGGTGGG  268

Query  2185193  AAACAATGTGAAGGAACTGGAGGCATTGTCAGCCACCCAATCTACTAGCACCTGTACTTG  2185252
                | ||||||||||||||||||||||| ||||||||||| |||||||||   ||| ||||||
Sbjct  267      AGACAATGTGAAGGAACTGGAGGCACTGTCAGCCACCAAATCTACTATTGCCTCTACTTG  208

Query  2185253  TTCTGGCCTCTCCATTCATTGAGCGGCATTCGGGCCTACCATATAACGTTGAGGGTTCTG  2185312
                |||||||||| |||||| |  |  || |||||||||||| | |||| | |||  | ||||
Sbjct  207      TTCTGGCCTCACCATTCGTACACTGGTATTCGGGCCTACAAAATAATGCTGAACGCTCTG  148

Query  2185313  TCGGCTACTCGCACCTGAAGAAGGTGTTTCACTTGTGCGTGTAGCTGGCACAAATCAACG  2185372
                ||| ||||  |||||||| |||||||||||| ||| | |||||||||||||| |||||| 
Sbjct  147      TCGCCTACGTGCACCTGAGGAAGGTGTTTCATTTGGGAGTGTAGCTGGCACAGATCAACC  88

Query  2185373  ACATCCTCTCCTTGCAACAGGAACTTCACCAACACCACCAACATCAGCAGCATCACGACC  2185432
                || |||||||| |||||||||| || ||||||||||| || || || ||  |    | ||
Sbjct  87       ACGTCCTCTCCCTGCAACAGGAGCTCCACCAACACCAGCAGCACCA-CA--ACTGGGGCC  31

Query  2185433  ACATCCCTTATTTGACGCTCTCTTCATTCT  2185462
                || |||||||||||| |||||| |||||||
Sbjct  30       ACGTCCCTTATTTGATGCTCTCCTCATTCT  1


Range 4: 42 to 2961

Score:3073 bits(3407), Expect:0.0, 
Identities:2494/3032(82%),  Gaps:168/3032(5%), Strand: Plus/Minus

Query  1085927  CTGTTTGTTGTGGCGGGCTGCTGACAAAGCTTTGCCACATTTCGGCCATGCTAACCCTGC  1085986
                ||| |||||||||||   ||||||||||||||| ||||||||| ||||||||||||||  
Sbjct  2961     CTGGTTGTTGTGGCG---TGCTGACAAAGCTTTTCCACATTTCAGCCATGCTAACCCTCT  2905

Query  1085987  CTTCTGAGGTGCTGGTGGTGGCACAGCGGCATTGGTGGCCTCTTCCTCCTCCTCCTCCTG  1086046
                ||||||||||||||| |||| | |||| ||||||| | | |||||||| |||||||||| 
Sbjct  2904     CTTCTGAGGTGCTGGCGGTGCCCCAGCTGCATTGGCGACTTCTTCCTCTTCCTCCTCCTC  2845

Query  1086047  TGCCTTCGCCTTGTGCTTCCTCTGAGCCCCTGGTGTCATTTGGGAATGCCCTCAGCAGCG  1086106
                |||||||||||||||||||| ||||||| | | |||||  |||||||||| |||||||||
Sbjct  2844     TGCCTTCGCCTTGTGCTTCCACTGAGCCTCCGCTGTCAGGTGGGAATGCCATCAGCAGCG  2785

Query  1086107  CCTCTACCAGTGTGCGCTTGTAGTCACGCATCTTCCTCTCACGCTCCAGTGAGGGAATTA  1086166
                | ||||| || ||| ||||||| ||  ||||||||   |||   ||       |||||||
Sbjct  2784     CGTCTACTAGAGTGTGCTTGTACTCCTGCATCTTCTGATCA---TC-------GGAATTA  2735

Query  1086167  AGGATGGCACGTTGTCCTTGTAACGGGGATCCAGCAGGGTGGCCACCCAGTAATCAGAAG  1086226
                |||||||||||||||||||||| |||||||||||||||||||||||||||||||||| | 
Sbjct  2734     AGGATGGCACGTTGTCCTTGTAGCGGGGATCCAGCAGGGTGGCCACCCAGTAATCAGCAC  2675

Query  1086227  AAGTTACAATGTGGGCAACTCGGCTGTCGTTGCGCAGGCACTACAGCATGTAGTTGGTCA  1086286
                  |||| ||||||||||||||||| ||| ||||||||||||| ||||||||||| | |||
Sbjct  2674     TGGTTAGAATGTGGGCAACTCGGCGGTCATTGCGCAGGCACTGCAGCATGTAGTCGCTCA  2615

Query  1086287  TGTGTGCCAGGCTTCCCAGAGGCAAAGACAAGCTGTCCTCTGTGGGAGGTATATCATCTG  1086346
                ||||||||||||| |||||||||||  ||||||||||||||||||||| | |||| ||||
Sbjct  2614     TGTGTGCCAGGCTGCCCAGAGGCAACAACAAGCTGTCCTCTGTGGGAGTTGTATCGTCTG  2555

Query  1086347  TGTCCTCTGTATCCCCCCAGCCACGCTCCAGTGATGCCCATGAGCTGTGTTGGGTGCCAC  1086406
                |||||||||||| ||||||||||| ||||||||||||||||||||||| ||||||| |||
Sbjct  2554     TGTCCTCTGTATTCCCCCAGCCACACTCCAGTGATGCCCATGAGCTGTTTTGGGTGTCAC  2495

Query  1086407  CCTGCTGCAATTTC---TCCTCCTCCTCATCTTCCTCGTCCCCCTCGACCTCCAGAACTG  1086463
                |||||||  |   |   ||||||||||||||                  |||||||||||
Sbjct  2494     CCTGCTGTGAACACGGTTCCTCCTCCTCATC------------------CTCCAGAACTG  2453

Query  1086464  TGCCCTGGCTTGAATATTTTTGACCTGGCCTATGCTGGTGCAGGAACCCACCCTCCGAGC  1086523
                |||||||||| ||   || |  ||||||||| || ||||||||||||||||||| |||||
Sbjct  2452     TGCCCTGGCTGGACAGTTGTGTACCTGGCCTCTGTTGGTGCAGGAACCCACCCTACGAGC  2393

Query  1086524  CACCTGCGAATGACTGGCCTGATAACTGTGGAACTGACCCCTCTACCTCCTCCTCCTCAT  1086583
                ||| || ||||||||||||||||||| |||||| |||  || ||   ||||||||||| |
Sbjct  2392     CACTTGTGAATGACTGGCCTGATAACCGTGGAAATGATTCCGCT---TCCTCCTCCTCTT  2336

Query  1086584  CCTCCTGTGCCACATCCTCTTCTATCATGGCCCAAAGTGTTTTTTCAAGGAGACATAGAA  1086643
                |||||||||||||||||||||| |||||  ||||||||||||||||||||||||| ||||
Sbjct  2335     CCTCCTGTGCCACATCCTCTTCCATCATCACCCAAAGTGTTTTTTCAAGGAGACAAAGAA  2276

Query  1086644  GTGGTATAGTAACGCTGAGAACAGCGTCATCGGCACTGGCCATGTTGGTGGAGTACTCAA  1086703
                | || |||||||||||||| |||||||||||||||||||||||||||||||||||||| |
Sbjct  2275     GCGGGATAGTAACGCTGAGGACAGCGTCATCGGCACTGGCCATGTTGGTGGAGTACTCGA  2216

Query  1086704  AACACCGCAATGCGCTACACAGGTCTCGCATGGAGGCACACTCGTTGGTGGTGAAG----  1086759
                |||||                 |||  |||||||||| ||||||||||| ||||||    
Sbjct  2215     AACAC-----------------GTCCTGCATGGAGGCCCACTCGTTGGTAGTGAAGTGGT  2173

Query  1086760  ----------------ACTGACCCATGCGTGCTGCAGCTGAAACTCCACTATTGCCTGCT  1086803
                                ||| |||| |||||||||||||||||| ||||||||||||||||
Sbjct  2172     GCTGTTGCGCAGAGCGACTCACCCGTGCGTGCTGCAGCTGAAATTCCACTATTGCCTGCT  2113

Query  1086804  ACTGCTCGCACAGTCTCTCCAGCATGTGCAAGGTGGAGTTCCACCTTGTGGGCACGTCGC  1086863
                 |||||||||  |||||||||||||||||||||||||||||||||||||||| |||||||
Sbjct  2112     GCTGCTCGCAATGTCTCTCCAGCATGTGCAAGGTGGAGTTCCACCTTGTGGGAACGTCGC  2053

Query  1086864  ATAGGAGGCGGTGAGCAGGAAGGCCGAAGTTCCGCTGCAGCGCAGACAGGTGAGCAGCAG  1086923
                ||| |||||| ||||| |||||||||||||| |||||||||||||||||| |||||||||
Sbjct  2052     ATATGAGGCGTTGAGCGGGAAGGCCGAAGTTACGCTGCAGCGCAGACAGGCGAGCAGCAG  1993

Query  1086924  TAGGGTGAGAACGCCGAAAGTGTGCACAGACGGCCCGCATTTTATGCAGCAGCTCTGACA  1086983
                 |||||||||||||||||||||  ||| || |||||||| ||| |||||||||||||   
Sbjct  1992     CAGGGTGAGAACGCCGAAAGTGCACACGGATGGCCCGCACTTTCTGCAGCAGCTCTGC--  1935

Query  1086984  TATCCGGGTAGtttttttttAGAAAATTCTGTACCACCAAATTCAGCACATGCGAAAGGC  1087043
                                                |||||||||||||||| |||||  ||||
Sbjct  1934     --------------------------------ACCACCAAATTCAGCATATGCGCCAGGC  1907

Query  1087044  AACGGATGTGCGTCAAACCGGCTCGGCCCAGAGCCGCTACGAGATTTCGG--CCATTGTC  1087101
                || |||||||| ||||||||||| ||| |||||| ||||||||||||||   || || ||
Sbjct  1906     AAGGGATGTGCATCAAACCGGCTAGGCACAGAGCTGCTACGAGATTTCGCGCCCGTTATC  1847

Query  1087102  GCACACCACCAGGCTGTGCTTGAGGCTCAGTGGCCACAACCACTCATTGGTCTGTTGTTC  1087161
                |||||||||||||  | |||||||| ||||||||  |||||||||||  ||||||||| |
Sbjct  1846     GCACACCACCAGGACGGGCTTGAGGTTCAGTGGCACCAACCACTCATCAGTCTGTTGTGC  1787

Query  1087162  AATGCCTGTCCACAGCTCCTGCGCAGTGTGGGGTTTATCCTCCAAACATATCAGTTTTAA  1087221
                 ||||| ||||||||||||||||| ||||||  ||| ||| ||||||| || ||||| ||
Sbjct  1786     CATGCCCGTCCACAGCTCCTGCGCGGTGTGGTTTTTTTCCCCCAAACAGATGAGTTTCAA  1727

Query  1087222  AACAGCCTGCTGTCGTTTCCCCCTGGATGTGCTGATGTTGGTGGTGAAGGTGTT--ACGC  1087279
                | |||||||||||||||||||||||| |||||||| ||||||||| ||||||||  || |
Sbjct  1726     ATCAGCCTGCTGTCGTTTCCCCCTGGCTGTGCTGAAGTTGGTGGTAAAGGTGTTTTACAC  1667

Query  1087280  TGAGCGGATGAGTGGGTGGTCGAGGAGGAGGAAGCACAGTAGGAGGAGGAGGCAACAGGA  1087339
                ||    ||||||  |||||| ||||||||   |||  ||||||||||||| |||||||||
Sbjct  1666     TGGCAAGATGAGGAGGTGGTAGAGGAGGA---AGCGGAGTAGGAGGAGGAAGCAACAGGA  1610

Query  1087340  G--------AAATGCCCAGCAATCCTCGGTGGTGGAAGGACATGTGCCAAATAGCTAGCC  1087391
                |        ||| | || |||||||||||||||||||||||||||||||||  |||| ||
Sbjct  1609     GGCAAAGAGAAACGTCCTGCAATCCTCGGTGGTGGAAGGACATGTGCCAAACTGCTATCC  1550

Query  1087392  GACTCAGGCCCACCCGCCACTACATTTGCCCAGTGTGCAGTTAGCGAGATATAGCGTCCC  1087451
                | | |||||||| |||||||| ||||| |||||||||||||||| |||||||| ||||||
Sbjct  1549     GCCGCAGGCCCAGCCGCCACTGCATTTACCCAGTGTGCAGTTAGGGAGATATAACGTCCC  1490

Query  1087452  CTGCCCGTGCTTACTGGTCCATGTATCAGTAGTTATGTGGACCTTGCCACAGATGGCGTT  1087511
                 |||||||||||||||||||| ||||| || |||| |||||||| |||||||||||||||
Sbjct  1489     -TGCCCGTGCTTACTGGTCCACGTATCGGTGGTTAAGTGGACCTGGCCACAGATGGCGTT  1431

Query  1087512  GCGCAGTGCACACTTGATCTTGTCCCCGACTTGTTTGTGCAGGAAAGGGATGGCTCGTCT  1087571
                ||||||||||||| | || |||||| | ||||| |||||||||  |||||| ||||| ||
Sbjct  1430     GCGCAGTGCACACCTAATTTTGTCCGCCACTTGGTTGTGCAGGGCAGGGATAGCTCGACT  1371

Query  1087572  GGAAAAGTAGTGGCGGCTGGGAGCCACGTACTGTGGGACAGCCACCGCCGTCAGGTTTTT  1087631
                |||||||||||||| ||||||| ||||||||||||||||| |||||||| | ||||||||
Sbjct  1370     GGAAAAGTAGTGGCAGCTGGGAACCACGTACTGTGGGACATCCACCGCCATAAGGTTTTT  1311

Query  1087632  GAAAC-TGTCCATGTCCACCAGACGGAATGACAGCATTTCAAAGGCCAGGAATTTTGAAA  1087690
                 |||  | ||  | ||||||||||||||||||||||||||||||||||||||||||||||
Sbjct  1310     TAAAAGTCTCTGTCTCCACCAGACGGAATGACAGCATTTCAAAGGCCAGGAATTTTGAAA  1251

Query  1087691  TGCTGGCATTCAGGGCCAGGGATTGTGGGTGGGTAGGGGGGTACTTCCTCTTTCTCTCCA  1087750
                ||||||||||||||||||||||| | |||||||||||||||||||||||||  |||||||
Sbjct  1250     TGCTGGCATTCAGGGCCAGGGATCGCGGGTGGGTAGGGGGGTACTTCCTCT--CTCTCCA  1193

Query  1087751  GTGTTTGGGAGATGGACAGCTGTAAGCTTCCATGGGACCATGTGGAAATGCTTGGGGACG  1087810
                |||||||||||||||||||||| | |||||||||||||  |||||| |||||||| ||||
Sbjct  1192     GTGTTTGGGAGATGGACAGCTGAACGCTTCCATGGGACAGTGTGGAGATGCTTGGTGACG  1133

Query  1087811  GTA--GCAGACATGGTGGCGTTGCTGTCATATCGTCTGTTTGCTGGCTGGAAGGTGACAC  1087868
                 |   ||||   ||||||| |||||  || | | ||||||||| || ||| ||||| |||
Sbjct  1132     ATGATGCAGG--TGGTGGCATTGCTTCCACAACCTCTGTTTGCGGGGTGGCAGGTGCCAC  1075

Query  1087869  TATCACTGTAGAGTTGGAGGAAGAGG---CCGAGGCAGCAGCAGAAGAGGAAGCAGGAGG  1087925
                | ||||   ||||  |||||| ||||   ||||| | ||||| ||||||| |||||||||
Sbjct  1074     TGTCACGCCAGAGGGGGAGGAGGAGGAGGCCGAGACTGCAGCTGAAGAGGGAGCAGGAGG  1015

Query  1087926  AGGCCGAGACCTTTCTTGGATTTTGAGGTAATTATTCCAATGCAGCTTGTGCCTTGAATT  1087985
                || | |||| ||||| ||| |||| ||||  |    ||| ||||||| |||| ||| |||
Sbjct  1014     AGCCTGAGATCTTTCGTGGTTTTTAAGGTGCT----CCACTGCAGCTCGTGCTTTGCATT  959

Query  1087986  TAGATGCCTGGTCATGGGGGTTGTGCTCAGGTTGAGAACATTTATGCCCCGGCTCAGGCT  1088045
                |||||||||| | |||  ||| ||||||||||| |||||||||||||| ||  ||||| |
Sbjct  958      TAGATGCCTGCTTATGCAGGTGGTGCTCAGGTTTAGAACATTTATGCCTCGCTTCAGGTT  899

Query  1088046  ATCATTGCACAGCTTGCAAACCACTTGTGTCTTGCCGTCAGCACATTGTCTGAAGAACTG  1088105
                 | |||||||||| ||||||||||| | |||||| |||||||||||| |||||| |||||
Sbjct  898      CTGATTGCACAGCGTGCAAACCACTCGCGTCTTGTCGTCAGCACATTTTCTGAACAACTG  839

Query  1088106  CCACACGGGGGAACGCCTTTGAGCTGCCTTTGGTGTGCTAGGTCCCTGGGTGCGGTGGCT  1088165
                |||| |  |||||| |||| |||||| ||||||||| ||  |||||||||||||||||  
Sbjct  838      CCACGCCAGGGAACTCCTTGGAGCTGGCTTTGGTGTACTCAGTCCCTGGGTGCGGTGGGC  779

Query  1088166  AGTAGCAGGCATACTGTCTAGGGGACGCTCGCTCCGCTTTTGCAACCTGCTTCCTCTTTT  1088225
                |||| ||||| ||||| || ||||| |  | ||| ||||||||| |||||| ||||||||
Sbjct  778      AGTAACAGGCGTACTGGCTGGGGGATGGCCACTCTGCTTTTGCACCCTGCTCCCTCTTTT  719

Query  1088226  GCTATGCTGGTGCCTCTGTGCAACCACCACCTCTTCTTCC-AAACTCCACATGTCACTCG  1088284
                ||| ||| | || | ||| |  |||||||||||||| |||  |||| |||| ||||||||
Sbjct  718      GCTGTGCGGCTGGCGCTGCGTGACCACCACCTCTTCCTCCTGAACTGCACACGTCACTCG  659

Query  1088285  CAT-ACCCTCATTCCATGTGGGGTCTAGGACCTCATCATCCTCCACATCATCTTCCACCC  1088343
                ||| ||| | |||||||||||||||||||||||            |||||||||||||||
Sbjct  658      CATGACCTTGATTCCATGTGGGGTCTAGGACCT------------CATCATCTTCCACCC  611

Query  1088344  ACCCTTCACCACTGCCCTCCTTGCCAGTCTGCACACTGAGGCAAGCTTCAGCAGTTGGCA  1088403
                || ||||||| |||||||||||||| ||||||||||||  | ||||  ||||||||||||
Sbjct  610      ACTCTTCACCCCTGCCCTCCTTGCCGGTCTGCACACTGCAGAAAGCCGCAGCAGTTGGCA  551

Query  1088404  CCTGTGTTTCATCATCATCAGAAATGTGCTGCGCTGGTGTTTCCATGTCCTCATCCTGCA  1088463
                |||||||||| ||| ||||||| | |||||||| ||||  | |||||||| ||||||| |
Sbjct  550      CCTGTGTTTCGTCACCATCAGAGACGTGCTGCGGTGGTCCTCCCATGTCCACATCCTGAA  491

Query  1088464  ACAGAAGTGGTTGGACATCGGTGCACTCAATGTCTTCCACTTCTGGGGCAGCGCTATGTG  1088523
                ||| ||||||||   ||| |||||||||||| || |||||||||||||||| ||||||||
Sbjct  490      ACATAAGTGGTT--TCATTGGTGCACTCAATCTCCTCCACTTCTGGGGCAGGGCTATGTG  433

Query  1088524  GATGGCCCACGGAAAGCACACCAGGAGAGTCATCAAAAAGCATAAGAGTCCCTTGCA---  1088580
                 | |||||||||||| |   |||  ||||||||||||||||||||||| |   ||||   
Sbjct  432      AACGGCCCACGGAAACCCTGCCACCAGAGTCATCAAAAAGCATAAGAGACTGCTGCATGA  373

Query  1088581  ----GGACTCAGACTGCTTGGCTAATTTACAAGGGGCTGAGGTGAAAGACAAATGGCCAT  1088636
                    || |||||||||||||||| |||| ||||||| |||||||||||||| ||| ||||
Sbjct  372      CTTGGGGCTCAGACTGCTTGGCTGATTTGCAAGGGG-TGAGGTGAAAGACAGATGCCCAT  314

Query  1088637  GGGGTTCAGGTGCCAACTCTGAGCTTTCATCAAGGGACCGGGAGGGAGACAATGTGAAGG  1088696
                ||| | ||||||||||||||| ||||||| || |||||| || |||||||||||||||||
Sbjct  313      GGGCTGCAGGTGCCAACTCTGCGCTTTCAGCAGGGGACCAGGTGGGAGACAATGTGAAGG  254

Query  1088697  AACTGGAGGCATTGTCAGCCACCCAATCTACTATTGCCTGTACTTGTTCTGGCCTCACCA  1088756
                ||||||||||| ||||||||||| ||||||||||||||| ||||||||||||||||||||
Sbjct  253      AACTGGAGGCACTGTCAGCCACCAAATCTACTATTGCCTCTACTTGTTCTGGCCTCACCA  194

Query  1088757  ATTGTTGAGGGGCATTCTGGCCTACCATATACCGGTGAAGGTTCTGTTGGCT------AC  1088810
                 | ||  |  || |||| ||||||| | |||  | |||| | ||||| | ||      ||
Sbjct  193      TTCGTACACTGGTATTCGGGCCTACAAAATAATGCTGAACGCTCTGTCGCCTACGTGCAC  134

Query  1088811  CTGAGGAAGGTGTTTCCCTTGTGCGTGTAGCTGGCACACCTCAACCACGTCCTCTCCTTC  1088870
                ||||||||||||||||  ||| | ||||||||||||||  ||||||||||||||||| | 
Sbjct  133      CTGAGGAAGGTGTTTCATTTGGGAGTGTAGCTGGCACAGATCAACCACGTCCTCTCCCTG  74

Query  1088871  CAACAGGAGGTTCACCAACACCAACACCAGCA  1088902
                ||||||||| | ||||||||||| || || ||
Sbjct  73       CAACAGGAGCTCCACCAACACCAGCAGCACCA  42


Range 5: 51 to 2741

Score:3070 bits(3404), Expect:0.0, 
Identities:2351/2787(84%),  Gaps:140/2787(5%), Strand: Plus/Minus

Query  1394106  GGAATTAAGGATGGCACGTTGTCCTTGTAACGGGGATCCAGCAGGGTGGCCACCCAGAAA  1394165
                ||||||||||||||||||||||||||||| ||||||||||||||||||||||||||| ||
Sbjct  2741     GGAATTAAGGATGGCACGTTGTCCTTGTAGCGGGGATCCAGCAGGGTGGCCACCCAGTAA  2682

Query  1394166  TCAGCACAAGTTACAAAGTGGGCAACTCGGCCGTTGTTGCGCAGGCACTGCAGCATGTAG  1394225
                |||||||  |||| || |||||||||||||| ||  ||||||||||||||||||||||||
Sbjct  2681     TCAGCACTGGTTAGAATGTGGGCAACTCGGCGGTCATTGCGCAGGCACTGCAGCATGTAG  2622

Query  1394226  TCGCTCATGTGTGCCAAGCTGCCCAGAGGCAAAGACTAGCTGTCCTCTGTGGGAGGTGTA  1394285
                |||||||||||||||| |||||||||||||||  || |||||||||||||||||| ||||
Sbjct  2621     TCGCTCATGTGTGCCAGGCTGCCCAGAGGCAACAACAAGCTGTCCTCTGTGGGAGTTGTA  2562

Query  1394286  TCATCTGTGTCCTCCGTAT-CCCCCAGCCATGCTCCAGTGATGCCCACAAGCTGAGTTGG  1394344
                || ||||||||||| |||| ||||||||||  |||||||||||||||  |||||  ||||
Sbjct  2561     TCGTCTGTGTCCTCTGTATTCCCCCAGCCACACTCCAGTGATGCCCATGAGCTGTTTTGG  2502

Query  1394345  GTGCCACCCTGCTATGGAACACGGTTTCCCCTCCTCCTCCTCGTCTTCCTCATCCTCCAG  1394404
                ||| ||||||||| || |||||||||         |||||||      ||||||||||||
Sbjct  2501     GTGTCACCCTGCTGTG-AACACGGTT---------CCTCCTC------CTCATCCTCCAG  2458

Query  1394405  AACTGTGCCCTGGGTTGAGATTTTT-TACCTGGCCTATGTTGGTGCAGGAACCCACCCTC  1394463
                ||||||||||||| | || | || | |||||||||| |||||||||||||||||||||| 
Sbjct  2457     AACTGTGCCCTGGCTGGACAGTTGTGTACCTGGCCTCTGTTGGTGCAGGAACCCACCCTA  2398

Query  1394464  TGAGCCACTTGTGAATGACTGGCCTGATAACCATGGAAATTACCCCTCTTCCTCCTCCTC  1394523
                 ||||||||||||||||||||||||||||||| ||||||| |  || |||||||||||||
Sbjct  2397     CGAGCCACTTGTGAATGACTGGCCTGATAACCGTGGAAATGATTCCGCTTCCTCCTCCTC  2338

Query  1394524  ------CTGTGCCACATCCTCTTCCATCATCGCCTAAAGTGTTTTTTCAAGGAGACATAG  1394577
                      ||||||||||||||||||||||||| || |||||||||||||||||||||| ||
Sbjct  2337     TTCCTCCTGTGCCACATCCTCTTCCATCATCACCCAAAGTGTTTTTTCAAGGAGACAAAG  2278

Query  1394578  AAGTGGGATAGTAACGCTGAAAACAGTGTCATCGGCACTGGCCATGTTGGTGGAGTACTT  1394637
                ||| ||||||||||||||||  |||| |||||||||||||||||||||||||||||||| 
Sbjct  2277     AAGCGGGATAGTAACGCTGAGGACAGCGTCATCGGCACTGGCCATGTTGGTGGAGTACTC  2218

Query  1394638  GAAACACCGCAATATGGTACACAGGTCTCGCATGGAGGCCCACTGGTTGGTGGTGAAGTG  1394697
                |||||||                 |||  ||||||||||||||| |||||| ||||||||
Sbjct  2217     GAAACAC-----------------GTCCTGCATGGAGGCCCACTCGTTGGTAGTGAAGTG  2175

Query  1394698  TTGCTGTTCCGCAGAGCGACTGACCCGTGCGTGCTGCAGCTGAAACTCCACTATTGCCTG  1394757
                 ||||||| |||||||||||| ||||||||||||||||||||||| ||||||||||||||
Sbjct  2174     GTGCTGTTGCGCAGAGCGACTCACCCGTGCGTGCTGCAGCTGAAATTCCACTATTGCCTG  2115

Query  1394758  CTGCTGCTCGCACAGTCTCTCCAGCATGTGCAAGGTGGAGTTCCACCTTGTGGGCATGTC  1394817
                ||||||||||||  |||||||||||||||||||||||||||||||||||||||| | |||
Sbjct  2114     CTGCTGCTCGCAATGTCTCTCCAGCATGTGCAAGGTGGAGTTCCACCTTGTGGGAACGTC  2055

Query  1394818  GCATAGGAGGTGGTGAGCGGGATGGCCGAAGTTCCGCTgcagcgcagacagacgagcagc  1394877
                ||||| |||| | ||||||||| |||||||||| ||||||||||||||||| ||||||||
Sbjct  2054     GCATATGAGGCGTTGAGCGGGAAGGCCGAAGTTACGCTGCAGCGCAGACAGGCGAGCAGC  1995

Query  1394878  agcagcagcagGGTGAGAACGCCGAAAGCGCGAACAGACGGCCCATACTTTCTGCAGCAG  1394937
                |||||      ||||||||||||||||| ||  || || |||||  ||||||||||||||
Sbjct  1994     AGCAG------GGTGAGAACGCCGAAAGTGCACACGGATGGCCCGCACTTTCTGCAGCAG  1941

Query  1394938  CTCTGACATATCCGGGTAGTTTTTAGAAAATTCTGCACCACCAAATTCAGCACATGCACC  1394997
                |||||                              ||||||||||||||||| |||| ||
Sbjct  1940     CTCTG------------------------------CACCACCAAATTCAGCATATGCGCC  1911

Query  1394998  AGGCAAGGGATGTGCGTCAAACCGGCTAGGCCCAGAGCTGCTACGAGATTTCGC--CAAT  1395055
                ||||||||||||||| ||||||||||||||| ||||||||||||||||||||||  |  |
Sbjct  1910     AGGCAAGGGATGTGCATCAAACCGGCTAGGCACAGAGCTGCTACGAGATTTCGCGCCCGT  1851

Query  1395056  TATCGCACACCACCAGGCCGGGCTTGAGGCTCAGTGGCAACAACCACTCATCGGTCTGTT  1395115
                ||||||||||||||||| ||||||||||| ||||||||| |||||||||||| |||||||
Sbjct  1850     TATCGCACACCACCAGGACGGGCTTGAGGTTCAGTGGCACCAACCACTCATCAGTCTGTT  1791

Query  1395116  GTTCAATGCCCATCCACAGCTCCTGCGCAGTGTGGGGTTTATCCCCCAAACATATCAGTT  1395175
                || | |||||| |||||||||||||||| ||||||  ||| ||||||||||| || ||||
Sbjct  1790     GTGCCATGCCCGTCCACAGCTCCTGCGCGGTGTGGTTTTTTTCCCCCAAACAGATGAGTT  1731

Query  1395176  TTGAAACGGCCTGCTGTTGTTTCCCACTGGATGTGCTGAAGTTGGTGGTTAAGGTGTT--  1395233
                |  || | ||||||||| ||||||| |||| |||||||||||||||||| ||||||||  
Sbjct  1730     TCAAATCAGCCTGCTGTCGTTTCCCCCTGGCTGTGCTGAAGTTGGTGGTAAAGGTGTTTT  1671

Query  1395234  ACGCTGACCAGAGGAGGAGG------------AAACAGAATAGGAGGAGGAGGCAACAAG  1395281
                || ||| | ||| |||||||            || | || ||||||||||| |||||| |
Sbjct  1670     ACACTGGCAAGATGAGGAGGTGGTAGAGGAGGAAGCGGAGTAGGAGGAGGAAGCAACAGG  1611

Query  1395282  AGGCAAAGAGAAATGCCCTGTAATCCTCGGTGGCGGAAGGACATGCGCCAAATGGCTAGC  1395341
                ||||||||||||| | |||| |||||||||||| ||||||||||| ||||||  |||| |
Sbjct  1610     AGGCAAAGAGAAACGTCCTGCAATCCTCGGTGGTGGAAGGACATGTGCCAAACTGCTATC  1551

Query  1395342  CGCCTCAGGCCCACTCGCCACTACATGTGCCCAGTGTGCAGTTAGCAAGATATAGCGTCC  1395401
                |||| ||||||||  ||||||| ||| | ||||||||||||||||  ||||||| |||||
Sbjct  1550     CGCCGCAGGCCCAGCCGCCACTGCATTTACCCAGTGTGCAGTTAGGGAGATATAACGTCC  1491

Query  1395402  CTGCCCGTTCTTACTGGTCCAGGTATCAGTGGTTATGTGGACCTTGCCACAGATGGCGTT  1395461
                |||||||| |||||||||||| ||||| ||||||| |||||||| |||||||||||||||
Sbjct  1490     CTGCCCGTGCTTACTGGTCCACGTATCGGTGGTTAAGTGGACCTGGCCACAGATGGCGTT  1431

Query  1395462  GCGCAGTGCACACTTGATCTTGTCCCCGACTTGTTTGTGCAGGGAAGGGATGGCTTGCCT  1395521
                ||||||||||||| | || |||||| | ||||| |||||||||| |||||| ||| | ||
Sbjct  1430     GCGCAGTGCACACCTAATTTTGTCCGCCACTTGGTTGTGCAGGGCAGGGATAGCTCGACT  1371

Query  1395522  GGAAAAGTAGTGGCGGCTGGGAACCACGTACTGTGGGACAGCCACCGCCATCAGG-TTTT  1395580
                |||||||||||||| ||||||||||||||||||||||||| |||||||||| ||| ||||
Sbjct  1370     GGAAAAGTAGTGGCAGCTGGGAACCACGTACTGTGGGACATCCACCGCCATAAGGTTTTT  1311

Query  1395581  TAAAACTGTCCGTGTCCACCAGACGGAATGACAGCATTTCAAAGTCCAGGAATTTTGAAA  1395640
                ||||| | || || |||||||||||||||||||||||||||||| |||||||||||||||
Sbjct  1310     TAAAAGTCTCTGTCTCCACCAGACGGAATGACAGCATTTCAAAGGCCAGGAATTTTGAAA  1251

Query  1395641  TGCTGGCATTCAGGGCCAGGTATCTCGAGTGGGTAGGGGGGAACTTCCTCTTTCTCTCCA  1395700
                |||||||||||||||||||| ||| || ||||||||||||| ||||||||  ||||||||
Sbjct  1250     TGCTGGCATTCAGGGCCAGGGATCGCGGGTGGGTAGGGGGGTACTTCCTC--TCTCTCCA  1193

Query  1395701  GTGTTTGGGATATGGACAGCTGTAAGCTTTCATGGGACCATGGTGTGTAAATGCTTGGGG  1395760
                |||||||||| ||||||||||| | |||| ||||||||    ||||| | |||||||| |
Sbjct  1192     GTGTTTGGGAGATGGACAGCTGAACGCTTCCATGGGAC---AGTGTGGAGATGCTTGGTG  1136

Query  1395761  ACGGTG--GCAGACATGGTGGCATTGCTGTCACATCGTCTGTTTGCTGGGTGGCAAGTGA  1395818
                ||| ||  ||||   |||||||||||||  |||| | ||||||||| |||||||| ||| 
Sbjct  1135     ACGATGATGCAG--GTGGTGGCATTGCTTCCACAACCTCTGTTTGCGGGGTGGCAGGTGC  1078

Query  1395819  CACTGGCACTGTAGA---GGTGGAGGAAGAGGCAGAGGCGGCAGCAGAAGAGGAAGCAGG  1395875
                ||||| |||   |||   || |||||| ||||| ||| | ||||| ||||||| ||||||
Sbjct  1077     CACTGTCACGCCAGAGGGGGAGGAGGAGGAGGCCGAGACTGCAGCTGAAGAGGGAGCAGG  1018

Query  1395876  ATGAGGCCGAGACCTTTCTTGGATTTTGAGGTGCTTATTCCACTGCAGCTCGTGCTTTGC  1395935
                | ||| | |||| ||||| ||| |||| ||||||    ||||||||||||||||||||||
Sbjct  1017     AGGAGCCTGAGATCTTTCGTGGTTTTTAAGGTGC----TCCACTGCAGCTCGTGCTTTGC  962

Query  1395936  ATGTAGATGCCTGGTCATGCAGGTTGTGCTCAGGTTTAGGACATTTATGCCTCCCTTCAG  1395995
                || |||||||||| | |||||||| |||||||||||||| ||||||||||||| ||||||
Sbjct  961      ATTTAGATGCCTGCTTATGCAGGTGGTGCTCAGGTTTAGAACATTTATGCCTCGCTTCAG  902

Query  1395996  GCTCTGATTGCACAGCGTGCAAACCACTCGTATCTTGTCGTCAGCACATTGTCTGTAGAA  1396055
                | ||||||||||||||||||||||||||||  |||||||||||||||||| |||| | ||
Sbjct  901      GTTCTGATTGCACAGCGTGCAAACCACTCGCGTCTTGTCGTCAGCACATTTTCTGAACAA  842

Query  1396056  CTGCCACGCCAGGGAACTCCCTTGAACTGCCTTTGGTGTGCTAGGTCCCTGGGTGCGGTG  1396115
                |||||||||||||||||||| | || ||| ||||||||| ||  ||||||||||||||||
Sbjct  841      CTGCCACGCCAGGGAACTCCTTGGAGCTGGCTTTGGTGTACTCAGTCCCTGGGTGCGGTG  782

Query  1396116  GGTAGTAGCAGGCGTACTGTCTAGGGGACGGTCGCTCCGCTTTTGCGACCTGCTTCCTCT  1396175
                || |||| ||||||||||| || ||||| || | ||| ||||||||  |||||| |||||
Sbjct  781      GGCAGTAACAGGCGTACTGGCTGGGGGATGGCCACTCTGCTTTTGCACCCTGCTCCCTCT  722

Query  1396176  TTTGCTGTGCTGATGCCTCTGTGCGACCACCACCTCTTCCTCC-AAACTGCACACGTCAC  1396234
                |||||||||| | || | ||| | |||||||||||||||||||  |||||||||||||||
Sbjct  721      TTTGCTGTGCGGCTGGCGCTGCGTGACCACCACCTCTTCCTCCTGAACTGCACACGTCAC  662

Query  1396235  TCGCATGACCTTCATTCCATGTGGGGTCTAGGACCTCATCAATTTCCACATCATCTTCCA  1396294
                |||||||||||| |||||||||||||||||||||||            ||||||||||||
Sbjct  661      TCGCATGACCTTGATTCCATGTGGGGTCTAGGACCT------------CATCATCTTCCA  614

Query  1396295  CCCACTCTTCACCACTGCCCTCCTTGTCAGTCTGCACACTGTAGAAAGCCGCAGCA----  1396350
                ||||||||||||| |||||||||||| | |||||||||||| ||||||||||||||    
Sbjct  613      CCCACTCTTCACCCCTGCCCTCCTTGCCGGTCTGCACACTGCAGAAAGCCGCAGCAGTTG  554

Query  1396351  --------GTTTCGTCATCATCAGAGACGCGCTGCGGTTGTGTTTCCATGTCCTCATCCT  1396402
                        ||||||||| ||||||||||| |||||||| ||  | |||||||| ||||||
Sbjct  553      GCACCTGTGTTTCGTCACCATCAGAGACGTGCTGCGGTGGTCCTCCCATGTCCACATCCT  494

Query  1396403  GAAACAGAAGTGGTTGGGAATCAGTGCACTCAATGTCTTCCACTTCT-GGGCAGGGCTAT  1396461
                |||||| ||||||||    ||  ||||||||||| || ||||||||| ||||||||||||
Sbjct  493      GAAACATAAGTGGTT--TCATTGGTGCACTCAATCTCCTCCACTTCTGGGGCAGGGCTAT  436

Query  1396462  GTGGATGGCCCAAGGAATGCACAACAGCAGAGTCATCAAAAAAGCAAAAGAGACTGCAGC  1396521
                ||| | |||||| ||||  |    || |||||||||| |||||||| |||||||||| ||
Sbjct  435      GTGAACGGCCCACGGAAACCCTGCCACCAGAGTCATC-AAAAAGCATAAGAGACTGCTGC  377

Query  1396522  ATGACTTGGGGCTCAGACTGCTTGGCTGATTTACAAGGGGTTGAGGTGAAAGACAGATGG  1396581
                |||||||||||||||||||||||||||||||| ||||||| |||||||||||||||||| 
Sbjct  376      ATGACTTGGGGCTCAGACTGCTTGGCTGATTTGCAAGGGG-TGAGGTGAAAGACAGATGC  318

Query  1396582  CCATGGGGTTCAGGTGGCAACTCTGAGCTTTCAGCTAGGGACCGGGTGGGAGACAATGTG  1396641
                ||||||| | |||||| |||||||| |||||||||  |||||| ||||||||||||||||
Sbjct  317      CCATGGGCTGCAGGTGCCAACTCTGCGCTTTCAGCAGGGGACCAGGTGGGAGACAATGTG  258

Query  1396642  AAGGAACTGGAGGCATTGTCTGCCACCTAATCTACTAGTGCCTGTATGTGTTCTGGCCTC  1396701
                ||||||||||||||| |||| |||||| ||||||||| ||||| ||  ||||||||||||
Sbjct  257      AAGGAACTGGAGGCACTGTCAGCCACCAAATCTACTATTGCCTCTACTTGTTCTGGCCTC  198

Query  1396702  ACCATTCGTTGAGCGGCATTCTGGCCTACCATATAACTTTGAAGGTTCTGTCGGCTACTC  1396761
                |||||||||  |  || |||| ||||||| | ||||   |||| | ||||||| ||||  
Sbjct  197      ACCATTCGTACACTGGTATTCGGGCCTACAAAATAATGCTGAACGCTCTGTCGCCTACGT  138

Query  1396762  GTACCTGAGGAAGGTGTTTCACTTGAGCGTGTAGCTGGCATAGATCGACCACATCCTCTC  1396821
                | ||||||||||||||||||| ||| | |||||||||||| ||||| ||||| |||||||
Sbjct  137      GCACCTGAGGAAGGTGTTTCATTTGGGAGTGTAGCTGGCACAGATCAACCACGTCCTCTC  78

Query  1396822  CTTGCAACAGGAGCTTCACCACGACCA  1396848
                | ||||||||||||| |||||  ||||
Sbjct  77       CCTGCAACAGGAGCTCCACCAACACCA  51


Range 6: 3 to 2961

Score:3069 bits(3403), Expect:0.0, 
Identities:2526/3090(82%),  Gaps:198/3090(6%), Strand: Plus/Plus

Query  2563854  AATGAGGAGAGCATCAAATAAGGGACGTGGTCATGGTGCTGCTGGTGATGCTGGTGCTGC  2563913
                |||||||||||||||||||||||||||||| |   ||           || |||||||||
Sbjct  3        AATGAGGAGAGCATCAAATAAGGGACGTGGCCCCAGT-----------TG-TGGTGCTGC  50

Query  2563914  TGGTGTTGGTCATGTTGGTGAAGCTCCTGTTGGAAGGAGAGGACGTGGTCGATGTGTGCC  2563973
                ||||||||||         | ||||||||||| | |||||||||||||| ||| ||||||
Sbjct  51       TGGTGTTGGT---------GGAGCTCCTGTTGCAGGGAGAGGACGTGGTTGATCTGTGCC  101

Query  2563974  AGCTACACGCACACGTGAAACACCTTCCTCAGGT------AGCCAACAGAACCTTCAGCG  2564027
                |||||||| | ||  |||||||||||||||||||      || | ||||| | |||||| 
Sbjct  102      AGCTACACTCCCAAATGAAACACCTTCCTCAGGTGCACGTAGGCGACAGAGCGTTCAGCA  161

Query  2564028  GTATATGGTAGGCCCGAATGCCGCTCAACGATTGGTGAGGCCAGAACAAGTACAGGTGAT  2564087
                 ||| | |||||||||||| ||  |  |||| |||||||||||||||||||| |||  ||
Sbjct  162      TTATTTTGTAGGCCCGAATACCAGTGTACGAATGGTGAGGCCAGAACAAGTAGAGGCAAT  221

Query  2564088  AGTAGATTGGGTGACTGACAATGCCTCCAGTTCCTTCACATTGTCTCCCTCCCAGTCTCT  2564147
                |||||||| |||| |||||| |||||||||||||||||||||||||||| ||  ||| | 
Sbjct  222      AGTAGATTTGGTGGCTGACAGTGCCTCCAGTTCCTTCACATTGTCTCCCACCTGGTCCCC  281

Query  2564148  TGATGAAAGCTCAGAGTTGGCACCTGAACCCCATGGCCATCTGTCTTTCACCTCAGCCCC  2564207
                || ||||||| ||||||||||||||| | ||||||| |||||||||||||||||| ||||
Sbjct  282      TGCTGAAAGCGCAGAGTTGGCACCTGCAGCCCATGGGCATCTGTCTTTCACCTCA-CCCC  340

Query  2564208  TTGTAAATTAGCCAAGCAGTCTGAGCCCCAAGTCATGCAAGAGACTCTTATGCTTTTTGA  2564267
                ||| |||| ||||||||||||||||||||||||||||||  || ||||||||||||||||
Sbjct  341      TTGCAAATCAGCCAAGCAGTCTGAGCCCCAAGTCATGCAGCAGTCTCTTATGCTTTTTGA  400

Query  2564268  TGACTCTCCTGGTGTGCTTTCTGTGGGTCATCCACATAGCGCTGCCCCAGAAGTGGAAGA  2564327
                |||||||  |||   | |||| ||||| | | |||||||| |||||||||||||||| ||
Sbjct  401      TGACTCTGGTGGCAGGGTTTCCGTGGGCCGTTCACATAGCCCTGCCCCAGAAGTGGAGGA  460

Query  2564328  CATTGAGTGCACCGATGCCCAACCACTTCTGTTGCAGGATGAGGACATGGAAACACCAGC  2564387
                 |||||||||||| |||   |||||||| |||| ||||||| |||||||| |  |||| |
Sbjct  461      GATTGAGTGCACCAATGA--AACCACTTATGTTTCAGGATGTGGACATGGGAGGACCACC  518

Query  2564388  GCAGCACGTCTTAGATGATGACGAAACACAGGTGCCAACTGCTGCAGCTTTCCTCAGTGT  2564447
                |||||||||||  |||| ||||||||||||||||||||||||||| ||||||  ||||||
Sbjct  519      GCAGCACGTCTCTGATGGTGACGAAACACAGGTGCCAACTGCTGCGGCTTTCTGCAGTGT  578

Query  2564448  GCAGACTGACAAGGAGGTCAGTGGTGAAGGGTGGGTGGAAGATGATGGGGAGGAGGATGA  2564507
                |||||| | |||||||| ||| ||||||| |||||||||||||||||             
Sbjct  579      GCAGACCGGCAAGGAGGGCAGGGGTGAAGAGTGGGTGGAAGATGATG-------------  625

Query  2564508  TGAGGTCCTAGACCCCACATGGACTGAGGGTCATGCGAGTGACGTGTGCAGTTT-GGAGG  2564566
                  ||||||||||||||||||||| | | |||||||||||||||||||||||||  |||||
Sbjct  626      --AGGTCCTAGACCCCACATGGAATCAAGGTCATGCGAGTGACGTGTGCAGTTCAGGAGG  683

Query  2564567  AAGAGGTGGTGGCCGCACAGAGGCACCAGCACAGCAAAAGAGGAAGCAGGTTGCAAAATC  2564626
                |||||||||||| | | ||| | || | ||||||||||||||| |||||| ||||||| |
Sbjct  684      AAGAGGTGGTGGTCACGCAGCGCCAGCCGCACAGCAAAAGAGGGAGCAGGGTGCAAAAGC  743

Query  2564627  AGAGCGAGCGTCCCCTAAACAGTTTGCCTGCTACTACCCACCCCACCCAGGGATCTAGCA  2564686
                |||| |  | ||||| |  ||||  ||||| |||| |||||| ||||||||||   || |
Sbjct  744      AGAGTGGCCATCCCCCAGCCAGTACGCCTGTTACTGCCCACCGCACCCAGGGACTGAGTA  803

Query  2564687  CACCAAAGGCAGCTCAAAGGTGTTCCCCCGCATGGCAGTTCTTCACACAATGTGTTGACG  2564746
                |||||||| |||||| |||| ||||||  || |||||||| |||| | |||||| |||||
Sbjct  804      CACCAAAGCCAGCTCCAAGGAGTTCCCTGGCGTGGCAGTTGTTCAGAAAATGTGCTGACG  863

Query  2564747  ACAAGACACAAGTGGTTTGCAAGCTGTGCAATGATAGCCTGAGCCGGGGCATAAATGTTC  2564806
                ||||||| | ||||||||||| |||||||||| | | |||||  || |||||||||||||
Sbjct  864      ACAAGACGCGAGTGGTTTGCACGCTGTGCAATCAGAACCTGAAGCGAGGCATAAATGTTC  923

Query  2564807  TAAACCTGAGCACAACCCCCATGA---------------CAAGGCACAAGCTGCATTGGA  2564851
                ||||||||||||| |||  ||| |               ||| |||| ||||||| ||| 
Sbjct  924      TAAACCTGAGCACCACCTGCATAAGCAGGCATCTAAATGCAAAGCACGAGCTGCAGTGG-  982

Query  2564852  ATAATTACCTAAAAATCCAAGAAAGGTCTCGGCCTCCTCCTGCTTCCTCTTCTGCTGCTG  2564911
                   |  |||| |||| ||| ||||| |||| | ||||||||||| ||||||| ||||| |
Sbjct  983      ---AGCACCTTAAAAACCACGAAAGATCTCAGGCTCCTCCTGCTCCCTCTTCAGCTGCAG  1039

Query  2564912  CCTCAG---CCTCTTCCTCCACCTCTACCATGACAGTGTCACCTGCCACCCAGCAAACAG  2564968
                 ||| |   |||| |||||| |||||  | |||||||| |||||||||||| ||||||||
Sbjct  1040     TCTCGGCCTCCTCCTCCTCCCCCTCTGGCGTGACAGTGGCACCTGCCACCCCGCAAACAG  1099

Query  2564969  ACTATGTGACAGCAACGCCACCATGTCCGAGGAACCGTCCCCAAGCATTTCCACATGGTC  2565028
                |   ||||  ||||| |||||||   | |    | |||| |||||||| ||||||  |||
Sbjct  1100     AGGTTGTGGAAGCAATGCCACCA--CCTGCATCATCGTCACCAAGCATCTCCACACTGTC  1157

Query  2565029  CCATGGAAGCTTACAGCTCTCCATCTCCCAAACACTGGAGAGAAAGAGGAATTATCCCCC  2565088
                |||||||||| | ||||| |||||||||||||||||||||||  ||||||| || |||||
Sbjct  1158     CCATGGAAGCGTTCAGCTGTCCATCTCCCAAACACTGGAGAG--AGAGGAAGTA-CCCCC  1214

Query  2565089  CTACCCACCCGTGATCCCTGGCCCTGAATGCCAGCATTTCAAAATTCCTGGCCTTTGAAA  2565148
                ||||||||||| ||||||||||||||||||||||||||||||||||||||||||||||||
Sbjct  1215     CTACCCACCCGCGATCCCTGGCCCTGAATGCCAGCATTTCAAAATTCCTGGCCTTTGAAA  1274

Query  2565149  TGCTGTCATTCCGTTTGGTGGACACGGACA-GTTTCAAAAACCTGATGGCGGTGGCTGTC  2565207
                |||||||||||||| ||||||| || || |  ||| |||||||| |||||||||| ||||
Sbjct  1275     TGCTGTCATTCCGTCTGGTGGAGACAGAGACTTTTAAAAAACCTTATGGCGGTGGATGTC  1334

Query  2565208  CCACAGTACGTGGTTCCCAGCCACCACTACTTTTCCAGGTGAGCCATCCCTTCCCTGCAC  2565267
                |||||||||||||||||||||  |||||||||||||||  |||| |||||| ||||||||
Sbjct  1335     CCACAGTACGTGGTTCCCAGCTGCCACTACTTTTCCAGTCGAGCTATCCCTGCCCTGCAC  1394

Query  2565268  AAACAAGTCGGGGACAAGATCAAGTGTGCACTGCGCAACGCCATCTGTGGCAAGGTCCAC  2565327
                || ||||| | |||||| || | |||||||||||||||||||||||||||| ||||||||
Sbjct  1395     AACCAAGTGGCGGACAAAATTAGGTGTGCACTGCGCAACGCCATCTGTGGCCAGGTCCAC  1454

Query  2565328  ATAGCCACTGATACCTGGACCAGTAAGCACGGGCAGGGACGCTATATCTCGCTAACTGCA  2565387
                 || |||| ||||| |||||||||||||||||||||||||| |||||||| |||||||||
Sbjct  1455     TTAACCACCGATACGTGGACCAGTAAGCACGGGCAGGGACGTTATATCTCCCTAACTGCA  1514

Query  2565388  CACTGGGCAAATGTAGTGGCAGGTGGGCCTGAACCTGCTAGCCATTTGGCGCATGTCCTT  2565447
                ||||||| ||||| |||||| | ||||||||   | | ||||  |||||| |||||||||
Sbjct  1515     CACTGGGTAAATGCAGTGGCGGCTGGGCCTGCGGCGGATAGCAGTTTGGCACATGTCCTT  1574

Query  2565448  CCACCACCGAGGATTGCAGGGCATTTCTCTTTGcctcctgttgcctcctcctcctactgc  2565507
                |||||||||||||||||||| | ||||||||||||||||||||| ||||||||||||| |
Sbjct  1575     CCACCACCGAGGATTGCAGGACGTTTCTCTTTGCCTCCTGTTGCTTCCTCCTCCTACTCC  1634

Query  2565508  gcttcctcctcctcgaccacttcctcatccactcAGCGTAA--------CACCACCAACA  2565559
                |||   |||||||| ||||| ||||||||    ||| ||||         ||||||||| 
Sbjct  1635     GCT---TCCTCCTCTACCACCTCCTCATCTTGCCAGTGTAAAACACCTTTACCACCAACT  1691

Query  2565560  TCAGCACATCCAGGGGGAAATGACAGCAGGCTGTTTTAAAACGGATATGTTTGGGGGATA  2565619
                |||||||| ||||||||||| |||||||||||| ||| ||||  || ||||||||||| |
Sbjct  1692     TCAGCACAGCCAGGGGGAAACGACAGCAGGCTGATTTGAAACTCATCTGTTTGGGGGAAA  1751

Query  2565620  AACCCCAC------------------ACTGGCATTGAACAACAGACCAATGAGTGGTTGT  2565661
                ||  ||||                  || ||||| | |||||||||  ||||||||||| 
Sbjct  1752     AAAACCACACCGCGCAGGAGCTGTGGACGGGCATGGCACAACAGACTGATGAGTGGTTGG  1811

Query  2565662  TGCCACTGAACCTCAAGCCCGGCCTGGTGGTGTGAGACAATGG--GCAAAATCTCGTAGC  2565719
                ||||||||||||||||||||| |||||||||||| || || ||  || ||||||||||||
Sbjct  1812     TGCCACTGAACCTCAAGCCCGTCCTGGTGGTGTGCGATAACGGGCGCGAAATCTCGTAGC  1871

Query  2565720  GGCTCTGGGCCTAGCCCGTTTTACGCACATCCCTTGCCTGGCACATGTGCTGAATTTGGT  2565779
                 |||||| |||||||| |||| | |||||||||||||||||| ||| |||||||||||||
Sbjct  1872     AGCTCTGTGCCTAGCCGGTTTGATGCACATCCCTTGCCTGGCGCATATGCTGAATTTGGT  1931

Query  2565780  GGTACAGAATTTTCTAAAAAACTACCCGGATATGTCAGAGCTGTTGCAGAAAGTGCGGGC  2565839
                |||                                |||||||| ||||||||||||||||
Sbjct  1932     GGT-------------------------------GCAGAGCTGCTGCAGAAAGTGCGGGC  1960

Query  2565840  TGTCTGTGCGCACTTTCGGCGTTCTCACCCTGCTGCTGCTTATCTGTCTGCGCTGCAGCG  2565899
                  || ||| |||||||||||||||||||||||||||||||   |||||||||||||||||
Sbjct  1961     CATCCGTGTGCACTTTCGGCGTTCTCACCCTGCTGCTGCTCGCCTGTCTGCGCTGCAGCG  2020

Query  2565900  GAACTTCGGCCTTGCCGCTCACCGCCTCATATGCAACGTGCCCACAAGGTGGAACTCCAC  2565959
                 |||||||||||| ||||||| |||||||||||| |||| ||||||||||||||||||||
Sbjct  2021     TAACTTCGGCCTTCCCGCTCAACGCCTCATATGCGACGTTCCCACAAGGTGGAACTCCAC  2080

Query  2565960  TTTGCACATGCTGGAGAGACTGTGCAAGCAGCAGCAGGCAATAGTGGAGTTTCAGCTGCA  2566019
                 |||||||||||||||||||  ||| |||||||||||||||||||||| |||||||||||
Sbjct  2081     CTTGCACATGCTGGAGAGACATTGCGAGCAGCAGCAGGCAATAGTGGAATTTCAGCTGCA  2140

Query  2566020  GCACGCATGGGTCAGTCGCTCTGCAGAACAGCACCACTTCACCACCAACGAGTGGGCCTC  2566079
                ||||||| |||| |||||||||||  |||||||||||||||| |||||||||||||||||
Sbjct  2141     GCACGCACGGGTGAGTCGCTCTGCGCAACAGCACCACTTCACTACCAACGAGTGGGCCTC  2200

Query  2566080  CATGCGAGACCTGTGTAGCGTATTGCGGTGTTTTGAGTACTCCACCAACATGGCCAGTGC  2566139
                |||||  |||                 |||||| ||||||||||||||||||||||||||
Sbjct  2201     CATGCAGGAC-----------------GTGTTTCGAGTACTCCACCAACATGGCCAGTGC  2243

Query  2566140  CGATGATGCTGTTCTCAGCGTTACTATACCACTTCTATGTCTCTTTGAAAAAACACTTCG  2566199
                |||||| ||||| |||||||||||||| || ||||| |||||| |||||||||||||| |
Sbjct  2244     CGATGACGCTGTCCTCAGCGTTACTATCCCGCTTCTTTGTCTCCTTGAAAAAACACTTTG  2303

Query  2566200  AGCCATGATGGAAGAGGATGTGGCACaggaggatgaggaggaggaggaagaggGGTCATT  2566259
                 |  |||||||||||||||||||||||||||   || ||||||||||||| ||  |||||
Sbjct  2304     GGTGATGATGGAAGAGGATGTGGCACAGGAG---GAAGAGGAGGAGGAAGCGGAATCATT  2360

Query  2566260  TCCACGGTTATCAGGCCAGTCATTCGCAAGTGGCTCGGAGGGTGGGTTCCTGGACCAGCA  2566319
                ||||||||||||||||||||||||| ||||||||||| |||||||||||||| |||| ||
Sbjct  2361     TCCACGGTTATCAGGCCAGTCATTCACAAGTGGCTCGTAGGGTGGGTTCCTGCACCAACA  2420

Query  2566320  TAGGCCAGGT-CAAAATTATTCAACCCAGGGCACAGTTCTGGAGGACGAGGAGGACAAGG  2566378
                 ||||||||| || || |  || | ||||||||||||||||||||| |||||||   |||
Sbjct  2421     GAGGCCAGGTACACAACT-GTCCAGCCAGGGCACAGTTCTGGAGGATGAGGAGG---AGG  2476

Query  2566379  AAGATCATGAGGAGGAGGAACAGCAGCAGGGTGGCACCCAACGCAGCTCGTGGGCATCAC  2566438
                |  | | ||   |          |||||||||| |||||||  |||||| ||||||||||
Sbjct  2477     A--ACCGTGTTCA----------CAGCAGGGTGACACCCAAAACAGCTCATGGGCATCAC  2524

Query  2566439  TGGAGCATGGCTGGGGGGATACGGAGGACACAGATGATATACCTCCCACAGAGGACAGCT  2566498
                |||||  |||||||||| |||| ||||||||||| |||| | ||||||||||||||||||
Sbjct  2525     TGGAGTGTGGCTGGGGGAATACAGAGGACACAGACGATACAACTCCCACAGAGGACAGCT  2584

Query  2566499  TGTCTTTGCCTCTGGGCAGCCTGGCACACATGGCTGACTACATGCTGCAGTGCCTGCGCA  2566558
                |||  |||||||||||||||||||||||||||   |||||||||||||||||||||||||
Sbjct  2585     TGTTGTTGCCTCTGGGCAGCCTGGCACACATGAGCGACTACATGCTGCAGTGCCTGCGCA  2644

Query  2566559  ATGACAGCCGAGTTTCCCACATTGTAACGTGTGCCAATTACTGGGTGGCCACCCTGCTGG  2566618
                ||||| |||||||| |||||||| ||||  ||||  ||||||||||||||||||||||||
Sbjct  2645     ATGACCGCCGAGTTGCCCACATTCTAACCAGTGCTGATTACTGGGTGGCCACCCTGCTGG  2704

Query  2566619  ATCCCCGTGACAAGGACAACGTGCCGTCCTAAATTCCCTCACTGGAGTGTGATCGGAAGA  2566678
                |||||||  |||||||||||||||| |||| ||||||       ||   ||||| |||||
Sbjct  2705     ATCCCCGCTACAAGGACAACGTGCCATCCTTAATTCC-------GA---TGATCAGAAGA  2754

Query  2566679  TGCGCGACTACCAGCGCACGCTGGTAGACGCGCTGCTGAGGGCATTCCCACATGACACCG  2566738
                |||  || ||| ||| ||| || |||||||||||||||| ||||||||||| ||||| ||
Sbjct  2755     TGCAGGAGTACAAGCACACTCTAGTAGACGCGCTGCTGATGGCATTCCCACCTGACAGCG  2814

Query  2566739  GGGGCTCACTGGAAGCACAAGGCGAAGGCAgaggaggaggaggaggaAGA----------  2566788
                | |||||| |||||||||||||||||||||||||||||||| ||||||||          
Sbjct  2815     GAGGCTCAGTGGAAGCACAAGGCGAAGGCAGAGGAGGAGGAAGAGGAAGAAGTCGCCAAT  2874

Query  2566789  --GGCTGTGGCACCGCCAGCACCTCAGAAGGCAGGGTTAGCATGGCCAAAATGTGGCAAA  2566846
                   |||| ||||||||||||||||||||||  ||||||||||||||  |||||||| |||
Sbjct  2875     GCAGCTGGGGCACCGCCAGCACCTCAGAAGAGAGGGTTAGCATGGCTGAAATGTGGAAAA  2934

Query  2566847  GCTTTGTCAGCAGCCCGCCGCAACAAACAG  2566876
                ||||||||||||   |||| |||||| |||
Sbjct  2935     GCTTTGTCAGCA---CGCCACAACAACCAG  2961


Range 7: 42 to 2571

Score:2689 bits(2981), Expect:0.0, 
Identities:2166/2620(83%),  Gaps:111/2620(4%), Strand: Plus/Minus

Query  1371587  GGGAGGTATATCATCTGTGTCCTCTGTATCCCCCCAGCCATGCTCCAGTAATGCCCACGA  1371646
                ||||| | |||| |||||||||||||||| ||||||||||  ||||||| ||||||| ||
Sbjct  2571     GGGAGTTGTATCGTCTGTGTCCTCTGTATTCCCCCAGCCACACTCCAGTGATGCCCATGA  2512

Query  1371647  ACTGCGTTGGGTGCCACCCTGCTGCGATtcctcctcctcctcatcttcctcgtcctcctc  1371706
                 |||  ||||||| |||||||||| ||   |   ||||||||               |||
Sbjct  2511     GCTGTTTTGGGTGTCACCCTGCTGTGAACACGGTTCCTCCTC---------------CTC  2467

Query  1371707  gtcctccAGAACTGTGCCCTCGCTTGAATATTTTTGACCTGGCCTATGCTGGTGCAGGAA  1371766
                 ||||||||||||||||||| ||| ||   || |  ||||||||| || |||||||||||
Sbjct  2466     ATCCTCCAGAACTGTGCCCTGGCTGGACAGTTGTGTACCTGGCCTCTGTTGGTGCAGGAA  2407

Query  1371767  CCCACCCTCCGAGCCAATTGTGAATGACTGGCCTGATAACCGTGGAAATGGCCCCTCTTC  1371826
                |||||||| ||||||| |||||||||||||||||||||||||||||||||       |||
Sbjct  2406     CCCACCCTACGAGCCACTTGTGAATGACTGGCCTGATAACCGTGGAAATGA------TTC  2353

Query  1371827  CACCTCCTCCTCCTCATCCTCCTGTGCCACATCCTCTTCCATCATGGCCCGAAGTGTTTT  1371886
                | | ||||||||||| |||||||||||||||||||||||||||||  ||| |||||||||
Sbjct  2352     CGCTTCCTCCTCCTCTTCCTCCTGTGCCACATCCTCTTCCATCATCACCCAAAGTGTTTT  2293

Query  1371887  TTCAAGGAGACATAGAAGTGGGATAGTAATGCTGAGAACAGCGTCATCGGCACTGGCCAT  1371946
                |||||||||||| ||||| |||||||||| |||||| |||||||||||||||||||||||
Sbjct  2292     TTCAAGGAGACAAAGAAGCGGGATAGTAACGCTGAGGACAGCGTCATCGGCACTGGCCAT  2233

Query  1371947  GTTGGTGGAGTACTCAAAACACCGCAATACACTACACAGGTCTCGCATGGAGGCTCACTC  1372006
                ||||||||||||||| ||||||                 |||  |||||||||| |||||
Sbjct  2232     GTTGGTGGAGTACTCGAAACAC-----------------GTCCTGCATGGAGGCCCACTC  2190

Query  1372007  GTTGGTGGTGAAGTGTTGCTGTGTTCTGCAGAGCGACTGATCCGTGCGTGCTGCAGCTGG  1372066
                |||||| |||||||| ||||||  |  ||||||||||| | |||||||||||||||||| 
Sbjct  2189     GTTGGTAGTGAAGTGGTGCTGT--TGCGCAGAGCGACTCACCCGTGCGTGCTGCAGCTGA  2132

Query  1372067  AACTCCACTATTGCCTTCTGCTGCTTGCACAGTCTCTCCAGCATGTGCAAGGTGGAGTTC  1372126
                || ||||||||||||| |||||||| |||  |||||||||||||||||||||||||||||
Sbjct  2131     AATTCCACTATTGCCTGCTGCTGCTCGCAATGTCTCTCCAGCATGTGCAAGGTGGAGTTC  2072

Query  1372127  CACCTTGTGGGCACGTCGCATATGAGGCGGTGAGCGGGAAGGCCGAAGTTCCGCTGCAGT  1372186
                ||||||||||| ||||||||||||||||| |||||||||||||||||||| |||||||| 
Sbjct  2071     CACCTTGTGGGAACGTCGCATATGAGGCGTTGAGCGGGAAGGCCGAAGTTACGCTGCAGC  2012

Query  1372187  GCAGACAGGCGAGCAGCAGCAGGGTGAGAATGCCAAAAGTGCATACAGACGGCCCACATT  1372246
                |||||||||||||||||||||||||||||| ||| |||||||| || || ||||| || |
Sbjct  2011     GCAGACAGGCGAGCAGCAGCAGGGTGAGAACGCCGAAAGTGCACACGGATGGCCCGCACT  1952

Query  1372247  TTATGCAGCAGCTCTGACATATCTGGGTAGttttttttAGAAAATTCTGTACCACCAAAT  1372306
                || |||||||||||||                                  ||||||||||
Sbjct  1951     TTCTGCAGCAGCTCTGC---------------------------------ACCACCAAAT  1925

Query  1372307  TCAGCACATGCACCAGGCAAGGGATGTGCTTCAAACTGGCTCGGCCCAGAGGCACTACGA  1372366
                |||||| |||| ||||||||||||||||| |||||| |||| ||| |||||   ||||||
Sbjct  1924     TCAGCATATGCGCCAGGCAAGGGATGTGCATCAAACCGGCTAGGCACAGAGCTGCTACGA  1865

Query  1372367  GATTTCGG--CCATTGTCGCACACCACCAGGTCGGGCTTGAGACTCAGTGGCAACAGCCA  1372424
                |||||||   || || ||||||||||||||| ||||||||||  ||||||||| || |||
Sbjct  1864     GATTTCGCGCCCGTTATCGCACACCACCAGGACGGGCTTGAGGTTCAGTGGCACCAACCA  1805

Query  1372425  CTCATTGGTCTGTTGTTCAATGCCCGTCCACAGCTCCTGCGCAGTGTGGGGTTTATCCCC  1372484
                |||||  ||||||||| | ||||||||||||||||||||||| ||||||  ||| |||||
Sbjct  1804     CTCATCAGTCTGTTGTGCCATGCCCGTCCACAGCTCCTGCGCGGTGTGGTTTTTTTCCCC  1745

Query  1372485  CAAACATATCAGTTTTAAAACAGCCTGCTGTCGTTTCCCC-TGGATGTGCTGAAGTTGGT  1372543
                |||||| || ||||| ||| |||||||||||||||||||| ||| |||||||||||||||
Sbjct  1744     CAAACAGATGAGTTTCAAATCAGCCTGCTGTCGTTTCCCCCTGGCTGTGCTGAAGTTGGT  1685

Query  1372544  GATGAAGGTGTT--ACGCTGAGTGGATGAGTTTGTGGTTGAGCAGGAGGAAGCGCAATAG  1372601
                | | ||||||||  || |||    ||||||   ||||| |||   ||||||||| | |||
Sbjct  1684     GGTAAAGGTGTTTTACACTGGCAAGATGAGGAGGTGGTAGAG---GAGGAAGCGGAGTAG  1628

Query  1372602  GAGGAGGAGGCAACAGGAGGCAAAGAAAAATGCCCTGCAATCCTCTTTGATGGAAGGACA  1372661
                |||||||| ||||||||||||||||| ||| | ||||||||||||  || ||||||||||
Sbjct  1627     GAGGAGGAAGCAACAGGAGGCAAAGAGAAACGTCCTGCAATCCTCGGTGGTGGAAGGACA  1568

Query  1372662  TGCGCCAAATGGCTAGCCGACTCAGGCCCACCCACCACTACATTTGTCCAGTGTGCAGTT  1372721
                || ||||||  |||| ||| | |||||||| || ||||| |||||  |||||||||||||
Sbjct  1567     TGTGCCAAACTGCTATCCGCCGCAGGCCCAGCCGCCACTGCATTTACCCAGTGTGCAGTT  1508

Query  1372722  AGCGAGATATAGCGTCCCTGCCCGTGCTTACTGGTCCATGTATCAGTGGTTATGTGGACC  1372781
                || |||||||| |||||||||||||||||||||||||| ||||| ||||||| |||||||
Sbjct  1507     AGGGAGATATAACGTCCCTGCCCGTGCTTACTGGTCCACGTATCGGTGGTTAAGTGGACC  1448

Query  1372782  TTGCCACAGATGGCATTGCGCAGTGCACACTTGATCTTGTCC-CGACTTGTTTGTGCAGG  1372840
                | |||||||||||| ||||||||||||||| | || |||||| | ||||| |||||||||
Sbjct  1447     TGGCCACAGATGGCGTTGCGCAGTGCACACCTAATTTTGTCCGCCACTTGGTTGTGCAGG  1388

Query  1372841  GAAGGGATGGCTCGCTTGGAAAAGTAGTGGCGGCTGGGAACCACATACTGTGGGACAGCC  1372900
                | |||||| |||||  ||||||||||||||| |||||||||||| |||||||||||| ||
Sbjct  1387     GCAGGGATAGCTCGACTGGAAAAGTAGTGGCAGCTGGGAACCACGTACTGTGGGACATCC  1328

Query  1372901  ACCGCCATCAGG-TCTTTGAAACTGTCCGTGTCCACCAGACGGAATGACAGCATTTCAAA  1372959
                |||||||| ||| | ||| ||| | || || |||||||||||||||||||||||||||||
Sbjct  1327     ACCGCCATAAGGTTTTTTAAAAGTCTCTGTCTCCACCAGACGGAATGACAGCATTTCAAA  1268

Query  1372960  GGCCAGGAATTTTGAAATGCTGGCATTCAGGGCCAGGGATCGCGGGTGGGTAGGGGGGTA  1373019
                ||||||||||||||||||||||||||||||||||||||||||||||||||||||||||||
Sbjct  1267     GGCCAGGAATTTTGAAATGCTGGCATTCAGGGCCAGGGATCGCGGGTGGGTAGGGGGGTA  1208

Query  1373020  CTTCCTCTTTCTCTCCAGGGTTTGGGAGATGGACAGCTGTAAGCTTCAATGGGACCATGT  1373079
                |||||||  ||||||||| |||||||||||||||||||| | ||||| |||||||  |||
Sbjct  1207     CTTCCTC--TCTCTCCAGTGTTTGGGAGATGGACAGCTGAACGCTTCCATGGGACAGTGT  1150

Query  1373080  GGAAATGCTTGGAGACGGTGGCGGACATGGTGCCGTTGCTGTCATATCGTCTGTTTGCTG  1373139
                ||| |||||||| |||| ||  | |  ||||| | |||||  || | | ||||||||| |
Sbjct  1149     GGAGATGCTTGGTGACGATGATGCAGGTGGTGGCATTGCTTCCACAACCTCTGTTTGCGG  1090

Query  1373140  GGTGGCAGGTGACACTGTCACTGTAGA---GGTGGTGGAAGAGGCCGAGGCAGCAGCAGA  1373196
                ||||||||||| |||||||||   |||   || || ||| ||||||||| | ||||| ||
Sbjct  1089     GGTGGCAGGTGCCACTGTCACGCCAGAGGGGGAGGAGGAGGAGGCCGAGACTGCAGCTGA  1030

Query  1373197  AGAGGAAGCAGGAGGAGGCCGAGACCTTTCTTGGATTTTGAGGTAATTATTCCAATGCAG  1373256
                ||||| ||||||||||| | |||| ||||| ||| |||| |||    |  |||| |||||
Sbjct  1029     AGAGGGAGCAGGAGGAGCCTGAGATCTTTCGTGGTTTTTAAGG----TGCTCCACTGCAG  974

Query  1373257  CTTGTGCCTTGAATTTAGATGCCTGGTCATGGGGGTTGTGCTCAGGTTGAGAACATTTAT  1373316
                || |||| ||| ||||||||||||| | |||  ||| ||||||||||| |||||||||||
Sbjct  973      CTCGTGCTTTGCATTTAGATGCCTGCTTATGCAGGTGGTGCTCAGGTTTAGAACATTTAT  914

Query  1373317  GCCCCGGCTCAGGCTATCATTGCACAGCTTGTAAAC----TGCAAACTGTCGTCAGCACA  1373372
                ||| ||  ||||| | | |||||||||| || ||||     ||    |||||||||||||
Sbjct  913      GCCTCGCTTCAGGTTCTGATTGCACAGCGTGCAAACCACTCGCGTCTTGTCGTCAGCACA  854

Query  1373373  TTGTCTGAAGAACTGCCACGTGGGGGAACGCCTTTGAGCTGCCTTTGGTGTGCTAGGTCC  1373432
                || |||||| ||||||||||   |||||| |||| |||||| ||||||||| ||  ||||
Sbjct  853      TTTTCTGAACAACTGCCACGCCAGGGAACTCCTTGGAGCTGGCTTTGGTGTACTCAGTCC  794

Query  1373433  CTGGGTGCGGTGGGTAGTAGCAGGCATACTGTCTAGGGGACGCTCGCTCCGCTTTTGCAA  1373492
                |||||||||||||| |||| ||||| ||||| || ||||| |  | ||| ||||||||| 
Sbjct  793      CTGGGTGCGGTGGGCAGTAACAGGCGTACTGGCTGGGGGATGGCCACTCTGCTTTTGCAC  734

Query  1373493  CCTGCTTCCTCTTTTGCTGTGCTGGTGTCTCTGTGCGACCACCACCTCTTCCTCC-AAAC  1373551
                |||||| ||||||||||||||| | || | ||| | |||||||||||||||||||  |||
Sbjct  733      CCTGCTCCCTCTTTTGCTGTGCGGCTGGCGCTGCGTGACCACCACCTCTTCCTCCTGAAC  674

Query  1373552  TGCACACGTCACTCACATGACCCTCATTCCATGTGGGGTCTAGGACCTCATCATCCTCCA  1373611
                |||||||||||||| ||||||| | |||||||||||||||||||||||||||||| ||||
Sbjct  673      TGCACACGTCACTCGCATGACCTTGATTCCATGTGGGGTCTAGGACCTCATCATCTTCCA  614

Query  1373612  CATCATCTTCCACCCACCACTTCCCTCCTTGTCAGTCTGCACACTGAGGCAAGCTGCAGC  1373671
                |    ||||     |||| || ||||||||| | ||||||||||||  | |||| |||||
Sbjct  613      CCCACTCTT-----CACCCCTGCCCTCCTTGCCGGTCTGCACACTGCAGAAAGCCGCAGC  559

Query  1373672  AGTTGGCACCTGTATTTCGTCATCATCAGAAATGTGCTGCGCTGGTGTTTCCATGTCCTC  1373731
                ||||||||||||| |||||||| ||||||| | |||||||| ||||  | |||||||| |
Sbjct  558      AGTTGGCACCTGTGTTTCGTCACCATCAGAGACGTGCTGCGGTGGTCCTCCCATGTCCAC  499

Query  1373732  ATCCTGCAACAGTAGTGGTTGGGCATTGGTGCACTCAATGTCTTCCACTTCTGGGGCAGA  1373791
                |||||| ||||  |||||||   |||||||||||||||| || |||||||||||||||| 
Sbjct  498      ATCCTGAAACATAAGTGGTT--TCATTGGTGCACTCAATCTCCTCCACTTCTGGGGCAGG  441

Query  1373792  GCTATGTGGATGGCCCACGGAAAGCACACCAGGAGAGTCATCAAAAAGCATAAGAGTCTC  1373851
                |||||||| | |||||||||||| |   |||  ||||||||||||||||||||||| || 
Sbjct  440      GCTATGTGAACGGCCCACGGAAACCCTGCCACCAGAGTCATCAAAAAGCATAAGAGACTG  381

Query  1373852  TTTCAGGACTTGGGGCTCAGACTGCTTGGCTAATTTACAAGGGGCTGAGGTGAAAGACAG  1373911
                 | || ||||||||||||||||||||||||| |||| ||||||| |||||||||||||||
Sbjct  380      CTGCATGACTTGGGGCTCAGACTGCTTGGCTGATTTGCAAGGGG-TGAGGTGAAAGACAG  322

Query  1373912  ATGGCCATTGGGTTCAGGTGCCAACTCTGAGCTTTCATCAAGGGACCCGGAGGGAGACAA  1373971
                ||| |||| || | ||||||||||||||| ||||||| || |||||| || |||||||||
Sbjct  321      ATGCCCATGGGCTGCAGGTGCCAACTCTGCGCTTTCAGCAGGGGACCAGGTGGGAGACAA  262

Query  1373972  TGTGAGGGAACTGGAGGCATTGTCAGCCACCCAATCTACTATTGCCTGTACTTGTTCTGG  1374031
                ||||| ||||||||||||| ||||||||||| ||||||||||||||| ||||||||||||
Sbjct  261      TGTGAAGGAACTGGAGGCACTGTCAGCCACCAAATCTACTATTGCCTCTACTTGTTCTGG  202

Query  1374032  CCTCACCAATCGTTGAGGGGCATTCGGGCCTACCATATACCGGTGAAGGTTTTGTTGGCT  1374091
                |||||||| ||||  |  || |||||||||||| | |||  | |||| | | ||| | ||
Sbjct  201      CCTCACCATTCGTACACTGGTATTCGGGCCTACAAAATAATGCTGAACGCTCTGTCGCCT  142

Query  1374092  ------ACCTGAGGAAGGTTTTTCCCTTGTGCGTGTAGCTGGCACACCTCCACCACGTCC  1374145
                      ||||||||||||| ||||  ||| | ||||||||||||||  || |||||||||
Sbjct  141      ACGTGCACCTGAGGAAGGTGTTTCATTTGGGAGTGTAGCTGGCACAGATCAACCACGTCC  82

Query  1374146  TCTCCTTCCAACAGGAGGTTcaccaacaccaccaacacca  1374185
                ||||| | ||||||||| | ||||||||||| || |||||
Sbjct  81       TCTCCCTGCAACAGGAGCTCCACCAACACCAGCAGCACCA  42


Range 8: 1 to 2353

Score:2572 bits(2852), Expect:0.0, 
Identities:2031/2449(83%),  Gaps:159/2449(6%), Strand: Plus/Minus

Query  1098014  CCTCTTCCTCCTCCTCTTCCTCCTGTGCCACATCCTCTTCCATCATCGCCCAAAGTGTTT  1098073
                || |||||||||||||||||||||||||||||||||||||||||||| ||||||||||||
Sbjct  2353     CCGCTTCCTCCTCCTCTTCCTCCTGTGCCACATCCTCTTCCATCATCACCCAAAGTGTTT  2294

Query  1098074  TTTCAAGGAGACATAGAAGTGGGATAGTTACACTGAGAACAGCATCATCGGCACTGACCA  1098133
                ||||||||||||| ||||| |||||||| || ||||| ||||| |||||||||||| |||
Sbjct  2293     TTTCAAGGAGACAAAGAAGCGGGATAGTAACGCTGAGGACAGCGTCATCGGCACTGGCCA  2234

Query  1098134  TGTTGGTGGAGTACTCGAAACACCGCAATATGGTACACAGGTCTTGCATGGAGGCCCACT  1098193
                |||||||||||||||||||||||                 ||| ||||||||||||||||
Sbjct  2233     TGTTGGTGGAGTACTCGAAACAC-----------------GTCCTGCATGGAGGCCCACT  2191

Query  1098194  CATTGGTGGTGAAGTGGTGCTGTTCCGCAGAGCGACTGACCTGTGCGTGCTGCAGCTGAA  1098253
                | ||||| |||||||||||||||| |||||||||||| ||| ||||||||||||||||||
Sbjct  2190     CGTTGGTAGTGAAGTGGTGCTGTTGCGCAGAGCGACTCACCCGTGCGTGCTGCAGCTGAA  2131

Query  1098254  ACTCCATTATTACCTGCTGCTGCGCGCACAGTCTCTCCAGCATGTGCAAGGTGGAGTTCC  1098313
                | |||| |||| ||||||||||| ||||  ||||||||||||||||||||||||||||||
Sbjct  2130     ATTCCACTATTGCCTGCTGCTGCTCGCAATGTCTCTCCAGCATGTGCAAGGTGGAGTTCC  2071

Query  1098314  ACCTTGTGGGTACATCGCATAGGAGGAGGTGAGTGGGAAGGCCAAAGTTCCACTGCAGCG  1098373
                |||||||||| || ||||||| |||| | |||| ||||||||| ||||| | ||||||||
Sbjct  2070     ACCTTGTGGGAACGTCGCATATGAGGCGTTGAGCGGGAAGGCCGAAGTTACGCTGCAGCG  2011

Query  1098374  CAGACAGGCGAGCAGCAGCAGGGTGAGAACGCTGAAAGCGCGCACAGGCGGCCCACACTT  1098433
                |||||||||||||||||||||||||||||||| ||||| || ||| |  ||||| |||||
Sbjct  2010     CAGACAGGCGAGCAGCAGCAGGGTGAGAACGCCGAAAGTGCACACGGATGGCCCGCACTT  1951

Query  1098434  TCTGCAGCAGCTCTGACATATCCGGGTAGTTTTTTAGACATTTCTGCACCACCAAATTCA  1098493
                |||||||||||||||                               ||||||||||||||
Sbjct  1950     TCTGCAGCAGCTCTG-------------------------------CACCACCAAATTCA  1922

Query  1098494  GCACATGCGCCAGGCAAGGGATGTGCGTCAAACCGGCTAGGCCAAGAGCTGCTACGAGAT  1098553
                ||| |||||||||||||||||||||| |||||||||||||||  ||||||||||||||||
Sbjct  1921     GCATATGCGCCAGGCAAGGGATGTGCATCAAACCGGCTAGGCACAGAGCTGCTACGAGAT  1862

Query  1098554  TCCAC--CCATTATGGCACACCACCAGGCCGGGCTTGAGGCTCAGTGGCAACAACCACTC  1098611
                | | |  || |||| ||||||||||||| ||||||||||| ||||||||| |||||||||
Sbjct  1861     TTCGCGCCCGTTATCGCACACCACCAGGACGGGCTTGAGGTTCAGTGGCACCAACCACTC  1802

Query  1098612  ATCGGTTTGTTGTTCAATGCCCATCCACAGCTCCTGTGCAGTGTGGGGTTTATCCCCCAA  1098671
                ||| || |||||| | |||||| ||||||||||||| || ||||||  ||| ||||||||
Sbjct  1801     ATCAGTCTGTTGTGCCATGCCCGTCCACAGCTCCTGCGCGGTGTGGTTTTTTTCCCCCAA  1742

Query  1098672  ACATATCAGTTTTAAAACAGCATGTTGTCATTTCCCCCTGGATGTGCTGAAGTTGGTGGT  1098731
                ||| || ||||| ||| |||| || |||| ||||||||||| ||||||||||||||||||
Sbjct  1741     ACAGATGAGTTTCAAATCAGCCTGCTGTCGTTTCCCCCTGGCTGTGCTGAAGTTGGTGGT  1682

Query  1098732  GAAGGTGTT--ACGCTGACCGGATgaggaggtggaggtggtagaggaggaggaagcggag  1098789
                 ||||||||  || ||| |  |||||||||||||      ||||||||||   |||||||
Sbjct  1681     AAAGGTGTTTTACACTGGCAAGATGAGGAGGTGG------TAGAGGAGGA---AGCGGAG  1631

Query  1098790  taggaggaggaggCAACAGAAGGTAAAGAGAAATGCCCTGCAATCCTCGGTGGCGGAAGG  1098849
                ||||||||||| ||||||| ||| ||||||||| | ||||||||||||||||| ||||||
Sbjct  1630     TAGGAGGAGGAAGCAACAGGAGGCAAAGAGAAACGTCCTGCAATCCTCGGTGGTGGAAGG  1571

Query  1098850  ACATGCGCCAAACTGCTATCCGCCTT-GGCCCACCCGCCACTACATTTGCCTAGTGTGCA  1098908
                ||||| ||||||||||||||||||   |||||| |||||||| ||||| || ||||||||
Sbjct  1570     ACATGTGCCAAACTGCTATCCGCCGCAGGCCCAGCCGCCACTGCATTTACCCAGTGTGCA  1511

Query  1098909  GTTAGGT-GA------GTTCCTGCCCGTGCTTACTGGTCCACATATCAGTGGTTATGTGG  1098961
                ||||||  ||      || ||||||||||||||||||||||| |||| ||||||| ||||
Sbjct  1510     GTTAGGGAGATATAACGTCCCTGCCCGTGCTTACTGGTCCACGTATCGGTGGTTAAGTGG  1451

Query  1098962  ACCTTGCCACAGATGGCGTTGCGCAGTGCACACTTGATCTTGTCCCTGACTTGTTTGTGC  1099021
                |||| |||||||||||||||||||||||||||| | || ||||||   ||||| ||||||
Sbjct  1450     ACCTGGCCACAGATGGCGTTGCGCAGTGCACACCTAATTTTGTCCGCCACTTGGTTGTGC  1391

Query  1099022  AGAGAAGGGATGGCTCACCTGGAAAAGTAGAAGCGGCTGGGAACCATGTACTGTGGGACA  1099081
                || | |||||| ||||  ||||||||||||  || ||||||||||| |||||||||||||
Sbjct  1390     AGGGCAGGGATAGCTCGACTGGAAAAGTAGTGGCAGCTGGGAACCACGTACTGTGGGACA  1331

Query  1099082  GCCACCGCCATCAGG-TTTTTAAAACTGCCAGTGTCCACCAGACGGAATGACAGCATTTC  1099140
                 |||||||||| ||| ||||||||| |  | || ||||||||||||||||||||||||||
Sbjct  1330     TCCACCGCCATAAGGTTTTTTAAAAGTCTCTGTCTCCACCAGACGGAATGACAGCATTTC  1271

Query  1099141  AAAGGCCAGGAATTTTGAAATGCTGGCATTCAGGGCCAGGGATCACGAGTGAGTAGGGGG  1099200
                |||||||||||||||||||||||||||||||||||||||||||| || ||| ||||||||
Sbjct  1270     AAAGGCCAGGAATTTTGAAATGCTGGCATTCAGGGCCAGGGATCGCGGGTGGGTAGGGGG  1211

Query  1099201  GTACTTCCTCTTTCTCTCCAGTGTTTGGGAGATGGACAGCTGTAAGCTTCCATGGGACCG  1099260
                ||||||||||  |||||||||||||||||||||||||||||| | ||||||||||||| |
Sbjct  1210     GTACTTCCTC--TCTCTCCAGTGTTTGGGAGATGGACAGCTGAACGCTTCCATGGGACAG  1153

Query  1099261  TGTGGAAATGCTTGGGGACGGTGGCGGACATGGTGGCGTTGCTGTCACATCGTCTGTTTG  1099320
                |||||| |||||||| |||| ||  | |  ||||||| |||||  |||| | ||||||||
Sbjct  1152     TGTGGAGATGCTTGGTGACGATGATGCAGGTGGTGGCATTGCTTCCACAACCTCTGTTTG  1093

Query  1099321  CTGGGTGGCAGGTGACACTGGCACTGTAGA---GGTGGAGGAAGAGGCCGAGGCAGCAGA  1099377
                | |||||||||||| ||||| |||   |||   || |||||| ||||||||| | |||| 
Sbjct  1092     CGGGGTGGCAGGTGCCACTGTCACGCCAGAGGGGGAGGAGGAGGAGGCCGAGACTGCAGC  1033

Query  1099378  AGAAGAGGGAGCAAAAGGAGCCCGAGACCTTTCTTGGATTTTGAGGTGCTTATTCCACTG  1099437
                 ||||||||||||  ||||||| |||| ||||| ||| |||| ||||||    |||||||
Sbjct  1032     TGAAGAGGGAGCAGGAGGAGCCTGAGATCTTTCGTGGTTTTTAAGGTGC----TCCACTG  977

Query  1099438  CAGCTCGTGCTTTGCATGTAGATGCCTGGTCATGCAGGTTGTGCTCAGGTTTCCAACATT  1099497
                ||||||||||||||||| |||||||||| | |||||||| ||||||||||||  ||||||
Sbjct  976      CAGCTCGTGCTTTGCATTTAGATGCCTGCTTATGCAGGTGGTGCTCAGGTTTAGAACATT  917

Query  1099498  TATGCCTCGCTTCAGGCTCTGATTGTACAGCGTGCAAACCACTCGTGTCTTGCCGTCAGC  1099557
                |||||||||||||||| |||||||| ||||||||||||||||||| |||||| |||||||
Sbjct  916      TATGCCTCGCTTCAGGTTCTGATTGCACAGCGTGCAAACCACTCGCGTCTTGTCGTCAGC  857

Query  1099558  ACACTGTCTGAAGAATT-----GCCAGTGAACTCCTTTGATCTTCCTTTGGTGTGCTAGG  1099612
                ||| | |||||| || |     ||||| ||||||||| || ||  ||||||||| ||  |
Sbjct  856      ACATTTTCTGAACAACTGCCACGCCAGGGAACTCCTTGGAGCTGGCTTTGGTGTACTCAG  797

Query  1099613  TCCCGGGGTGCGGTCTGTAGTAGCAGGCGTACTGTCTAGGGGACGCTCGCTCTGCTTTTG  1099672
                |||| |||||||||  | |||| ||||||||||| || ||||| |  | |||||||||||
Sbjct  796      TCCCTGGGTGCGGTGGGCAGTAACAGGCGTACTGGCTGGGGGATGGCCACTCTGCTTTTG  737

Query  1099673  CAACCTGCTTCCTCTTTTGCTGTGCTGGTGCCTCTGTGCGACCACCACCTCTTCCTCC-A  1099731
                || |||||| ||||||||||||||| | || | ||| | |||||||||||||||||||  
Sbjct  736      CACCCTGCTCCCTCTTTTGCTGTGCGGCTGGCGCTGCGTGACCACCACCTCTTCCTCCTG  677

Query  1099732  AACTGCACACCTCACTCGCATGACCTTCATTCCATGTGGGGTCTAGGACCTCATCATCCT  1099791
                |||||||||| |||||||||||||||| |||||||||||||||||||||||||||     
Sbjct  676      AACTGCACACGTCACTCGCATGACCTTGATTCCATGTGGGGTCTAGGACCTCATC-----  622

Query  1099792  CCACATGATCTTCCACCCACTCTTCACCACTGCCCTCCTTGTCACTCTGCACACTGTAGA  1099851
                       ||||||||||||||||||||| |||||||||||| |  ||||||||||| |||
Sbjct  621      -------ATCTTCCACCCACTCTTCACCCCTGCCCTCCTTGCCGGTCTGCACACTGCAGA  569

Query  1099852  AAGCCGCAGCAGTTGGCACCTGTGTTTCATCATCATCAGAGGCGTGCTGC-GTGGTGTTT  1099910
                |||||||||||||||||||||||||||| ||| |||||||| |||||||| |||||  | 
Sbjct  568      AAGCCGCAGCAGTTGGCACCTGTGTTTCGTCACCATCAGAGACGTGCTGCGGTGGTCCTC  509

Query  1099911  CCATATCCTCATCCTGAAAC---AGTGGTTGGGCATCGGTGCACTCAATGTCTTCCACTT  1099967
                |||| ||| |||||||||||   |||||||   ||| |||||||||||| || |||||||
Sbjct  508      CCATGTCCACATCCTGAAACATAAGTGGTT--TCATTGGTGCACTCAATCTCCTCCACTT  451

Query  1099968  ------CAGGGCTATGTGGATGGCCCATGGAAAGC-------------------------  1099996
                      |||||||||||| | |||||| ||||| |                         
Sbjct  450      CTGGGGCAGGGCTATGTGAACGGCCCACGGAAACCCTGCCACCAGAGTCATCAAAAAGCA  391

Query  1099997  ------ACACCTGCATGACTTGGGGCTCCGACTGCCTGGCTGATTTACAAGGGGCTGAGG  1100050
                      ||  |||||||||||||||||| |||||| |||||||||| ||||||| |||||
Sbjct  390      TAAGAGACTGCTGCATGACTTGGGGCTCAGACTGCTTGGCTGATTTGCAAGGGG-TGAGG  332

Query  1100051  GGAAAGACAGATGGCCATGGGGTTCAGGTGCCAACTCTGAGCTTTCAGCAAGGGACCGGG  1100110
                 |||||||||||| ||||||| | ||||||||||||||| |||||||||| |||||| ||
Sbjct  331      TGAAAGACAGATGCCCATGGGCTGCAGGTGCCAACTCTGCGCTTTCAGCAGGGGACCAGG  272

Query  1100111  TGGGAGACAATGTGAAGGAACTGGAGGCATTGTCAGCCACCCAATCTACTATCGCCTGTA  1100170
                ||||||||||||||||||||||||||||| ||||||||||| |||||||||| |||| ||
Sbjct  271      TGGGAGACAATGTGAAGGAACTGGAGGCACTGTCAGCCACCAAATCTACTATTGCCTCTA  212

Query  1100171  GTTGTTCTGGCCTCACCATTCGTTGAGCGGCATTCGGGCCTACCATATAACGTTGAAGGT  1100230
                 ||||||||||||||||||||||  |  || |||||||||||| | |||| | |||| | 
Sbjct  211      CTTGTTCTGGCCTCACCATTCGTACACTGGTATTCGGGCCTACAAAATAATGCTGAACGC  152

Query  1100231  TCTGTCGGCTACTCGCACCTGAGGAAGGTGTTTCACTTGTGCGTGTAGCTGGCACAGATC  1100290
                ||||||| ||||  ||||||||||||||||||||| ||| | ||||||||||||||||||
Sbjct  151      TCTGTCGCCTACGTGCACCTGAGGAAGGTGTTTCATTTGGGAGTGTAGCTGGCACAGATC  92

Query  1100291  GATCACGTCCTCTCCTTGCAACAGGAGCTTcaccaacaccaccaacaccagaagcaccag  1100350
                 | |||||||||||| ||||||||||||| ||||||                  ||||||
Sbjct  91       AACCACGTCCTCTCCCTGCAACAGGAGCTCCACCAA------------------CACCAG  50

Query  1100351  cagcaccacgaccatgaccacGTCCCTTATTTGATGCTCTCCTCATTCT  1100399
                ||||||||| ||   | ||||||||||||||||||||||||||||||||
Sbjct  49       CAGCACCACAACTGGGGCCACGTCCCTTATTTGATGCTCTCCTCATTCT  1


Range 9: 1 to 1909

Score:2143 bits(2376), Expect:0.0, 
Identities:1645/1948(84%),  Gaps:80/1948(4%), Strand: Plus/Plus

Query  1809210  AGAATGAGGAGAGGGTCAAATAAGGGACgtggtggtggtcgtggtgctgctggtgttggt  1809269
                |||||||||||||  |||||||||||||||||     || ||||||||||||||||||||
Sbjct  1        AGAATGAGGAGAGCATCAAATAAGGGACGTGGCCCCAGTTGTGGTGCTGCTGGTGTTGGT  60

Query  1809270  ggtATTGCTGAAGCTCCTGTTGCAAGGAGAGGACGTGGTCAATCTGTGCCAGCTACACGC  1809329
                ||         ||||||||||||| ||||||||||||||  ||||||||||||||||| |
Sbjct  61       GG---------AGCTCCTGTTGCAGGGAGAGGACGTGGTTGATCTGTGCCAGCTACACTC  111

Query  1809330  ACAAGTGAAACACCTTCCTCAGGT------AGCCGACAGAACCTTCAACGTTATATTGTA  1809383
                 ||| |||||||||||||||||||      || ||||||| | |||| | |||| |||||
Sbjct  112      CCAAATGAAACACCTTCCTCAGGTGCACGTAGGCGACAGAGCGTTCAGCATTATTTTGTA  171

Query  1809384  GGCCCGAATGGCGCTCAACGAATGGTGAGGCCAGAACAAGTACAGGCGATAGTAGATTGA  1809443
                |||||||||  |  |  ||||||||||||||||||||||||| |||| ||||||||||  
Sbjct  172      GGCCCGAATACCAGTGTACGAATGGTGAGGCCAGAACAAGTAGAGGCAATAGTAGATTTG  231

Query  1809444  GTGGCTGACAATGCCTCCAGTTCCTTCACATTGTCTCCCACCCGGTCCCTTGATGATAGC  1809503
                |||||||||| ||||||||||||||||||||||||||||||| |||||| || ||| |||
Sbjct  232      GTGGCTGACAGTGCCTCCAGTTCCTTCACATTGTCTCCCACCTGGTCCCCTGCTGAAAGC  291

Query  1809504  TCAGAGTTGGCACCTGAACCCCATGGCCATCTGTCTTTCACCTCAGCCCCTTGTAAATCA  1809563
                 ||||||||||||||| | ||||||| |||||||||||||||||| ||||||| ||||||
Sbjct  292      GCAGAGTTGGCACCTGCAGCCCATGGGCATCTGTCTTTCACCTCA-CCCCTTGCAAATCA  350

Query  1809564  GCCAAGCAGTCTGAGCCCCAAGTCATGCAGCAGTCTCTTATGCTTTTTGATGACTCTGCT  1809623
                |||||||||||||||||||||||||||||||||||||||||||||||||||||||||| |
Sbjct  351      GCCAAGCAGTCTGAGCCCCAAGTCATGCAGCAGTCTCTTATGCTTTTTGATGACTCTGGT  410

Query  1809624  GCTGTGCTTTCCGTGGGCCATCCACATAGCCCTGTCCCAGAAGTGGAAGACATTGGGTGC  1809683
                |    | |||||||||||| | |||||||||||| |||||||||||| || |||| ||||
Sbjct  411      GGCAGGGTTTCCGTGGGCCGTTCACATAGCCCTGCCCCAGAAGTGGAGGAGATTGAGTGC  470

Query  1809684  ACTGATGCCCAACCACTTCTGGTTCAGGATGAGGACATGGAAACACCACGGCAGCACGTC  1809743
                ||  |||   |||||||| || ||||||||| |||||||| |  ||||| ||||||||||
Sbjct  471      ACCAATGA--AACCACTTATGTTTCAGGATGTGGACATGGGAGGACCACCGCAGCACGTC  528

Query  1809744  TGTGATGATGATGACGAAACACAGGTGCCAACTGCTGCGGCTTTCCACAGTGTGCAGACT  1809803
                | ||||| |||   |||||||||||||||||||||||||||||||  |||||||||||| 
Sbjct  529      TCTGATGGTGA---CGAAACACAGGTGCCAACTGCTGCGGCTTTCTGCAGTGTGCAGACC  585

Query  1809804  GACAAGGAGGGCAGTGGTGAAGGGTGGGTGGAAGATGATGTGGAGGATGATGAGGTCCTA  1809863
                | |||||||||||| ||||||| |||||||||||||||||            ||||||||
Sbjct  586      GGCAAGGAGGGCAGGGGTGAAGAGTGGGTGGAAGATGATG------------AGGTCCTA  633

Query  1809864  GACCCCACATGGAATGAAGGTCATGCGAGTGACGTGTGCAGTTT-GGAGGAAGAGGTGGT  1809922
                ||||||||||||||| |||||||||||||||||||||||||||  |||||||||||||||
Sbjct  634      GACCCCACATGGAATCAAGGTCATGCGAGTGACGTGTGCAGTTCAGGAGGAAGAGGTGGT  693

Query  1809923  GGTCGCACAGAGGCACCAGCACAGCAAAAGAGGAAGCAGGTTGCAAAAGCGGAGCGAGCG  1809982
                |||| | ||| | || | ||||||||||||||| |||||| ||||||||| ||| |  | 
Sbjct  694      GGTCACGCAGCGCCAGCCGCACAGCAAAAGAGGGAGCAGGGTGCAAAAGCAGAGTGGCCA  753

Query  1809983  TCCCCTAGACAGTACGCCTGCTACTACCCACCGCACACAGGGACCTAGCACACCAAAGGC  1810042
                ||||| || ||||||||||| |||| |||||||||| |||||||  || ||||||||| |
Sbjct  754      TCCCCCAGCCAGTACGCCTGTTACTGCCCACCGCACCCAGGGACTGAGTACACCAAAGCC  813

Query  1810043  AGCTCAAAG-------------------TTGTTCAGACAATGTGCTGACTACAAGACACA  1810083
                ||||| |||                   ||||||||| ||||||||||| ||||||| | 
Sbjct  814      AGCTCCAAGGAGTTCCCTGGCGTGGCAGTTGTTCAGAAAATGTGCTGACGACAAGACGCG  873

Query  1810084  AGTGGTTTGCACACTGTGCAATGAGAGGCTGTAGCGAGGCACAAATGTTCTAAACCTGAG  1810143
                |||||||||||| ||||||||| |||  ||| ||||||||| ||||||||||||||||||
Sbjct  874      AGTGGTTTGCACGCTGTGCAATCAGAACCTGAAGCGAGGCATAAATGTTCTAAACCTGAG  933

Query  1810144  CACAACCTCTATGATCAGGCATCTAAATGCAAAGCACTTGCTGCAGTAGAATAAGTACCT  1810203
                ||| ||||  || | ||||||||||||||||||||||  |||||||| ||    | ||||
Sbjct  934      CACCACCTGCATAAGCAGGCATCTAAATGCAAAGCACGAGCTGCAGTGGA----GCACCT  989

Query  1810204  CAAAATCCAAGAAAGGTCTCGGCCTCCTCCTGCTTCCTCTTCTGCTGCTGCCTCGGCCTC  1810263
                 |||| ||| ||||| |||| | ||||||||||| ||||||| ||||| | |||||||||
Sbjct  990      TAAAAACCACGAAAGATCTCAGGCTCCTCCTGCTCCCTCTTCAGCTGCAGTCTCGGCCTC  1049

Query  1810264  TTCCTCCACC---TCTACAGTGCCAGTGGCACCTGCCACCCAGCAAACAGACGATGTGAC  1810320
                 |||||| ||   |||   ||| |||||||||||||||||| ||||||||| | ||||  
Sbjct  1050     CTCCTCCTCCCCCTCTGGCGTGACAGTGGCACCTGCCACCCCGCAAACAGAGGTTGTGGA  1109

Query  1810321  AGCAATGCCACCATGTCCGCCACCGTCACCAAGCATTTCCACACGGTCCCATGGAAGCTT  1810380
                |||||||||||||  | |  || ||||||||||||| ||||||| ||||||||||||| |
Sbjct  1110     AGCAATGCCACCACCTGCATCATCGTCACCAAGCATCTCCACACTGTCCCATGGAAGCGT  1169

Query  1810381  ACAGCTCTCCATCTCCCAAACACTGGAGAGAAAGAAGAAGTACCCCCCTACCCAC----G  1810436
                 ||||| |||||||||||||||||||||||| ||  |||||||||||||||||||    |
Sbjct  1170     TCAGCTGTCCATCTCCCAAACACTGGAGAGAGAG--GAAGTACCCCCCTACCCACCCGCG  1227

Query  1810437  ATCCCTGGCCCTGAATGCCAGCATTTCAAAATTCCTGGCCTTTGAAATGCTGTCATTCTG  1810496
                |||||||||||||||||||||||||||||||||||||||||||||||||||||||||| |
Sbjct  1228     ATCCCTGGCCCTGAATGCCAGCATTTCAAAATTCCTGGCCTTTGAAATGCTGTCATTCCG  1287

Query  1810497  TCTGGTGGACATGGGCAGTTTTAAAAA-CCTGATGGCGGTGGCTGTCCCACAGTACGTGG  1810555
                ||||||||| |  |  | ||||||||| ||| |||||||||| |||||||||||||||||
Sbjct  1288     TCTGGTGGAGACAGAGACTTTTAAAAAACCTTATGGCGGTGGATGTCCCACAGTACGTGG  1347

Query  1810556  TTCCCAGCCGCTACTACTTTTCCAGGTGAGCCATCTCTTCCCTGCACAAACAAGTCAGGG  1810615
                |||||||| || |||||||||||||  |||| ||| || |||||||||| |||||   ||
Sbjct  1348     TTCCCAGCTGCCACTACTTTTCCAGTCGAGCTATCCCTGCCCTGCACAACCAAGTGGCGG  1407

Query  1810616  ACGAGATCAAGTGTGCACTGTGCAATGCCATCTGGGGCAAGGTCCACATAACCACTGATA  1810675
                || | || | |||||||||| |||| |||||||| ||| |||||||| ||||||| ||||
Sbjct  1408     ACAAAATTAGGTGTGCACTGCGCAACGCCATCTGTGGCCAGGTCCACTTAACCACCGATA  1467

Query  1810676  CATGGACCAGAAAGCAAGGGCAGGGACGCTATATCTCGCTAACTGCACACTGGGCAAATG  1810735
                | |||||||| ||||| ||||||||||| |||||||| |||||||||||||||| |||||
Sbjct  1468     CGTGGACCAGTAAGCACGGGCAGGGACGTTATATCTCCCTAACTGCACACTGGGTAAATG  1527

Query  1810736  TAGTGGCGGGTGGGCCTGAGCCGGCTAGCTGTTTGGCGCATGTCCTTCCGCCACCAAGGA  1810795
                 |||||||| |||||||| | ||| |||| ||||||| ||||||||||| ||||| ||||
Sbjct  1528     CAGTGGCGGCTGGGCCTGCGGCGGATAGCAGTTTGGCACATGTCCTTCCACCACCGAGGA  1587

Query  1810796  TTGCAGGGCATTTCTCTTTGcctcctgttgcctcctcctcctactacgcttcctcctcct  1810855
                ||||||| | ||||||||||||||||||||| ||||||||||||| ||||      ||||
Sbjct  1588     TTGCAGGACGTTTCTCTTTGCCTCCTGTTGCTTCCTCCTCCTACTCCGCT------TCCT  1641

Query  1810856  cctctaccacctcctccgct---cAGCGT--AACACCTTCACCCCCAACTTCAGCACATC  1810910
                ||||||||||||||||  ||   ||| ||  |||||||| ||| |||||||||||||| |
Sbjct  1642     CCTCTACCACCTCCTCATCTTGCCAGTGTAAAACACCTTTACCACCAACTTCAGCACAGC  1701

Query  1810911  CAGGGGGAAACGACAGCAGGCTGTTTTAAAACTGATATGTTTGGAGGATAAACCCCACAC  1810970
                ||||||||||||||||||||||| ||| ||||| || ||||||| ||| |||  ||||||
Sbjct  1702     CAGGGGGAAACGACAGCAGGCTGATTTGAAACTCATCTGTTTGGGGGAAAAAAACCACAC  1761

Query  1810971  TGCGCAGCAGCTGTGGACGGGCATTGAACAACAGACCGATGAGTGGTTGTTGCCACTGAG  1811030
                 |||||| |||||||||||||||| | ||||||||| |||||||||||| ||||||||| 
Sbjct  1762     CGCGCAGGAGCTGTGGACGGGCATGGCACAACAGACTGATGAGTGGTTGGTGCCACTGAA  1821

Query  1811031  CCTCAAGCCTGGCCTGGTGGGGTGCGATAATGG--GCGAAATCTCGTAGCAGCTCTGGGC  1811088
                ||||||||| | |||||||| ||||||||| ||  |||||||||||||||||||||| ||
Sbjct  1822     CCTCAAGCCCGTCCTGGTGGTGTGCGATAACGGGCGCGAAATCTCGTAGCAGCTCTGTGC  1881

Query  1811089  CTAGCCGGTTTGACGCACATCCCTTGCC  1811116
                ||||||||||||| ||||||||||||||
Sbjct  1882     CTAGCCGGTTTGATGCACATCCCTTGCC  1909


Range 10: 115 to 1939

Score:1985 bits(2201), Expect:0.0, 
Identities:1547/1847(84%),  Gaps:82/1847(4%), Strand: Plus/Plus

Query  305139  AATGAAACACCTTCCTCAGGTGCGAGAAGCCGACAGAACCTTCAACGTTATATGGTAGGC  305198
               |||||||||||||||||||||||  | || ||||||| | |||| | |||| | ||||||
Sbjct  115     AATGAAACACCTTCCTCAGGTGCACGTAGGCGACAGAGCGTTCAGCATTATTTTGTAGGC  174

Query  305199  CCGAATGCCGCTCAATGAATGGTGAGGCCAGAACAAGTACAGGCGATAGTAGATTGGGTG  305258
               |||||| ||  |  | ||||||||||||||||||||||| |||| |||||||||| ||||
Sbjct  175     CCGAATACCAGTGTACGAATGGTGAGGCCAGAACAAGTAGAGGCAATAGTAGATTTGGTG  234

Query  305259  GCTGACAATGCCTCCAGT------------------------------------AGCTCA  305282
               ||||||| ||||||||||                                    ||| ||
Sbjct  235     GCTGACAGTGCCTCCAGTTCCTTCACATTGTCTCCCACCTGGTCCCCTGCTGAAAGCGCA  294

Query  305283  GAGTTGGCACCTGAACCCCATGGCCATCTGTCTTTCACCTCAACCCCTTGTAAATCAGCC  305342
               ||||||||||||| | ||||||| |||||||||||||||||| ||||||| |||||||||
Sbjct  295     GAGTTGGCACCTGCAGCCCATGGGCATCTGTCTTTCACCTCA-CCCCTTGCAAATCAGCC  353

Query  305343  AAGCAGTCTGAGCCCCAAGTCATGCAGCAGTCTCTTATGCTTTTGGATGACTCTGCTGGT  305402
               |||||||||||||||||||||||||||||||||||||||||||| |||||||||| ||| 
Sbjct  354     AAGCAGTCTGAGCCCCAAGTCATGCAGCAGTCTCTTATGCTTTTTGATGACTCTGGTGGC  413

Query  305403  GTGCATTCTGTGGGCCATCCACATAGCCCTGCCGCAGAAGTGGAAGACATTGAGTGCACT  305462
                 |  ||| ||||||| | |||||||||||||| |||||||||| || ||||||||||| 
Sbjct  414     AGGGTTTCCGTGGGCCGTTCACATAGCCCTGCCCCAGAAGTGGAGGAGATTGAGTGCACC  473

Query  305463  GATTTCCAACCACTTCTGTTGCAGGATGAGGACATGGAAACACCACCGCAGCACGTCTCT  305522
                ||    |||||||| |||| ||||||| |||||||| |  |||||||||||||||||||
Sbjct  474     AATGA--AACCACTTATGTTTCAGGATGTGGACATGGGAGGACCACCGCAGCACGTCTCT  531

Query  305523  GATAAAATGACGAAACACAGGTGCCAACTGCTGCGGCTTTGTACAGTGTGCAGACTGACA  305582
               |||    ||||||||||||||||||||||||||||||||| | |||||||||||| | ||
Sbjct  532     GATGG--TGACGAAACACAGGTGCCAACTGCTGCGGCTTTCTGCAGTGTGCAGACCGGCA  589

Query  305583  AGGAGGGCAGTGGGGAAGAATGGGTGGAAGATGATGTGGAGGATGATGAGGTCCTAGACC  305642
               |||||||||| || ||||| ||||||||||||||||            ||||||||||||
Sbjct  590     AGGAGGGCAGGGGTGAAGAGTGGGTGGAAGATGATG------------AGGTCCTAGACC  637

Query  305643  CCACATGGAATGAAGGTCATGCGAGTAACGTGTGCACTTT-GGAGGAAGAGGTGGTGGTC  305701
               ||||||||||| |||||||||||||| ||||||||| ||  |||||||||||||||||||
Sbjct  638     CCACATGGAATCAAGGTCATGCGAGTGACGTGTGCAGTTCAGGAGGAAGAGGTGGTGGTC  697

Query  305702  GCGCAGAAGCACCAGCACAGCAAAAGAGGAAGCAGGTTGCAAAAGCGGAGTGACTGTCCC  305761
                |||||   || | ||||||||||||||| |||||| ||||||||| ||||| |  ||||
Sbjct  698     ACGCAGCGCCAGCCGCACAGCAAAAGAGGGAGCAGGGTGCAAAAGCAGAGTGGCCATCCC  757

Query  305762  TTAGACAGTACGCCTGCTACTACCCACTGCATCCAGGGACCTAGCACACCAAAGGCAGCT  305821
                 || ||||||||||| |||| ||||| ||| ||||||||  || ||||||||| |||||
Sbjct  758     CCAGCCAGTACGCCTGTTACTGCCCACCGCACCCAGGGACTGAGTACACCAAAGCCAGCT  817

Query  305822  CAAAGGAGTTCCCTGGCGTGGTAGTTCTTCAGACAATGTGCTGACGACAAAACACAAGTG  305881
               | ||||||||||||||||||| |||| |||||| |||||||||||||||| || | ||||
Sbjct  818     CCAAGGAGTTCCCTGGCGTGGCAGTTGTTCAGAAAATGTGCTGACGACAAGACGCGAGTG  877

Query  305882  GTTTGCACACTGTGCAATGAGAGCCTGAAGCGAGGCATAAATGTTCTAAACCTGAGCACA  305941
               |||||||| ||||||||| ||| |||||||||||||||||||||||||||||||||||| 
Sbjct  878     GTTTGCACGCTGTGCAATCAGAACCTGAAGCGAGGCATAAATGTTCTAAACCTGAGCACC  937

Query  305942  ACCTGCATGACCAGGCATCTGAATTCAAAGCACAAGCTGCAGTGGAA-----TAAGTACC  305996
               |||||||| | ||||||||| ||| |||||||| ||||||||||||      |||  |||
Sbjct  938     ACCTGCATAAGCAGGCATCTAAATGCAAAGCACGAGCTGCAGTGGAGCACCTTAAAAACC  997

Query  305997  TCAAAAGGTCTCGGGCTCCTCCTGCTTCCTCTTCTGCTGCTACCTCGGCCTCTTCCTCCA  306056
                | |||| |||| ||||||||||||| ||||||| |||||   ||||||||| |||||| 
Sbjct  998     ACGAAAGATCTCAGGCTCCTCCTGCTCCCTCTTCAGCTGCAGTCTCGGCCTCCTCCTCCT  1057

Query  306057  CC---TCTACAGTGCCAGTGTCACCTGCCACCCAGCAAACAGAGCATGTGACAGCAACGC  306113
               ||   |||   ||| ||||| |||||||||||| ||||||||||  ||||  ||||| ||
Sbjct  1058    CCCCCTCTGGCGTGACAGTGGCACCTGCCACCCCGCAAACAGAGGTTGTGGAAGCAATGC  1117

Query  306114  CACCATGTCCGCCACCGTCCCCAAGCATTTCCACACCATGGTCCCATGGAAGCTTACAGC  306173
               |||||  | |  || |||| |||||||| |||||||    ||||||||||||| | ||||
Sbjct  1118    CACCACCTGCATCATCGTCACCAAGCATCTCCACACT---GTCCCATGGAAGCGTTCAGC  1174

Query  306174  TCTCCATCTCCCAAACACTGGCGAGAAAGAGTAAGTACCCCC-TACCCACCTGCGATCCC  306232
               | ||||||||||||||||||| ||||  ||| |||||||||| |||||||| ||||||||
Sbjct  1175    TGTCCATCTCCCAAACACTGGAGAGA--GAGGAAGTACCCCCCTACCCACCCGCGATCCC  1232

Query  306233  TGGCCCTGAATGCCAGCATTTCAAAATTCCTGGCCTTTGAAATGCTGTCATTCCGTCTGG  306292
               ||||||||||||||||||||||||||||||||||||||||||||||||||||||||||||
Sbjct  1233    TGGCCCTGAATGCCAGCATTTCAAAATTCCTGGCCTTTGAAATGCTGTCATTCCGTCTGG  1292

Query  306293  TGGACACGGACAGTTTTAAAAA-CCAGATGGCTGTGGCTGTTCCACAGTACATGGTTCCC  306351
               |||| || || | ||||||||| ||  ||||| |||| ||| ||||||||| ||||||||
Sbjct  1293    TGGAGACAGAGACTTTTAAAAAACCTTATGGCGGTGGATGTCCCACAGTACGTGGTTCCC  1352

Query  306352  AACCGCCACTACTTTTCCAGATGAGCCATACCTTCCCTGCACAAACAAGTCAGGGACAAG  306411
               | | ||||||||||||||||  |||| || ||| |||||||||| |||||   |||||| 
Sbjct  1353    AGCTGCCACTACTTTTCCAGTCGAGCTATCCCTGCCCTGCACAACCAAGTGGCGGACAAA  1412

Query  306412  ATCAAGTGTGCACTACGCAACGACATCTGTGGCAAGGTCCACATACCCACTGATACGTGG  306471
               || | ||||||||| ||||||| |||||||||| |||||||| || |||| |||||||||
Sbjct  1413    ATTAGGTGTGCACTGCGCAACGCCATCTGTGGCCAGGTCCACTTAACCACCGATACGTGG  1472

Query  306472  ACCAGTAAGCATGGGCAGGGACGCTATATCTCGCTAACTGCACACTGGGCAAATGTAGTG  306531
               ||||||||||| ||||||||||| |||||||| |||||||||||||||| ||||| ||||
Sbjct  1473    ACCAGTAAGCACGGGCAGGGACGTTATATCTCCCTAACTGCACACTGGGTAAATGCAGTG  1532

Query  306532  GCGGGTGGGCCTGAGGCGGATAGCAGTTTGGCGCATGTCCTTCCGCCACCCAGGATTGCA  306591
               |||| |||||||| |||||||||||||||||| ||||||||||| ||||| |||||||||
Sbjct  1533    GCGGCTGGGCCTGCGGCGGATAGCAGTTTGGCACATGTCCTTCCACCACCGAGGATTGCA  1592

Query  306592  GGGCATTTCTCTTTGCCTCCTGTTGGCTCCTCAGCCTACTCCGCTT---------CCCCC  306642
               || | ||||||||||||||||||||  |||||  ||||||||||||         || ||
Sbjct  1593    GGACGTTTCTCTTTGCCTCCTGTTGCTTCCTCCTCCTACTCCGCTTCCTCCTCTACCACC  1652

Query  306643  TCCTCATCTGGTCAGCGT--AACACCTTCACCACCAACTTCAGCACATCCAGGGGGAAAC  306700
               ||||||||| | ||| ||  |||||||| |||||||||||||||||| ||||||||||||
Sbjct  1653    TCCTCATCTTGCCAGTGTAAAACACCTTTACCACCAACTTCAGCACAGCCAGGGGGAAAC  1712

Query  306701  GACAGCAGGCTGTTTTAAAACTGATATGTTTGGGGGATAAACCCCACACTGTGCAGGAGC  306760
               |||||||||||| ||| ||||| || ||||||||||| |||  |||||| | ||||||||
Sbjct  1713    GACAGCAGGCTGATTTGAAACTCATCTGTTTGGGGGAAAAAAACCACACCGCGCAGGAGC  1772

Query  306761  TGTGGACTGGCATTGAACAAGAGACCGATGAGTGGTTGTTGCCACTGAGCCTCAAACCCG  306820
               ||||||| ||||| | |||| |||| |||||||||||| ||||||||| |||||| ||||
Sbjct  1773    TGTGGACGGGCATGGCACAACAGACTGATGAGTGGTTGGTGCCACTGAACCTCAAGCCCG  1832

Query  306821  GCCTGGTTGTGTGCGATAACAG--GCAAAATCTCGTAGCAGCTCTGGGCCTAGCCGGTTT  306878
                |||||| |||||||||||| |  || ||||||||||||||||||| |||||||||||||
Sbjct  1833    TCCTGGTGGTGTGCGATAACGGGCGCGAAATCTCGTAGCAGCTCTGTGCCTAGCCGGTTT  1892

Query  306879  GACGCACATCCCTTGCCTGGCGCATGTGCTGAGATTGGTGGTGCAGA  306925
               || |||||||||||||||||||||| ||||||  |||||||||||||
Sbjct  1893    GATGCACATCCCTTGCCTGGCGCATATGCTGAATTTGGTGGTGCAGA  1939


Range 11: 721 to 2379

Score:1920 bits(2129), Expect:0.0, 
Identities:1452/1716(85%),  Gaps:67/1716(3%), Strand: Plus/Plus

Query  2095459  AAGAGGAAGCAGGTTGCAAAAGCGGAGCGAGCATTCCCTAGACAGTAGGCCTGCTACTAC  2095518
                |||||| |||||| ||||||||| ||| |  ||| ||| || ||||| ||||| |||| |
Sbjct  721      AAGAGGGAGCAGGGTGCAAAAGCAGAGTGGCCATCCCCCAGCCAGTACGCCTGTTACTGC  780

Query  2095519  CCACAGCACCCAGGGACCTAGCACACCAAAGGCAGCTCAAAGGCGTTCCCCCGCGTGGCA  2095578
                |||| ||||||||||||  || ||||||||| |||||| |||| ||||||  ||||||||
Sbjct  781      CCACCGCACCCAGGGACTGAGTACACCAAAGCCAGCTCCAAGGAGTTCCCTGGCGTGGCA  840

Query  2095579  GTTCTTCAGACAATGTGCTGACGACAAGACACGAGTGGTTTGCAAGCTGTGCAATGATAG  2095638
                ||| |||||| ||||||||||||||||||| ||||||||||||| |||||||||| | | 
Sbjct  841      GTTGTTCAGAAAATGTGCTGACGACAAGACGCGAGTGGTTTGCACGCTGTGCAATCAGAA  900

Query  2095639  CCTGAGCCGGGGCATAAATGTTCTCAACCTGAGCACAACCCCCATGACCAGGCACCTAAA  2095698
                |||||  || |||||||||||||| ||||||||||| |||  ||| | |||||| |||||
Sbjct  901      CCTGAAGCGAGGCATAAATGTTCTAAACCTGAGCACCACCTGCATAAGCAGGCATCTAAA  960

Query  2095699  TTCAAGGCACAAGCTGCATTGGAATAATTACCTCCAAATCCAAGAAAGGTCTCGGCCTCC  2095758
                | ||| |||| ||||||| ||||  |    |||  ||| ||| ||||| |||| | ||||
Sbjct  961      TGCAAAGCACGAGCTGCAGTGGAGCA----CCTTAAAAACCACGAAAGATCTCAGGCTCC  1016

Query  2095759  TCCTGCTTCCTCTTCTGCTGCTGCCTTG----CCTCTTCCTCCACCTCTACAGTGACAGC  2095814
                ||||||| ||||||| ||||| | || |    |||| |||||| |||||   ||||||| 
Sbjct  1017     TCCTGCTCCCTCTTCAGCTGCAGTCTCGGCCTCCTCCTCCTCCCCCTCTGGCGTGACAGT  1076

Query  2095815  GTCACCTGCCACCCAGCAAACAGACGATGTGACAGCAACGCCACCATGTCCGCCACCGTC  2095874
                | |||||||||||| ||||||||| | ||||  ||||| |||||||  | |  || ||||
Sbjct  1077     GGCACCTGCCACCCCGCAAACAGAGGTTGTGGAAGCAATGCCACCACCTGCATCATCGTC  1136

Query  2095875  CCCAAGCATTTCCACATGGTCCCATGGAAGCTTACAGCTGTCCATCTCCCAAACCCTGGA  2095934
                 |||||||| ||||||  ||||||||||||| | |||||||||||||||||||| |||||
Sbjct  1137     ACCAAGCATCTCCACACTGTCCCATGGAAGCGTTCAGCTGTCCATCTCCCAAACACTGGA  1196

Query  2095935  GAGAAAGAGGAAGTACCCCCCTACCCACCCGCGATCCCTGGCCCTGAATGCCAGCATTTC  2095994
                ||||  ||||||||||||||||||||||||||||||||||||||||||||||||||||||
Sbjct  1197     GAGA--GAGGAAGTACCCCCCTACCCACCCGCGATCCCTGGCCCTGAATGCCAGCATTTC  1254

Query  2095995  AAAATTCCTGGCCTTTGAAATGCTGTCATTCCGTCTGGTGGACACGGACAGTTTCAAAAA  2096054
                |||||||||||||||||||||||||||||||||||||||||| || || | ||| |||||
Sbjct  1255     AAAATTCCTGGCCTTTGAAATGCTGTCATTCCGTCTGGTGGAGACAGAGACTTTTAAAAA  1314

Query  2096055  -CCTGATGGCGGTGGCTGTCCTACAGTACATGGTACCCAGCCACCACTACTTTTCCAGGC  2096113
                 ||| |||||||||| ||||| ||||||| |||| ||||||  ||||||||||||||| |
Sbjct  1315     ACCTTATGGCGGTGGATGTCCCACAGTACGTGGTTCCCAGCTGCCACTACTTTTCCAGTC  1374

Query  2096114  GAGCCTTCCCTTCCCTGCACAAACAAGTTGGGGACAAGATCAGGTGTGCACTGCACAATG  2096173
                ||||  ||||| |||||||||| ||||| | |||||| || ||||||||||||| ||| |
Sbjct  1375     GAGCTATCCCTGCCCTGCACAACCAAGTGGCGGACAAAATTAGGTGTGCACTGCGCAACG  1434

Query  2096174  CCATCAGTGGCAAGGTCCACATAACCACTGATACATGGACCAGTAAGCATGGGCAGGGAC  2096233
                ||||| ||||| |||||||| ||||||| ||||| |||||||||||||| ||||||||||
Sbjct  1435     CCATCTGTGGCCAGGTCCACTTAACCACCGATACGTGGACCAGTAAGCACGGGCAGGGAC  1494

Query  2096234  GCTATATCTCGCTAACTGCACACTGGGCAAATGTAGTGGCGGGTGGGTCTGAGCCGGCTA  2096293
                | |||||||| |||||||||||||||| ||||| |||||||| |||| ||| | ||| ||
Sbjct  1495     GTTATATCTCCCTAACTGCACACTGGGTAAATGCAGTGGCGGCTGGGCCTGCGGCGGATA  1554

Query  2096294  GCCATTTGGCGCATGTCCTTCCACCA-CGAGGATTGAAGGGCATTTCTCTTTGcctcctg  2096352
                ||  |||||| ||||||||||||||| ||||||||| ||| | |||||||||||||||||
Sbjct  1555     GCAGTTTGGCACATGTCCTTCCACCACCGAGGATTGCAGGACGTTTCTCTTTGCCTCCTG  1614

Query  2096353  ttgcctcctcctcctactccgcttcctcctcctctaccatctcctcatccGGTCATCGT-  2096411
                |||| ||||||||||||||||||   ||||||||||||| |||||||||  | ||  || 
Sbjct  1615     TTGCTTCCTCCTCCTACTCCGCT---TCCTCCTCTACCACCTCCTCATCTTGCCAGTGTA  1671

Query  2096412  -AACACCTTCACCACCAACATCAGCACATCCAGGGGGAAACGACAGCAGGCTGTTTTAAA  2096470
                 |||||||| ||||||||| |||||||| |||||||||||||||||||||||| ||| ||
Sbjct  1672     AAACACCTTTACCACCAACTTCAGCACAGCCAGGGGGAAACGACAGCAGGCTGATTTGAA  1731

Query  2096471  ACTGATATGTTTGGGGGATAAACCCCACACTGCGCAGGAGCTGTGGATGGGCATTGAACA  2096530
                ||| || ||||||||||| |||  |||||| |||||||||||||||| |||||| | |||
Sbjct  1732     ACTCATCTGTTTGGGGGAAAAAAACCACACCGCGCAGGAGCTGTGGACGGGCATGGCACA  1791

Query  2096531  ACAGACCAATGAGTGGTTGTTGCCACTGAGCCTCAAGCCCGGCCTGGTGGTGTGCGACAA  2096590
                ||||||  ||||||||||| ||||||||| ||||||||||| ||||||||||||||| ||
Sbjct  1792     ACAGACTGATGAGTGGTTGGTGCCACTGAACCTCAAGCCCGTCCTGGTGGTGTGCGATAA  1851

Query  2096591  TGG--CCGAAATCTCGTAGCGGCTCTGGGCCGAGCCCGTTTGCCGCACATCCCTTGCCTG  2096648
                 ||   |||||||||||||| |||||| ||| |||| |||||  ||||||||||||||||
Sbjct  1852     CGGGCGCGAAATCTCGTAGCAGCTCTGTGCCTAGCCGGTTTGATGCACATCCCTTGCCTG  1911

Query  2096649  GCGCATGTGCTGAATCTGGTGGTACAGAATTTTCTAAAAAACTACCCGGATATATCAGAG  2096708
                |||||| |||||||| |||||||                                |||||
Sbjct  1912     GCGCATATGCTGAATTTGGTGGT-------------------------------GCAGAG  1940

Query  2096709  CTGCTGCATAAAGTGCGGGCCGTCTGTGCGCACTTTCTGTGTTCTCACCCTGCTGCTGCT  2096768
                |||||||| |||||||||||| || ||| |||||||| | ||||||||||||||||||||
Sbjct  1941     CTGCTGCAGAAAGTGCGGGCCATCCGTGTGCACTTTCGGCGTTCTCACCCTGCTGCTGCT  2000

Query  2096769  CGCCTGTCTGCGCTGCAGCGGAACTTCGGCCTTCCCGCTCACCGCCTCATATGCGACGTG  2096828
                |||||||||||||||||||| |||||||||||||||||||| ||||||||||||||||| 
Sbjct  2001     CGCCTGTCTGCGCTGCAGCGTAACTTCGGCCTTCCCGCTCAACGCCTCATATGCGACGTT  2060

Query  2096829  CCCACAAGGTGGAACTCCACCTTGCACATGCTGGAGAGACTGTGTGAGCAGCAGCAGGCA  2096888
                ||||||||||||||||||||||||||||||||||||||||  || |||||||||||||||
Sbjct  2061     CCCACAAGGTGGAACTCCACCTTGCACATGCTGGAGAGACATTGCGAGCAGCAGCAGGCA  2120

Query  2096889  ATAGTGGAGTTTCAGCTGTAGCACGCACGGGTCAGTCGCTCTGCGGAACAGCAACACTTC  2096948
                |||||||| ||||||||| ||||||||||||| |||||||||||| ||||||| ||||||
Sbjct  2121     ATAGTGGAATTTCAGCTGCAGCACGCACGGGTGAGTCGCTCTGCGCAACAGCACCACTTC  2180

Query  2096949  ACCACCAACGAGTGGGCCTCCATGCGAGACCTGTGTAGCGTATTGCGGTGTTTTGAGTAC  2097008
                || ||||||||||||||||||||||  |||                 |||||| ||||||
Sbjct  2181     ACTACCAACGAGTGGGCCTCCATGCAGGAC-----------------GTGTTTCGAGTAC  2223

Query  2097009  TCCACCAACATGGCCAGTGCCGATGATGCTGTTCTCAGCGTTACTATACCACTTCTATGT  2097068
                |||||||||||||||||||||||||| ||||| |||||||||||||| || ||||| |||
Sbjct  2224     TCCACCAACATGGCCAGTGCCGATGACGCTGTCCTCAGCGTTACTATCCCGCTTCTTTGT  2283

Query  2097069  CTCCTTGAAAAAACACTTCGGGCCATGATGGAAGAGGATGTGGCACAGGAGGATGAGGAG  2097128
                |||||||||||||||||| |||  ||||||||||||||||||||||||||||| ||||||
Sbjct  2284     CTCCTTGAAAAAACACTTTGGGTGATGATGGAAGAGGATGTGGCACAGGAGGAAGAGGAG  2343

Query  2097129  GAGGAAGAGGGGTCATTTCCACGGTTATCAGGCCAG  2097164
                ||||||| ||  ||||||||||||||||||||||||
Sbjct  2344     GAGGAAGCGGAATCATTTCCACGGTTATCAGGCCAG  2379


Range 12: 1587 to 2961

Score:1462 bits(1620), Expect:0.0, 
Identities:1187/1466(81%),  Gaps:148/1466(10%), Strand: Plus/Minus

Query  2561565  CTGTTTGTTGTGGCGTGCTGCTGACAAAGCTTTTCCACATTTCTGCCATGATAACCCTGC  2561624
                ||| ||||||||||||||||   |||||||||||||||||||| |||||| |||||||  
Sbjct  2961     CTGGTTGTTGTGGCGTGCTG---ACAAAGCTTTTCCACATTTCAGCCATGCTAACCCTCT  2905

Query  2561625  CTTCTGAGGTGCTGGTGGTGCCACAGCTGCGTTGGCGAC------CTCTTCCTCCTCCTC  2561678
                ||||||||||||||| |||||| ||||||| ||||||||      |||||||||||||||
Sbjct  2904     CTTCTGAGGTGCTGGCGGTGCCCCAGCTGCATTGGCGACTTCTTCCTCTTCCTCCTCCTC  2845

Query  2561679  TCCCTTTGCCTTGTGCTGCCACTGAGCCCACAGTGTCATTTGGGAATTCCCTCAGCAGCC  2561738
                | |||| |||||||||| ||||||||||  |  |||||  ||||||| || |||||||| 
Sbjct  2844     TGCCTTCGCCTTGTGCTTCCACTGAGCCTCCGCTGTCAGGTGGGAATGCCATCAGCAGCG  2785

Query  2561739  CGTCTACCAGCGTGCGCTTGTAGTCGCACATCTTCTGATCATGCTCCAGTGAGGGAATTG  2561798
                ||||||| || ||| ||||||| ||   ||||||||||||||           |||||| 
Sbjct  2784     CGTCTACTAGAGTGTGCTTGTACTCCTGCATCTTCTGATCATC----------GGAATTA  2735

Query  2561799  AGGACGGCACCTTGTCCTTGTAACGGGGATCCAGCAGGGTGGCCACCCAGTAATCAGCAC  2561858
                |||| ||||| ||||||||||| |||||||||||||||||||||||||||||||||||||
Sbjct  2734     AGGATGGCACGTTGTCCTTGTAGCGGGGATCCAGCAGGGTGGCCACCCAGTAATCAGCAC  2675

Query  2561859  AAGCTACAATGTGGGCA-----------------------CTGCAGCGAGTAGTCGCTCA  2561895
                  | || ||||||||||                       |||||||  |||||||||||
Sbjct  2674     TGGTTAGAATGTGGGCAACTCGGCGGTCATTGCGCAGGCACTGCAGCATGTAGTCGCTCA  2615

Query  2561896  TGAGTGCCAGGCTGCCCAGAGGCAAAGACAAGCTGTCCTCTGTGGGAGGTGTATCATCTG  2561955
                || ||||||||||||||||||||||  ||||||||||||||||||||| |||||| ||||
Sbjct  2614     TGTGTGCCAGGCTGCCCAGAGGCAACAACAAGCTGTCCTCTGTGGGAGTTGTATCGTCTG  2555

Query  2561956  TGTCCTCCGTATCCCCCCAGCCATGCTCCAGAGATGCCCACAAGCTGCGTTGGGTGCCAC  2562015
                ||||||| |||| ||||||||||  |||||| ||||||||  |||||  ||||||| |||
Sbjct  2554     TGTCCTCTGTATTCCCCCAGCCACACTCCAGTGATGCCCATGAGCTGTTTTGGGTGTCAC  2495

Query  2562016  CCTGCTGTAACCACAGTTCTtcctcatcctcctcctcatcatcctcatcctcctcatcct  2562075
                |||||||| | ||| |||| |||||                           ||||||||
Sbjct  2494     CCTGCTGTGAACACGGTTCCTCCTC---------------------------CTCATCCT  2462

Query  2562076  ccAGAACTGTGCCCTGGCTTGAAAtttttttACCTGGCCTATGCTGGTGCATGAACCCAC  2562135
                ||||||||||||||||||| || | || | |||||||||| || ||||||| ||||||||
Sbjct  2461     CCAGAACTGTGCCCTGGCTGGACAGTTGTGTACCTGGCCTCTGTTGGTGCAGGAACCCAC  2402

Query  2562136  CCTCCGAGCCACTTGTGAATGACTGGCCTGATAACCATAGAAATGACCCCTCTTCCTCCT  2562195
                ||| |||||||||||||||||||||||||||||||| | |||||||  || |||||||||
Sbjct  2401     CCTACGAGCCACTTGTGAATGACTGGCCTGATAACCGTGGAAATGATTCCGCTTCCTCCT  2342

Query  2562196  CCTCTTCCTCCTGTGCCACATCCTCTTCCATCATTACCCAAAGTGTTTTT-CAAGGAGGC  2562254
                |||||||||||||||||||||||||||||||||| ||||||||||||||| ||||||| |
Sbjct  2341     CCTCTTCCTCCTGTGCCACATCCTCTTCCATCATCACCCAAAGTGTTTTTTCAAGGAGAC  2282

Query  2562255  ATAGAAGCGGGATAGTAATGC----------GTCATCGGCACTGGCCATGTTGGTGGAGT  2562304
                | |||||||||||||||| ||          |||||||||||||||||||||||||||||
Sbjct  2281     AAAGAAGCGGGATAGTAACGCTGAGGACAGCGTCATCGGCACTGGCCATGTTGGTGGAGT  2222

Query  2562305  ACTCGAAACACCGCAATATGGTACACAGGTCTCGCATGGAGGCCCACTCGTTGGTGGTGA  2562364
                |||||||||||                 |||  |||||||||||||||||||||| ||||
Sbjct  2221     ACTCGAAACAC-----------------GTCCTGCATGGAGGCCCACTCGTTGGTAGTGA  2179

Query  2562365  AGTGGTGC-------------GACTGACCCGTGCGTGCTGCAGCTGAAACTCCACTATTG  2562411
                ||||||||             |||| ||||||||||||||||||||||| ||||||||||
Sbjct  2178     AGTGGTGCTGTTGCGCAGAGCGACTCACCCGTGCGTGCTGCAGCTGAAATTCCACTATTG  2119

Query  2562412  CCTGCTGCTGCTCGCACAGTCTCTCCAGCATGTGCAAGGTGGAGTTCCACCTTGTGGGCA  2562471
                ||||||||||||||||  |||||||||||||||||||||||||||||||||||||||| |
Sbjct  2118     CCTGCTGCTGCTCGCAATGTCTCTCCAGCATGTGCAAGGTGGAGTTCCACCTTGTGGGAA  2059

Query  2562472  CGTTGCATAGGAGGCGGTGAGCGGGAAGGCCGAAGTTCCGCTGCAGCGCAGACAGGCGAG  2562531
                ||| ||||| |||||| |||||||||||||||||||| ||||||||||||||||||||||
Sbjct  2058     CGTCGCATATGAGGCGTTGAGCGGGAAGGCCGAAGTTACGCTGCAGCGCAGACAGGCGAG  1999

Query  2562532  CAGCAGCAGGGTGAGAACGCCGAAAGCGCACACAGACGGCCCGCACTTTATGCAGCAGCT  2562591
                |||||||||||||||||||||||||| |||||| || |||||||||||| ||||||||||
Sbjct  1998     CAGCAGCAGGGTGAGAACGCCGAAAGTGCACACGGATGGCCCGCACTTTCTGCAGCAGCT  1939

Query  2562592  CTGACATATCCGGGTAGTTTTTTAGAAATTTCTGCACCACCAAATTCAGCACATGCGCCA  2562651
                |||                               ||||||||||||||||| ||||||||
Sbjct  1938     CTG-------------------------------CACCACCAAATTCAGCATATGCGCCA  1910

Query  2562652  GGCAAGGGATGTGCGTCAAACCGGCTAGGCCCAGAGCTGCTACGAGATTTCAC--CCATC  2562709
                |||||||||||||| ||||||||||||||| |||||||||||||||||||| |  || | 
Sbjct  1909     GGCAAGGGATGTGCATCAAACCGGCTAGGCACAGAGCTGCTACGAGATTTCGCGCCCGTT  1850

Query  2562710  ATCACACACCACCAGGCCAGGCTTGAGGCTCAGTGGCAACAACCACTCATCGGTCTGTTG  2562769
                ||| |||||||||||| | ||||||||| ||||||||| |||||||||||| ||||||||
Sbjct  1849     ATCGCACACCACCAGGACGGGCTTGAGGTTCAGTGGCACCAACCACTCATCAGTCTGTTG  1790

Query  2562770  TTCAATGCCCGTCCACAGCTCCTGTGCAGTGTGGGGTTTATCTCCCAAACATATCAGCTT  2562829
                | | |||||||||||||||||||| || ||||||  ||| || |||||||| || || ||
Sbjct  1789     TGCCATGCCCGTCCACAGCTCCTGCGCGGTGTGGTTTTTTTCCCCCAAACAGATGAGTTT  1730

Query  2562830  TAAAACAGCCTGCTGTCATTTCCCCCTGGATGTGCTGAAATTGGTTGTGAAGGTG--TTA  2562887
                 ||| |||||||||||| ||||||||||| ||||||||| ||||| || ||||||  |||
Sbjct  1729     CAAATCAGCCTGCTGTCGTTTCCCCCTGGCTGTGCTGAAGTTGGTGGTAAAGGTGTTTTA  1670

Query  2562888  CGCCGACCGGATGAGGAGGTGGTAGAGTAGTAGGAAGCGAAGTAGGAGGAGGAGGCAACA  2562947
                | | | |  ||||||||||||||||   || |||||||| ||||||||||||| ||||||
Sbjct  1669     CACTGGCAAGATGAGGAGGTGGTAG---AGGAGGAAGCGGAGTAGGAGGAGGAAGCAACA  1613

Query  2562948  GGAGGCAAAGAGGAATGTCCTGCAAT  2562973
                |||||||||||| || ||||||||||
Sbjct  1612     GGAGGCAAAGAGAAACGTCCTGCAAT  1587


Range 13: 1519 to 2961

Score:1457 bits(1615), Expect:0.0, 
Identities:1218/1498(81%),  Gaps:119/1498(7%), Strand: Plus/Minus

Query  1995176  CTGTTTGTTGTGGTGTGCTGCTGACAAAGCTTTTCCACATTTTGGCCATGCTAACCCTGC  1995235
                ||| ||||||||| ||||||   |||||||||||||||||||  ||||||||||||||  
Sbjct  2961     CTGGTTGTTGTGGCGTGCTG---ACAAAGCTTTTCCACATTTCAGCCATGCTAACCCTCT  2905

Query  1995236  CTTCTGAGGTGCTAGCGGTGCCACAGCTGCGTTGGTGAC------CTCTTCCTCCTCCTC  1995289
                ||||||||||||| |||||||| ||||||| |||| |||      |||||||||||||||
Sbjct  2904     CTTCTGAGGTGCTGGCGGTGCCCCAGCTGCATTGGCGACTTCTTCCTCTTCCTCCTCCTC  2845

Query  1995290  TGCCTACATCTTGTGCTTCCACTGAGCCCCCGGTGTCATTTGGGAATGCCCTCAGCAT--  1995347
                ||||| |  ||||||||||||||||||| ||| |||||  |||||||||| ||||||   
Sbjct  2844     TGCCTTCGCCTTGTGCTTCCACTGAGCCTCCGCTGTCAGGTGGGAATGCCATCAGCAGCG  2785

Query  1995348  ------------TCTGATCACACTCCAG-------TGAG----GGAATTAAGGATGGCAC  1995384
                            | || |   ||||| |       |||     |||||||||||||||||
Sbjct  2784     CGTCTACTAGAGTGTGCTTGTACTCCTGCATCTTCTGATCATCGGAATTAAGGATGGCAC  2725

Query  1995385  ATTGTCTTTGTAATGGGGATCCAGCAGGGTGGCCACCCAGTAATCAGCACAAGTTAAAAT  1995444
                 ||||| |||||  ||||||||||||||||||||||||||||||||||||  |||| |||
Sbjct  2724     GTTGTCCTTGTAGCGGGGATCCAGCAGGGTGGCCACCCAGTAATCAGCACTGGTTAGAAT  2665

Query  1995445  GTGGGCATCTCGGCTGTCGTTGAGCAGGCACTTCAGCATGTAGTCGCTCATGTGTGCCAG  1995504
                ||||||| |||||| ||| ||| ||||||||| |||||||||||||||||||||||||||
Sbjct  2664     GTGGGCAACTCGGCGGTCATTGCGCAGGCACTGCAGCATGTAGTCGCTCATGTGTGCCAG  2605

Query  1995505  GCTGCCCAGAGGATAAGACAAGCTGTCCTCTGTGGGAAGTGTATCATCTGTGTCCTCCGT  1995564
                ||||||||||||  |  ||||||||||||||||||||  |||||| ||||||||||| ||
Sbjct  2604     GCTGCCCAGAGGCAACAACAAGCTGTCCTCTGTGGGAGTTGTATCGTCTGTGTCCTCTGT  2545

Query  1995565  ATCCCCCCAGCCAAGCTCCAGTGATGCCCACGAG--------GGTGCCACCCTGCTGTGA  1995616
                || ||||||||||  ||||||||||||||| |||        |||| |||||||||||||
Sbjct  2544     ATTCCCCCAGCCACACTCCAGTGATGCCCATGAGCTGTTTTGGGTGTCACCCTGCTGTGA  2485

Query  1995617  ACACGGTTCTtcctcctcctaatcatcctcgtcctcctcatcctccAGAACTGTGCCCTG  1995676
                ||||||||| ||||||||                     |||||||||||||||||||||
Sbjct  2484     ACACGGTTCCTCCTCCTC---------------------ATCCTCCAGAACTGTGCCCTG  2446

Query  1995677  GCTTGAAAtttttttACCTGGCCTATGCTGGTGCAGGAACCCACCCTCCGAGCCCCTTGT  1995736
                ||| || | || | |||||||||| || ||||||||||||||||||| |||||| |||||
Sbjct  2445     GCTGGACAGTTGTGTACCTGGCCTCTGTTGGTGCAGGAACCCACCCTACGAGCCACTTGT  2386

Query  1995737  GAATGACTGGCCTAATAACCGTGGAAATGACCCCTCTTCCTCCTCCTT------CTGTGC  1995790
                ||||||||||||| ||||||||||||||||  || ||||||||||||       ||||||
Sbjct  2385     GAATGACTGGCCTGATAACCGTGGAAATGATTCCGCTTCCTCCTCCTCTTCCTCCTGTGC  2326

Query  1995791  CACATCCTCTTCCATCATCACCCGAAGTGTTTTTTCAAGGAGACATAGAAGTGGGAT-GT  1995849
                ||||||||||||||||||||||| ||||||||||||||||||||| ||||| ||||| ||
Sbjct  2325     CACATCCTCTTCCATCATCACCCAAAGTGTTTTTTCAAGGAGACAAAGAAGCGGGATAGT  2266

Query  1995850  AACGCTGAGAACAATGTCATCGGTACTGGCCATGTTGGTGGAGTACTCGAAACACTGCAA  1995909
                ||||||||| |||  |||||||| |||||||||||||||||||||||||||||||     
Sbjct  2265     AACGCTGAGGACAGCGTCATCGGCACTGGCCATGTTGGTGGAGTACTCGAAACAC-----  2211

Query  1995910  TATGGTACACAGGTCTCGCATGGAGGCCCACTCGTTGGTGGTGAAGTGGTGCTTTTCTGC  1995969
                            |||  |||||||||||||||||||||| ||||||||||||| ||  ||
Sbjct  2210     ------------GTCCTGCATGGAGGCCCACTCGTTGGTAGTGAAGTGGTGCTGTTGCGC  2163

Query  1995970  AGAGCGACTGACCCGTGCATGCTGCAGCTGAAACTCCACTATTGCCTGCTGCTGCTCGCA  1996029
                ||||||||| |||||||| |||||||||||||| ||||||||||||||||||||||||||
Sbjct  2162     AGAGCGACTCACCCGTGCGTGCTGCAGCTGAAATTCCACTATTGCCTGCTGCTGCTCGCA  2103

Query  1996030  CAGTCTCTCCAGCATGTATAAGGTGGAGTTCCACCTTGTGGGCACGTCGCATAGGAGGCA  1996089
                  |||||||||||||||  ||||||||||||||||||||||| |||||||||| ||||| 
Sbjct  2102     ATGTCTCTCCAGCATGTGCAAGGTGGAGTTCCACCTTGTGGGAACGTCGCATATGAGGCG  2043

Query  1996090  GTGAGCGGGAAGGCTGAAGTTCTGCTGCAACGCAAACAGGCGAGCAGCAGCAGGGTGAGA  1996149
                 ||||||||||||| ||||||  |||||| |||| |||||||||||||||||||||||||
Sbjct  2042     TTGAGCGGGAAGGCCGAAGTTACGCTGCAGCGCAGACAGGCGAGCAGCAGCAGGGTGAGA  1983

Query  1996150  ACGCCGAAAGCGGCAACAGATGGCCCGCACTTTCTGCAGCAGCTCTGACATGTCTGGGTA  1996209
                |||||||||| |   || ||||||||||||||||||||||||||||| ||   |    | 
Sbjct  1982     ACGCCGAAAGTGCACACGGATGGCCCGCACTTTCTGCAGCAGCTCTG-CACCACCAAAT-  1925

Query  1996210  GtttttttAGAAATTTCTGCACCACCAAA------TTCGTCAAACCAGCTAGGCCCAGAG  1996263
                      | || |   | ||| |||   ||      | | ||||||| ||||||| |||||
Sbjct  1924     ------TCAGCA---TATGCGCCAGGCAAGGGATGTGCATCAAACCGGCTAGGCACAGAG  1874

Query  1996264  CTGCTACGAGATTTCGC--CCATTATCGCA-ACCACCAAGCCAGGCTTGAGGCTCAGTGG  1996320
                |||||||||||||||||  || |||||||| ||||||| | | ||||||||| |||||||
Sbjct  1873     CTGCTACGAGATTTCGCGCCCGTTATCGCACACCACCAGGACGGGCTTGAGGTTCAGTGG  1814

Query  1996321  CAACAACCACTCATCGGTCTGTTGTTCAATGCCCATCCACAGCTGCTGCGCAGTGTGGGG  1996380
                || |||||||||||| ||||||||| | |||||| ||||||||| |||||| ||||||  
Sbjct  1813     CACCAACCACTCATCAGTCTGTTGTGCCATGCCCGTCCACAGCTCCTGCGCGGTGTGGTT  1754

Query  1996381  TTTATCCCCCAAACATATCAGTTTTAAAACAGCCTGATGTTGTTTCCCCCTGAATGTGTT  1996440
                ||| ||||||||||| || ||||| ||| ||||||| ||| |||||||||||  |||| |
Sbjct  1753     TTTTTCCCCCAAACAGATGAGTTTCAAATCAGCCTGCTGTCGTTTCCCCCTGGCTGTGCT  1694

Query  1996441  AAAGTTGGTGGTGAAAGTG--TTACACTGACTGGATGAGGAGGTGGTAGAGGAGGAGGAA  1996498
                 ||||||||||| || |||  |||||||| |  |||||||||||||||   |||||||||
Sbjct  1693     GAAGTTGGTGGTAAAGGTGTTTTACACTGGCAAGATGAGGAGGTGGTA---GAGGAGGAA  1637

Query  1996499  GCGGAGTAGGAG------GCAACAGGAGTCAAAGAGAAATGACCTGCAATCCTC-ATGGT  1996551
                ||||||||||||      |||||||||| |||||||||| | ||||||||||||  ||||
Sbjct  1636     GCGGAGTAGGAGGAGGAAGCAACAGGAGGCAAAGAGAAACGTCCTGCAATCCTCGGTGGT  1577

Query  1996552  GGAAGGACATGCGCCAAATGGCTAGCCACCTCAGGCCCACCCGCCACTACATTTGCCC  1996609
                ||||||||||| ||||||  |||| || || |||||||| |||||||| ||||| |||
Sbjct  1576     GGAAGGACATGTGCCAAACTGCTATCCGCCGCAGGCCCAGCCGCCACTGCATTTACCC  1519


Range 14: 3 to 1428

Score:1400 bits(1552), Expect:0.0, 
Identities:1199/1477(81%),  Gaps:63/1477(4%), Strand: Plus/Minus

Query  1631376  GCAATGCACACTTGATCTTGTCCCCGACTTGTTTGTGCAGGGAAGGGATGGCTCACCCGG  1631435
                ||| ||||||| | || |||||| | ||||| |||||||||| |||||| ||||  | ||
Sbjct  1428     GCAGTGCACACCTAATTTTGTCCGCCACTTGGTTGTGCAGGGCAGGGATAGCTCGACTGG  1369

Query  1631436  AAAAGTAGTGACGGCTGGGAACCACGTATTGTGGGACAGCTACCACCATCAGGTTTTTGA  1631495
                |||||||||| | ||||||||||||||| ||||||||| | ||| |||| |||||||| |
Sbjct  1368     AAAAGTAGTGGCAGCTGGGAACCACGTACTGTGGGACATCCACCGCCATAAGGTTTTTTA  1309

Query  1631496  AAC-TGTCCGTGTCCACCAAACGGAATGACAGCATTTCAAAGGAAAGGAATTTTGAAATG  1631554
                ||  | || || ||||||| |||||||||||||||||||||||  |||||||||||||||
Sbjct  1308     AAAGTCTCTGTCTCCACCAGACGGAATGACAGCATTTCAAAGGCCAGGAATTTTGAAATG  1249

Query  1631555  CTGGCATTCAGGGCCAGGGATCGCGGGTGGGTAGGGGGGTACTTCCTCTTTCTCTCCAGT  1631614
                |||||||||||||||||||||||||||||||||||||||||||||||||  |||||||||
Sbjct  1248     CTGGCATTCAGGGCCAGGGATCGCGGGTGGGTAGGGGGGTACTTCCTCT--CTCTCCAGT  1191

Query  1631615  GTTTGGGAGATGGAGAGCTGTAAGCTTCCATGGGACCATGGTGTGGAAATGCTTGGGGAC  1631674
                |||||||||||||| ||||| | |||||||||||||    ||||||| |||||||| |||
Sbjct  1190     GTTTGGGAGATGGACAGCTGAACGCTTCCATGGGACA---GTGTGGAGATGCTTGGTGAC  1134

Query  1631675  GGTGGCGGACATGGCGGCGTTGCTGTCATATCGTCTGTTTGTTGGGTGGCAGGGGACACT  1631734
                | ||  | |  ||| ||| |||||  || | | ||||||||  |||||||||| | ||||
Sbjct  1133     GATGATGCAGGTGGTGGCATTGCTTCCACAACCTCTGTTTGCGGGGTGGCAGGTGCCACT  1074

Query  1631735  GTCATGGTAAAGGTGGAGGAAGAGA---CCAAGGCAGCAGCAGAAGAGGAAGCAGGAGGA  1631791
                |||| |  | ||| |||||| |||    || || | ||||| ||||||| ||||||||||
Sbjct  1073     GTCACGCCAGAGGGGGAGGAGGAGGAGGCCGAGACTGCAGCTGAAGAGGGAGCAGGAGGA  1014

Query  1631792  GGCCGAGACCTTTCTTGGATTTTGAGGTAATTATTCCAATGCAGCTTGTGCCTTGAATTT  1631851
                | | |||| ||||| ||| |||| ||||  |    ||| ||||||| |||| ||| ||||
Sbjct  1013     GCCTGAGATCTTTCGTGGTTTTTAAGGTGCT----CCACTGCAGCTCGTGCTTTGCATTT  958

Query  1631852  AGATGCCTGATCATGCAGGTTGTGGTCAGGTTTAGAACATTTATGCCCCGGCTCAGGCTA  1631911
                ||||||||| | |||||||| ||| |||||||||||||||||||||| ||  ||||| | 
Sbjct  957      AGATGCCTGCTTATGCAGGTGGTGCTCAGGTTTAGAACATTTATGCCTCGCTTCAGGTTC  898

Query  1631912  TCATTGCACAGCTTGAAAACCACTCGTGTCTTGTCGTCAGCACACTGTCTGAAGAACTGC  1631971
                | |||||||||| || |||||||||| ||||||||||||||||| | |||||| ||||||
Sbjct  897      TGATTGCACAGCGTGCAAACCACTCGCGTCTTGTCGTCAGCACATTTTCTGAACAACTGC  838

Query  1631972  CACGTGGGGGAACGCCTTTGAGCTGCCTTTGGTGTGCTAGGTCCCTGGGTGTGGTGGGTA  1632031
                ||||   |||||| |||| |||||| ||||||||| ||  ||||||||||| |||||| |
Sbjct  837      CACGCCAGGGAACTCCTTGGAGCTGGCTTTGGTGTACTCAGTCCCTGGGTGCGGTGGGCA  778

Query  1632032  GTAGCAGGCCTACTGTCTAGGGGACGCTTGCTCCGCTTTTGCAACCTGCTTCCTCTTTTT  1632091
                ||| ||||| ||||| || ||||| |    ||| ||||||||| |||||| |||| ||||
Sbjct  777      GTAACAGGCGTACTGGCTGGGGGATGGCCACTCTGCTTTTGCACCCTGCTCCCTC-TTTT  719

Query  1632092  GCTGTGCTGGTGCCTCTGTGCGACCACCACCTCTTCCTCC-AAACTGCACACGTCACTCG  1632150
                ||||||| | || | ||| | |||||||||||||||||||  ||||||||||||||||||
Sbjct  718      GCTGTGCGGCTGGCGCTGCGTGACCACCACCTCTTCCTCCTGAACTGCACACGTCACTCG  659

Query  1632151  CATGACCCTCAGTCCATGTGGGGTCTAGGACCTCATCATCCTCCTCCCCATCATCTTCAA  1632210
                ||||||| | | |||||||||||||||||||||               |||||||||| |
Sbjct  658      CATGACCTTGATTCCATGTGGGGTCTAGGACCT---------------CATCATCTTCCA  614

Query  1632211  CCCACCCTTCACCACTGCCCTCCTTGTCAGTCTGCACACTGAGGAACGCTGCAGCAGTTG  1632270
                ||||| ||||||| |||||||||||| | ||||||||||||  ||| || ||||||||||
Sbjct  613      CCCACTCTTCACCCCTGCCCTCCTTGCCGGTCTGCACACTGCAGAAAGCCGCAGCAGTTG  554

Query  1632271  GCACCTGTGTTTCGTCATCATCTAAGACGTGCTGCGCTGGTGTTTCCATGTCCTCATCCT  1632330
                ||||||||||||||||| ||||  |||||||||||| ||||  | |||||||| ||||||
Sbjct  553      GCACCTGTGTTTCGTCACCATCAGAGACGTGCTGCGGTGGTCCTCCCATGTCCACATCCT  494

Query  1632331  GCAACAGAAGTGGTTGGGCATCGGTGCACTCAATGTCTTCCACTTCTGGAGCAGCGCTAT  1632390
                | |||| ||||||||   ||| |||||||||||| || ||||||||||| |||| |||||
Sbjct  493      GAAACATAAGTGGTT--TCATTGGTGCACTCAATCTCCTCCACTTCTGGGGCAGGGCTAT  436

Query  1632391  GTGGATGGCCCATGGAAAGCACAACAGGAAAGTCATCAAAAAGCATAAGATTCTCTTTCA  1632450
                ||| | |||||| ||||| |    ||  | ||||||||||||||||||||  ||  | ||
Sbjct  435      GTGAACGGCCCACGGAAACCCTGCCACCAGAGTCATCAAAAAGCATAAGAGACTGCTGCA  376

Query  1632451  TTACTTGGGGCTCAGACTGCTTGGCTAATTTACAAGGGGCTGAGGTGAAAGACAGATGGC  1632510
                | |||||||||||||||||||||||| |||| ||||||| |||||||||||||||||| |
Sbjct  375      TGACTTGGGGCTCAGACTGCTTGGCTGATTTGCAAGGGG-TGAGGTGAAAGACAGATGCC  317

Query  1632511  CATGGGGTTCAGGTGCCAACTCTGAGCTTTCATCAAGGGACCGGGAGGGAGACAATGTGA  1632570
                |||||| | ||||||||||||||| ||||||| || |||||| || ||||||||||||||
Sbjct  316      CATGGGCTGCAGGTGCCAACTCTGCGCTTTCAGCAGGGGACCAGGTGGGAGACAATGTGA  257

Query  1632571  AGGAACTGGAGGCATTGTCAGCCACCCAATCTACTACTATGATTGTACTTGTTCTGGCCT  1632630
                |||||||||||||| ||||||||||| |||||||||   ||  | |||||||||||||||
Sbjct  256      AGGAACTGGAGGCACTGTCAGCCACCAAATCTACTA--TTGCCTCTACTTGTTCTGGCCT  199

Query  1632631  CACCAATTGTTGAGCGGCATTC-GCCATACCATATACCGGTGAAGGTTCTGTTGGCT---  1632686
                ||||| | ||  |  || |||| | | ||| | |||  | |||| | ||||| | ||   
Sbjct  198      CACCATTCGTACACTGGTATTCGGGCCTACAAAATAATGCTGAACGCTCTGTCGCCTACG  139

Query  1632687  ---ACCTGAGGAAGGTGTTTCACGTGTGCGTGTAGCTGGCACACATCGACCACGTCCTCT  1632743
                   |||||||||||||||||||  || | |||||||||||||| ||| ||||||||||||
Sbjct  138      TGCACCTGAGGAAGGTGTTTCATTTGGGAGTGTAGCTGGCACAGATCAACCACGTCCTCT  79

Query  1632744  CCTTCCAACAGGAGGTTCACCAACACGACCAGCACCAGCAGCTCCAGCATCACCAGCAGC  1632803
                || | ||||||||| | ||||||||| | |||||||| ||                    
Sbjct  78       CCCTGCAACAGGAGCTCCACCAACACCAGCAGCACCA-CA--------------------  40

Query  1632804  ACCATGACCACGTCCCTTATTTGATGCTCTCCTCATT  1632840
                ||   | ||||||||||||||||||||||||||||||
Sbjct  39       ACTGGGGCCACGTCCCTTATTTGATGCTCTCCTCATT  3


Range 15: 1 to 1167

Score:1237 bits(1371), Expect:0.0, 
Identities:993/1198(83%),  Gaps:35/1198(2%), Strand: Plus/Plus

Query  2013999  AGAATGAGGAGAGCGACAAATAAGGCACgtggtcgtggttgtggtgctgctggtgttggt  2014058
                ||||||||||||||  ||||||||| |||||| |   |||||||||||||||||||||||
Sbjct  1        AGAATGAGGAGAGCATCAAATAAGGGACGTGGCCCCAGTTGTGGTGCTGCTGGTGTTGGT  60

Query  2014059  ggtgttggtgAATTTCCTGTTGCAAGGAGCAGGCGAGGTCGATTTGTGTCAGCTACATGC  2014118
                || | |         ||||||||| ||||  | || ||| ||| |||| ||||||||  |
Sbjct  61       GGAGCT---------CCTGTTGCAGGGAGAGGACGTGGTTGATCTGTGCCAGCTACACTC  111

Query  2014119  ACAAGTGAAACACCTTCTTCCGGTGCGAGTAGCCAACAAAACCTTCAACGTTATATGGTA  2014178
                 ||| |||||||||||| || |||||  |||| | ||| | | |||| | |||| | |||
Sbjct  112      CCAAATGAAACACCTTCCTCAGGTGCACGTAGGCGACAGAGCGTTCAGCATTATTTTGTA  171

Query  2014179  GTCCCGAATGCTGCTCAACGAATGGTGAGGCCAGGACAAGTACAGGCCATAGTAGATTGG  2014238
                | ||||||| |   |  ||||||||||||||||| ||||||| |||| |||||||||| |
Sbjct  172      GGCCCGAATACCAGTGTACGAATGGTGAGGCCAGAACAAGTAGAGGCAATAGTAGATTTG  231

Query  2014239  GTGGCTGACAATGCCTCCAGTTCCTTCACATTGTCTCCCTCCCGGTCCCTTGATGAAAGC  2014298
                |||||||||| |||||||||||||||||||||||||||| || |||||| || |||||||
Sbjct  232      GTGGCTGACAGTGCCTCCAGTTCCTTCACATTGTCTCCCACCTGGTCCCCTGCTGAAAGC  291

Query  2014299  TCAGAGTTGGCACCTGAACCCCATGGCCATCTGTCTTTCACCTCAGCCCCTAGTAAATCA  2014358
                 ||||||||||||||| | ||||||| |||||||||||||||||| ||||| | ||||||
Sbjct  292      GCAGAGTTGGCACCTGCAGCCCATGGGCATCTGTCTTTCACCTCA-CCCCTTGCAAATCA  350

Query  2014359  GCCAAGCAGTCTGAGCCCCAAGTCAAGCAACAGACTCTTATGCTTTTTGATGACTCTGCT  2014418
                ||||||||||||||||||||||||| ||| ||| |||||||||||||||||||||||| |
Sbjct  351      GCCAAGCAGTCTGAGCCCCAAGTCATGCAGCAGTCTCTTATGCTTTTTGATGACTCTGGT  410

Query  2014419  GGTGTGCTTTCCATGGGCCATCCACATAGCCCTGCCCCAGAAGTGGAAGACATTGAGTGC  2014478
                ||   | ||||| |||||| | ||||||||||||||||||||||||| || |||||||||
Sbjct  411      GGCAGGGTTTCCGTGGGCCGTTCACATAGCCCTGCCCCAGAAGTGGAGGAGATTGAGTGC  470

Query  2014479  ACCGATGCCCAACCACTTCTGTTGCAGGATGAGGACATGGAAACACCAGTGCAGCACGTC  2014538
                ||| |||   |||||||| |||| ||||||| |||||||| |  ||||  ||||||||||
Sbjct  471      ACCAATGA--AACCACTTATGTTTCAGGATGTGGACATGGGAGGACCACCGCAGCACGTC  528

Query  2014539  TCTGATGATGACGAAACACAGGTGCCAAATGCTTTGGCTTTCCACAGTGTGCAGACTGAC  2014598
                ||||||| |||||||||||||||||||| ||||  |||||||  |||||||||||| | |
Sbjct  529      TCTGATGGTGACGAAACACAGGTGCCAACTGCTGCGGCTTTCTGCAGTGTGCAGACCGGC  588

Query  2014599  AAGGAGGGCAGTGGTGAAGAGTGGGTGGAAGATGATGTGGAGGAGGATGATGAGGTCCTA  2014658
                ||||||||||| |||||||||||||||||||||||||               ||||||||
Sbjct  589      AAGGAGGGCAGGGGTGAAGAGTGGGTGGAAGATGATG---------------AGGTCCTA  633

Query  2014659  GACCCCACATGGAATGAAGGTCATGCCAGTGACGTGTGCAGTTT-GGAGGAAGAGGTGGT  2014717
                ||||||||||||||| |||||||||| ||||||||||||||||  |||||||||||||||
Sbjct  634      GACCCCACATGGAATCAAGGTCATGCGAGTGACGTGTGCAGTTCAGGAGGAAGAGGTGGT  693

Query  2014718  GGTCACACAGAGGCACCAGCACAACAAAAGAGGAAGCAGGTTGCAAAAGCGGAGCGAGCG  2014777
                |||||| ||| | || | ||||| ||||||||| |||||| ||||||||| ||| |  | 
Sbjct  694      GGTCACGCAGCGCCAGCCGCACAGCAAAAGAGGGAGCAGGGTGCAAAAGCAGAGTGGCCA  753

Query  2014778  TCCCTTATACAGTATGCTTGCTACTACCCTCCGCACCCAGGGACCTAGCACACCAAAGGC  2014837
                ||||  |  ||||| || || |||| ||| ||||||||||||||  || ||||||||| |
Sbjct  754      TCCCCCAGCCAGTACGCCTGTTACTGCCCACCGCACCCAGGGACTGAGTACACCAAAGCC  813

Query  2014838  AGCTCAAAGGCATTCCCCGGCATGGCAGTTCTTCAGACAATGTGCTGACGACAAGACACG  2014897
                ||||| ||||  ||||| ||| |||||||| |||||| ||||||||||||||||||| ||
Sbjct  814      AGCTCCAAGGAGTTCCCTGGCGTGGCAGTTGTTCAGAAAATGTGCTGACGACAAGACGCG  873

Query  2014898  AATGGTTTGCACGCTGTTCAATGAAAGCCTGAAGCGAGGCATAAATGTACTAAACCTGAG  2014957
                | ||||||||||||||| |||| | | ||||||||||||||||||||| |||||||||||
Sbjct  874      AGTGGTTTGCACGCTGTGCAATCAGAACCTGAAGCGAGGCATAAATGTTCTAAACCTGAG  933

Query  2014958  CACAACCTGCATGACCAGGCATCTAAATTCAAAGCACGAGCTGCAGTGGAATAAGTACCT  2015017
                ||| |||||||| | ||||||||||||| ||||||||||||||||||||    || ||||
Sbjct  934      CACCACCTGCATAAGCAGGCATCTAAATGCAAAGCACGAGCTGCAGTGG----AGCACCT  989

Query  2015018  CAAAATCCAAGAAAGGTCTCGGCCTACTCCTGCTTCCTCTTCTGCTGCTGCCTCGG---C  2015074
                 |||| ||| ||||| |||| | || |||||||| ||||||| ||||| | |||||   |
Sbjct  990      TAAAAACCACGAAAGATCTCAGGCTCCTCCTGCTCCCTCTTCAGCTGCAGTCTCGGCCTC  1049

Query  2015075  CTCTTCCTCCACCTGTACAGTGCCAGTATCACCTGCCACCCAGCAAACAGATGATGTGAC  2015134
                ||| |||||| ||| |   ||| ||||  |||||||||||| ||||||||| | ||||  
Sbjct  1050     CTCCTCCTCCCCCTCTGGCGTGACAGTGGCACCTGCCACCCCGCAAACAGAGGTTGTGGA  1109

Query  2015135  AGCAATGCCACCATGTCCGCCACCGTCCCCAAGCATTTCCACACGGTCCCATGGAAGC  2015192
                |||||||||||||  | |  || |||| |||||||| ||||||| |||||||||||||
Sbjct  1110     AGCAATGCCACCACCTGCATCATCGTCACCAAGCATCTCCACACTGTCCCATGGAAGC  1167


Range 16: 1936 to 2961

Score:1212 bits(1343), Expect:0.0, 
Identities:911/1073(85%),  Gaps:62/1073(5%), Strand: Plus/Plus

Query  308526  CAGAGCTGCTGCAGAAAGTGCAGGCCGTCTGTGTATGCTTTTGGCATTCTCACCCTGCTG  308585
               ||||||||||||||||||||| |||| || ||||   |||| ||| ||||||||||||||
Sbjct  1936    CAGAGCTGCTGCAGAAAGTGCGGGCCATCCGTGTGCACTTTCGGCGTTCTCACCCTGCTG  1995

Query  308586  CTGCTCGCCTGTCTGCGCTGCAGCGGAACTTCGGTCTTCCCGCTCACCGCCTCCTATGCG  308645
               ||||||||||||||||||||||||| |||||||| ||||||||||| |||||| ||||||
Sbjct  1996    CTGCTCGCCTGTCTGCGCTGCAGCGTAACTTCGGCCTTCCCGCTCAACGCCTCATATGCG  2055

Query  308646  ACATGCCCACAAGGTGGAACTCCACCTTGCACATGCTGGAGAGTCTGTGCGAGCAGCAGC  308705
               || | |||||||||||||||||||||||||||||||||||||| |  |||||||||||||
Sbjct  2056    ACGTTCCCACAAGGTGGAACTCCACCTTGCACATGCTGGAGAGACATTGCGAGCAGCAGC  2115

Query  308706  AGGCAATAGTGGAGTTTCAGCTGCAGCACGCACAGGTCAGTCGCTCTGTGGAACAGCACC  308765
               ||||||||||||| ||||||||||||||||||| ||| |||||||||| | |||||||||
Sbjct  2116    AGGCAATAGTGGAATTTCAGCTGCAGCACGCACGGGTGAGTCGCTCTGCGCAACAGCACC  2175

Query  308766  ACTT---TACCACCGAGTGGGCCTCCATGCGAGACCTGTGTACCATATTGTGGTGTTTTG  308822
               ||||   ||||| |||||||||||||||||  |||                 |||||| |
Sbjct  2176    ACTTCACTACCAACGAGTGGGCCTCCATGCAGGAC-----------------GTGTTTCG  2218

Query  308823  AGTTTTCCACCAACATGGCCAGTGCCAATGACACTGTTCTCAGCGTTACTATCCCACTTC  308882
               |||  ||||||||||||||||||||| ||||| |||| ||||||||||||||||| ||||
Sbjct  2219    AGTACTCCACCAACATGGCCAGTGCCGATGACGCTGTCCTCAGCGTTACTATCCCGCTTC  2278

Query  308883  TATGTCTCCTTGAGAAAACACTTTGTGCGATGATGGAAGAGGATGTGGCACAGGAGGAGG  308942
               | ||||||||||| ||||||||||| | |||||||||||||||||||||||||||||| |
Sbjct  2279    TTTGTCTCCTTGAAAAAACACTTTGGGTGATGATGGAAGAGGATGTGGCACAGGAGGAAG  2338

Query  308943  AGGAAGAGG----GG--TCATTTCCACGGTTATCAGGCCAGTCATTCACAAGTGGCTCGG  308996
               |||| ||||    ||  |||||||||||||||||||||||||||||||||||||||||| 
Sbjct  2339    AGGAGGAGGAAGCGGAATCATTTCCACGGTTATCAGGCCAGTCATTCACAAGTGGCTCGT  2398

Query  308997  AGGGTGGGTTCCTGCACCAGCATAGGCCAGGTaaaaaaaTTTCAAGCCAGGGCATGGTTC  309056
               ||||||||||||||||||| || |||||||||| | || | || ||||||||||  ||||
Sbjct  2399    AGGGTGGGTTCCTGCACCAACAGAGGCCAGGTACACAACTGTCCAGCCAGGGCACAGTTC  2458

Query  309057  TggaggatgaggaggaggaggagAAACCATGTTCACAGCAGGGTGGCACCCAATGCAGCT  309116
               |||||||||||||||||||      ||| |||||||||||||||| |||||||  |||||
Sbjct  2459    TGGAGGATGAGGAGGAGGA------ACCGTGTTCACAGCAGGGTGACACCCAAAACAGCT  2512

Query  309117  CATGGGCATCACTAGAGCGTGGCTGGGGGGATACAGAGGACACAAATGATAAACCTCCCA  309176
               ||||||||||||| ||| ||||||||||| |||||||||||||| | |||| | ||||||
Sbjct  2513    CATGGGCATCACTGGAGTGTGGCTGGGGGAATACAGAGGACACAGACGATACAACTCCCA  2572

Query  309177  CAGAGATCCCACAGAGATCAGCTTGTCTTTGCCTCTGGGCAGCCTGGCACACATGAGCGA  309236
               |||||          || ||||||||  ||||||||||||||||||||||||||||||||
Sbjct  2573    CAGAG----------GA-CAGCTTGTTGTTGCCTCTGGGCAGCCTGGCACACATGAGCGA  2621

Query  309237  CTACATGCTGCAGTGCCTGCTCAACGACAGCCGAGTTGCCCACATTGTAACTTGTGCTGA  309296
               |||||||||||||||||||| ||| ||| ||||||||||||||||| ||||  |||||||
Sbjct  2622    CTACATGCTGCAGTGCCTGCGCAATGACCGCCGAGTTGCCCACATTCTAACCAGTGCTGA  2681

Query  309297  TTACTGGATGGCCACCCTGCTGGATCCCCATTACAGGGACAACGTGCCGTCCTTAGTTCC  309356
               ||||||| |||||||||||||||||||||  |||| |||||||||||| |||||| ||||
Sbjct  2682    TTACTGGGTGGCCACCCTGCTGGATCCCCGCTACAAGGACAACGTGCCATCCTTAATTCC  2741

Query  309357  CTCACTGGAGCGTGATCGCAAGATGCGCGACTAATAGCGCACGCTGGTAGACGCGCTGCT  309416
                      ||   |||||  |||||||  || ||  ||| ||| || ||||||||||||||
Sbjct  2742    -------GA---TGATCAGAAGATGCAGGAGTACAAGCACACTCTAGTAGACGCGCTGCT  2791

Query  309417  GAGGGCATTCCCAAATGGCACTGGGGGCTCAGTGGAAGCACAAGGCGAAGGCAGAGGAGG  309476
               || ||||||||||  || ||  || |||||||||||||||||||||||||||||||||||
Sbjct  2792    GATGGCATTCCCACCTGACAGCGGAGGCTCAGTGGAAGCACAAGGCGAAGGCAGAGGAGG  2851

Query  309477  AGGAAGAG------GTCACCAACACAGCTGTGGCACCACCAGCACCTCAGAAGGCAGGGT  309530
               ||||||||      ||| ||||  |||||| |||||| |||||||||||||||  |||||
Sbjct  2852    AGGAAGAGGAAGAAGTCGCCAATGCAGCTGGGGCACCGCCAGCACCTCAGAAGAGAGGGT  2911

Query  309531  TAGCATGGCCGAAATGTGGAAAAGCTTTGTCAGCAGCACACCACAACAAACAG  309583
               ||||||||| ||||||||||||||||||||   |||||| ||||||||| |||
Sbjct  2912    TAGCATGGCTGAAATGTGGAAAAGCTTTGT---CAGCACGCCACAACAACCAG  2961


Range 17: 2079 to 2961

Score:1012 bits(1122), Expect:0.0, 
Identities:780/935(83%),  Gaps:62/935(6%), Strand: Plus/Plus

Query  2016001  ACCTTGCACATGCTGGAGAGACTGTGCGAGCAGCAGCAGGCAATAGTGGAGTTTCAGCTG  2016060
                ||||||||||||||||||||||  |||||||||||||||||||||||||| |||||||||
Sbjct  2079     ACCTTGCACATGCTGGAGAGACATTGCGAGCAGCAGCAGGCAATAGTGGAATTTCAGCTG  2138

Query  2016061  CAACACGCACGGGTCAGTCGCTCTGCGGAACAGCACCACTTCACCACCAACAAATGGGCC  2016120
                || ||||||||||| |||||||||||| |||||||||||||||| |||||| | ||||||
Sbjct  2139     CAGCACGCACGGGTGAGTCGCTCTGCGCAACAGCACCACTTCACTACCAACGAGTGGGCC  2198

Query  2016121  TCCATGCGAGACCTGTGTACCATATTGCAGTGTTTCGAGTACTCTACCAACATGGCTAGT  2016180
                |||||||  |||                 ||||||||||||||| ||||||||||| |||
Sbjct  2199     TCCATGCAGGAC-----------------GTGTTTCGAGTACTCCACCAACATGGCCAGT  2241

Query  2016181  GCCGATGACGCTGTTCTCAGTGTTACTATCCCACTTCTATGTCTCCTTGAAAAAACACTT  2016240
                |||||||||||||| ||||| ||||||||||| ||||| |||||||||||||||||||||
Sbjct  2242     GCCGATGACGCTGTCCTCAGCGTTACTATCCCGCTTCTTTGTCTCCTTGAAAAAACACTT  2301

Query  2016241  CGGGCGATGATGGAAGAGGATGTGGCACAGGAGGAAAAGGGGGAGGAAGAGGGGTAATTT  2016300
                 ||| ||||||||||||||||||||||||||||||| ||| |||||||| ||  | ||||
Sbjct  2302     TGGGTGATGATGGAAGAGGATGTGGCACAGGAGGAAGAGGAGGAGGAAGCGGAATCATTT  2361

Query  2016301  CCATGGTTATCAGGCCTGTCATTCACAAGTGGCTCGGAGGGTGGGTTCCTGCACCAGCAT  2016360
                ||| |||||||||||| ||||||||||||||||||| ||||||||||||||||||| || 
Sbjct  2362     CCACGGTTATCAGGCCAGTCATTCACAAGTGGCTCGTAGGGTGGGTTCCTGCACCAACAG  2421

Query  2016361  AGGCCAGGTAAAAAATGTTCAAGCCAGGGCACAGTTCTGGAGGATGAGGAGGACGAGGAA  2016420
                |||||||||| | ||   || ||||||||||||||||||||||||||||||||       
Sbjct  2422     AGGCCAGGTACACAACTGTCCAGCCAGGGCACAGTTCTGGAGGATGAGGAGGA-------  2474

Query  2016421  GATGATGAGGAGAAGGAACCATGTTCACAGCAGGGTGGCACCCAACGCAGCTCGTGGGCA  2016480
                              |||||| |||||||||||||||| |||||||  |||||| ||||||
Sbjct  2475     --------------GGAACCGTGTTCACAGCAGGGTGACACCCAAAACAGCTCATGGGCA  2520

Query  2016481  TCACTGGAGCGTGACTGGGGTGATACGGAGGAAACAGATGATACACGTCCCACAGAGGAC  2016540
                ||||||||| ||| ||||||  |||| ||||| ||||| ||||||  |||||||||||||
Sbjct  2521     TCACTGGAGTGTGGCTGGGGGAATACAGAGGACACAGACGATACAACTCCCACAGAGGAC  2580

Query  2016541  AGCTTGTCTTTGCCTCTGGGCAGCCTGGAACACATGAGCGACTACATGCTGCAGTGCCTG  2016600
                |||||||  ||||||||||||||||||| |||||||||||||||||||||||||||||||
Sbjct  2581     AGCTTGTTGTTGCCTCTGGGCAGCCTGGCACACATGAGCGACTACATGCTGCAGTGCCTG  2640

Query  2016601  GTCAACAACAGCTGAGTTGCCCACATTTTGACTTGTGCTGATTACTGGGTGGCCACCCTG  2016660
                  |||  || || |||||||||||||| | ||  ||||||||||||||||||||||||||
Sbjct  2641     CGCAATGACCGCCGAGTTGCCCACATTCTAACCAGTGCTGATTACTGGGTGGCCACCCTG  2700

Query  2016661  CTGGATCCCTGTTACAAGGACAATGTGCTATCCTTAATCCTCTCACTGGAGCATGATCGG  2016720
                ||||||||| | ||||||||||| |||| ||||||||| |            |||||| |
Sbjct  2701     CTGGATCCCCGCTACAAGGACAACGTGCCATCCTTAATTC----------CGATGATCAG  2750

Query  2016721  AAGATGCGTGACTAATAGCGCACGCTGGTAGACGCGCTGCTGAGGGCATTCCCAAATGAC  2016780
                |||||||  || ||  ||| ||| || |||||||||||||||| ||||||||||  ||||
Sbjct  2751     AAGATGCAGGAGTACAAGCACACTCTAGTAGACGCGCTGCTGATGGCATTCCCACCTGAC  2810

Query  2016781  ACCGGGGGCCCCAGTGGAAGCACAAGGTGAAGGTGGAGGAGGAGGAAGAG------GTCA  2016834
                | ||| || | |||||||||||||||| |||||  |||||||||||||||      ||| 
Sbjct  2811     AGCGGAGG-CTCAGTGGAAGCACAAGGCGAAGGCAGAGGAGGAGGAAGAGGAAGAAGTCG  2869

Query  2016835  CCAATGCAGCTGTGGCACTGCCAGCACCTCAGA----AGGGTTAGCATGGCTGAAATGTG  2016890
                |||||||||||| ||||| ||||||||||||||    |||||||||||||||||||||||
Sbjct  2870     CCAATGCAGCTGGGGCACCGCCAGCACCTCAGAAGAGAGGGTTAGCATGGCTGAAATGTG  2929

Query  2016891  GAAAAGCTTTGTCAGCAGCATGCCACAACAAACAG  2016925
                ||||||||||||   ||||| |||||||||| |||
Sbjct  2930     GAAAAGCTTTGT---CAGCACGCCACAACAACCAG  2961


Range 18: 1 to 1047

Score:906 bits(1004), Expect:0.0, 
Identities:833/1071(78%),  Gaps:97/1071(9%), Strand: Plus/Plus

Query  1468610  AGAATGAAGAGAGCAACAAATAAGGGACGTGGTCGTGGTGCTGCTGGTGTTGGTGGTGTT  1468669
                ||||||| ||||||| |||||||||||||||| |   ||  || ||||| || |||||||
Sbjct  1        AGAATGAGGAGAGCATCAAATAAGGGACGTGGCCCCAGT--TG-TGGTGCTGCTGGTGTT  57

Query  1468670  GGTGAAGCTCCTGTTGGAAGGAGAGGACGTGGTCGATCTGTGCCAGCTACACGCACGAGT  1468729
                |||| ||||||||||| | |||||||||||||| |||||||||||||||||| | | | |
Sbjct  58       GGTGGAGCTCCTGTTGCAGGGAGAGGACGTGGTTGATCTGTGCCAGCTACACTCCCAAAT  117

Query  1468730  GAAACACCTTCCTCAGGTGCGAGTAGCCGACAGAACCTTCAACGTTATATGTTAGGCCCG  1468789
                ||||||||||||||||||||  |||| ||||||| | |||| | |||| |  ||||||||
Sbjct  118      GAAACACCTTCCTCAGGTGCACGTAGGCGACAGAGCGTTCAGCATTATTTTGTAGGCCCG  177

Query  1468790  AATGCCGCTCAACGAATGGTGAGGCCACAACAAGTACAGGTGATAGTAGATTGGGTGGCT  1468849
                ||| ||  |  |||||||||||||||| |||||||| |||  |||||||||| |||||||
Sbjct  178      AATACCAGTGTACGAATGGTGAGGCCAGAACAAGTAGAGGCAATAGTAGATTTGGTGGCT  237

Query  1468850  GACAATGCCTCCAGTTCCTTCACATTGTCTCCCTCCCGTTCCCTTGATGAAAGC------  1468903
                |||| |||||||||||||||||||||||||||| || | |||| || |||||||      
Sbjct  238      GACAGTGCCTCCAGTTCCTTCACATTGTCTCCCACCTGGTCCCCTGCTGAAAGCGCAGAG  297

Query  1468904  -----------------------------------------CCTTGTAAATTAGCCAAGC  1468922
                                                         ||||| |||| ||||||||
Sbjct  298      TTGGCACCTGCAGCCCATGGGCATCTGTCTTTCACCTCACCCCTTGCAAATCAGCCAAGC  357

Query  1468923  TGTCTGAGCCCCAAGTCATGCAAGAGACTCTTATGTTTTTTGATGGCCCTCCTGGTGTGC  1468982
                 |||||||||||||||||||||  || |||||||| ||||||||| | ||  |||   | 
Sbjct  358      AGTCTGAGCCCCAAGTCATGCAGCAGTCTCTTATGCTTTTTGATGACTCTGGTGGCAGGG  417

Query  1468983  TTTCCATGGGCCATCCACATAGCCCTGCCCCAGAAGTGGAAGACATTGAGTGCACCGATG  1469042
                ||||| |||||| | ||||||||||||||||||||||||| || |||||||||||| |||
Sbjct  418      TTTCCGTGGGCCGTTCACATAGCCCTGCCCCAGAAGTGGAGGAGATTGAGTGCACCAATG  477

Query  1469043  CCCAACCGCTCCTGTTGCAGGATGAGGACATGGAAACACCAGCGCAGCACGTCTCTGATG  1469102
                   |||| ||  |||| ||||||| |||||||| |  |||| ||||||||||||||||||
Sbjct  478      A--AACCACTTATGTTTCAGGATGTGGACATGGGAGGACCACCGCAGCACGTCTCTGATG  535

Query  1469103  ATGACGAAACACAGGTGCCAACTGCTGCAGCTTTCCTCAGTGTGCAGACTGACAAAGAGG  1469162
                 ||||||||||||||||||||||||||| ||||||  |||||||||||| | ||| ||||
Sbjct  536      GTGACGAAACACAGGTGCCAACTGCTGCGGCTTTCTGCAGTGTGCAGACCGGCAAGGAGG  595

Query  1469163  GCAGTGGTGAAGGGTGGGTGGAAGATGATGTGGAGCAGGATGATGAGGTCCTAGACCCCA  1469222
                |||| ||||||| |||||||||||||||||               |||||||||||||||
Sbjct  596      GCAGGGGTGAAGAGTGGGTGGAAGATGATG---------------AGGTCCTAGACCCCA  640

Query  1469223  CATGGAATGAGGGTCATGCGAGTGACGTGTGCAGTTT-GGAGGAAGAGGTGGTGGTCGCA  1469281
                |||||||| | |||||||||||||||||||||||||  ||||||||||||||||||| | 
Sbjct  641      CATGGAATCAAGGTCATGCGAGTGACGTGTGCAGTTCAGGAGGAAGAGGTGGTGGTCACG  700

Query  1469282  CAGAGGCACCAGCACAACAAAAGAGGAAGCAGGTTGCAAAAGCGGAGCGAGCGTCCCCTA  1469341
                ||| | || | ||||| ||||||||| |||||| ||||||||| ||| |  | ||||| |
Sbjct  701      CAGCGCCAGCCGCACAGCAAAAGAGGGAGCAGGGTGCAAAAGCAGAGTGGCCATCCCCCA  760

Query  1469342  GACAGTAGGCCTGCTACTACCCACCGCACTCAGGGACCTAGCACACCAAAGGCA------  1469395
                | ||||| ||||| |||| |||||||||| |||||||  || ||||||||| ||      
Sbjct  761      GCCAGTACGCCTGTTACTGCCCACCGCACCCAGGGACTGAGTACACCAAAGCCAGCTCCA  820

Query  1469396  --------------GTGGCAGTTCTTCAGACAATGTGCTGACGACAAGATACGAGTGGTT  1469441
                              ||||||||| |||||| ||||||||||||||||||  |||||||||
Sbjct  821      AGGAGTTCCCTGGCGTGGCAGTTGTTCAGAAAATGTGCTGACGACAAGACGCGAGTGGTT  880

Query  1469442  TGCAAGCTGTGCAATGATAGCCTGAGCCGAGGCATAAATGTTCTAAACCTGACCACAACC  1469501
                |||| |||||||||| | | |||||  ||||||||||||||||||||||||| ||| |||
Sbjct  881      TGCACGCTGTGCAATCAGAACCTGAAGCGAGGCATAAATGTTCTAAACCTGAGCACCACC  940

Query  1469502  TGCATGATCAGGCATCTAAATTCAAGGCAAAAGCTGCATTGGAATAATTAGCTCAAAATC  1469561
                ||||| | ||||||||||||| ||| |||  ||||||| |||    |  | || |||| |
Sbjct  941      TGCATAAGCAGGCATCTAAATGCAAAGCACGAGCTGCAGTGG----AGCACCTTAAAAAC  996

Query  1469562  CAAGAAAGGTC-----CTCCTCTTGTTTCCTCTTCTGCTGCTGCCTCGGCC  1469607
                || ||||| ||     |||||| || | ||||||| ||||| | |||||||
Sbjct  997      CACGAAAGATCTCAGGCTCCTCCTGCTCCCTCTTCAGCTGCAGTCTCGGCC  1047


Range 19: 2114 to 2961

Score:888 bits(984), Expect:0.0, 
Identities:730/885(82%),  Gaps:59/885(6%), Strand: Plus/Minus

Query  434961  CTGTTTGTTGTGGCGTGCTGCTGACAAAGCTTTTCCACATTTCGGCTATGCTAACCCTGC  435020
               ||| ||||||||||||||||   |||||||||||||||||||| || |||||||||||  
Sbjct  2961    CTGGTTGTTGTGGCGTGCTG---ACAAAGCTTTTCCACATTTCAGCCATGCTAACCCTCT  2905

Query  435021  CTTCTGAGGTGCTGGTGGTGCCACAGCTGCGTTGGCGAC------CTCTTCCTCCTCCTC  435074
               ||||||||||||||| |||||| ||||||| ||||||||      |||||||||||||||
Sbjct  2904    CTTCTGAGGTGCTGGCGGTGCCCCAGCTGCATTGGCGACTTCTTCCTCTTCCTCCTCCTC  2845

Query  435075  TGCCTTCGCCTTGTGCTTCCACTGAGCCCCCGGTGTCATTTGTGAATGCCCTCAGCAGCA  435134
               |||||||||||||||||||||||||||| ||| |||||  || ||||||| |||||||| 
Sbjct  2844    TGCCTTCGCCTTGTGCTTCCACTGAGCCTCCGCTGTCAGGTGGGAATGCCATCAGCAGCG  2785

Query  435135  CGTCTACCAGCGTGCGCTTGTAGTCGCGCACCTCC-GATCACACTCCAGTGAAGGAATTA  435193
               ||||||| || ||| ||||||| ||  ||| || | |||||   ||       |||||||
Sbjct  2784    CGTCTACTAGAGTGTGCTTGTACTCCTGCATCTTCTGATCA---TC-------GGAATTA  2735

Query  435194  AGGACGGAATGTTGTTCTTGTAATGGGTATCCAGCAGGGTGTCCACCCAGTAATCAGCAC  435253
               |||| || | ||||| ||||||  ||| ||||||||||||| ||||||||||||||||||
Sbjct  2734    AGGATGGCACGTTGTCCTTGTAGCGGGGATCCAGCAGGGTGGCCACCCAGTAATCAGCAC  2675

Query  435254  AAGTTACAATATGGGCAACTCAGCTGTCATTGAGCAGGCACTGCAGCATGTAGTCGCTCA  435313
                 |||| ||| |||||||||| || ||||||| |||||||||||||||||||||||||||
Sbjct  2674    TGGTTAGAATGTGGGCAACTCGGCGGTCATTGCGCAGGCACTGCAGCATGTAGTCGCTCA  2615

Query  435314  TGTGTGCCAGGCTGCCCAGAGGCAAAGACAAGCTGTCCTCTGTGGGAG--GTGTCATCTG  435371
               |||||||||||||||||||||||||  |||||||||||||||||||||  || || ||||
Sbjct  2614    TGTGTGCCAGGCTGCCCAGAGGCAACAACAAGCTGTCCTCTGTGGGAGTTGTATCGTCTG  2555

Query  435372  TGCCCTTCGTATCGCTGCGCTGGGTGCCACCCTGCTGTGA---ACA----CGGTt-----  435419
               || |||  ||||   | | |     ||||| || | ||||    ||    | |||     
Sbjct  2554    TGTCCTCTGTAT---TCCCC---CAGCCACACTCCAGTGATGCCCATGAGCTGTTTTGGG  2501

Query  435420  cctcctcctgctcctcatca-tcctcgtcctccttatcctccAGAACTGTGCCCTGACTT  435478
                 ||  ||||||  | | ||    || ||||||| ||||||||||||||||||||| || 
Sbjct  2500    TGTCACCCTGCT-GTGAACACGGTTCCTCCTCCTCATCCTCCAGAACTGTGCCCTGGCTG  2442

Query  435479  GAAAtttttttACCTGGCCTATGCTGGTGCAGGAACCCACACTCCGAGCCACTTGTGAAT  435538
               || | || | |||||||||| || |||||||||||||||| || ||||||||||||||||
Sbjct  2441    GACAGTTGTGTACCTGGCCTCTGTTGGTGCAGGAACCCACCCTACGAGCCACTTGTGAAT  2382

Query  435539  GACTGGCCTGATAACCGTGGAAATGACCCCTCTTCCTCCTCCTCTTCCTCCTGTGCCACA  435598
               ||||||||||||||||||||||||||  || |||||||||||||||||||||||||||||
Sbjct  2381    GACTGGCCTGATAACCGTGGAAATGATTCCGCTTCCTCCTCCTCTTCCTCCTGTGCCACA  2322

Query  435599  TCCTCTTCCATCATCGCCCGAAGTGTTTTTTCAAGGAGACATAGAAGTGGGATAGTAACG  435658
               ||||||||||||||| ||| ||||||||||||||||||||| ||||| ||||||||||||
Sbjct  2321    TCCTCTTCCATCATCACCCAAAGTGTTTTTTCAAGGAGACAAAGAAGCGGGATAGTAACG  2262

Query  435659  CTGAGAACAGCGTCATCTGCACTGGCCATGTTGGTAGAGTACTCGAAACACCGCAATATG  435718
               ||||| ||||||||||| ||||||||||||||||| |||||||||||||||         
Sbjct  2261    CTGAGGACAGCGTCATCGGCACTGGCCATGTTGGTGGAGTACTCGAAACAC---------  2211

Query  435719  GTACACAGGTCTCACATGGAGGCCCACTCATTGGTGGTGAAGGGGTGCTGTTCCGCAGAG  435778
                       |||   ||||||||||||||| ||||| |||||| ||||||||| |||||||
Sbjct  2210    --------GTCCTGCATGGAGGCCCACTCGTTGGTAGTGAAGTGGTGCTGTTGCGCAGAG  2159

Query  435779  CGACTGACCCGTGCGTGCTGCAGCTGAAACTCCACTATTGACTGC  435823
               ||||| ||||||||||||||||||||||| |||||||||| ||||
Sbjct  2158    CGACTCACCCGTGCGTGCTGCAGCTGAAATTCCACTATTGCCTGC  2114


Range 20: 1677 to 2347

Score:800 bits(886), Expect:0.0, 
Identities:603/720(84%),  Gaps:51/720(7%), Strand: Plus/Plus

Query  1498604  CCTTTTCTACCAACTTCAGCACATCCAGGGGGAAACGACAGCAGGCTGTTTTAAAACTGA  1498663
                ||||| | ||||||||||||||| |||||||||||||||||||||||| ||| ||||| |
Sbjct  1677     CCTTTACCACCAACTTCAGCACAGCCAGGGGGAAACGACAGCAGGCTGATTTGAAACTCA  1736

Query  1498664  TATGTTTGGGGGATAAACCCCACACTGCGCTGAAGCTGTGGATGGGCATTGAACAACAGA  1498723
                | ||||||||||| |||  |||||| |||| | ||||||||| |||||| | ||||||||
Sbjct  1737     TCTGTTTGGGGGAAAAAAACCACACCGCGCAGGAGCTGTGGACGGGCATGGCACAACAGA  1796

Query  1498724  CCAATCAGTGGTTGTTGCCACTGAGCCTCAAGCCCAGCCAGGTGGTGTGCGATAATGGGC  1498783
                |  || |||||||| ||||||||| ||||||||||  || ||||||||||||||| ||||
Sbjct  1797     CTGATGAGTGGTTGGTGCCACTGAACCTCAAGCCCGTCCTGGTGGTGTGCGATAACGGGC  1856

Query  1498784  G--AAATCTCGTAGCAGCTCTGGGCCTAGCCGGTTTGACGCACATCACTTGCCTGGCGCA  1498841
                |  ||||||||||||||||||| ||||||||||||||| ||||||| |||||||||||||
Sbjct  1857     GCGAAATCTCGTAGCAGCTCTGTGCCTAGCCGGTTTGATGCACATCCCTTGCCTGGCGCA  1916

Query  1498842  TGTGCTGAATTTGGCGGTGCAGAAATTTCTAGGAAACTACCTGGATATGTCAGAGCTGCT  1498901
                | |||||||||||| ||||||||                               ||||||
Sbjct  1917     TATGCTGAATTTGGTGGTGCAGA-------------------------------GCTGCT  1945

Query  1498902  GCAGAAAGTGCGAGCCGTCTGTGCACACTTTCAGCGTTCTCACCTTGCTGCTGCTCGCCT  1498961
                |||||||||||| ||| || |||  ||||||| ||||||||||| |||||||||||||||
Sbjct  1946     GCAGAAAGTGCGGGCCATCCGTGTGCACTTTCGGCGTTCTCACCCTGCTGCTGCTCGCCT  2005

Query  1498962  GTCTGCGCTGCAGCGGGAACTTTGGCCTTCCCGCTCACCGCCTCCTATGCGACGTGCCCA  1499021
                |||||||||||||||  ||||| |||||||||||||| |||||| |||||||||| ||||
Sbjct  2006     GTCTGCGCTGCAGCGT-AACTTCGGCCTTCCCGCTCAACGCCTCATATGCGACGTTCCCA  2064

Query  1499022  CAAGGTGGAACTCTACCTTGCACATGCTGGAGAGACCGTGCCAGCAGCAGCAGGCAATAG  1499081
                ||||||||||||| ||||||||||||||||||||||  ||| ||||||||||||||||||
Sbjct  2065     CAAGGTGGAACTCCACCTTGCACATGCTGGAGAGACATTGCGAGCAGCAGCAGGCAATAG  2124

Query  1499082  TGGAGTTTCAGCTACAGCACGCACGGGTCAGTCGCTCTGCGGAACAGTACCACTTCACCA  1499141
                |||| |||||||| |||||||||||||| |||||||||||| ||||| |||||||||| |
Sbjct  2125     TGGAATTTCAGCTGCAGCACGCACGGGTGAGTCGCTCTGCGCAACAGCACCACTTCACTA  2184

Query  1499142  CCAACGAGTGGGCCTCCATGCGAGACCTGTGTACCATATTGTGGTGTTTCAAGTACCCCA  1499201
                |||||||||||||||||||||  |||                 ||||||| ||||| |||
Sbjct  2185     CCAACGAGTGGGCCTCCATGCAGGAC-----------------GTGTTTCGAGTACTCCA  2227

Query  1499202  CCAACATGGCCAGTGCCGATGACGCTGTTCTCAGTGTTACTATCCGACTTCTATGTCTCC  1499261
                |||||||||||||||||||||||||||| ||||| ||||||||||  ||||| |||||||
Sbjct  2228     CCAACATGGCCAGTGCCGATGACGCTGTCCTCAGCGTTACTATCCCGCTTCTTTGTCTCC  2287

Query  1499262  TTGAAAAAACACTTCGGGCGATGATGGAAGAGGATGTGACACAGGAGGAGGAGGAAGAGG  1499321
                |||||||||||||| ||| ||||||||||||||||||| |||||||||| ||||| ||||
Sbjct  2288     TTGAAAAAACACTTTGGGTGATGATGGAAGAGGATGTGGCACAGGAGGAAGAGGAGGAGG  2347


Range 21: 2299 to 2961

Score:783 bits(867), Expect:0.0, 
Identities:583/685(85%),  Gaps:32/685(4%), Strand: Plus/Minus

Query  1096968  CTGTTTTTTGTGGCGTGCTGCTGACCAAGCTTTTCCACATTTTGGCCATGCTAACCCTGC  1097027
                ||| || |||||||||||||   || ||||||||||||||||  ||||||||||||||  
Sbjct  2961     CTGGTTGTTGTGGCGTGCTG---ACAAAGCTTTTCCACATTTCAGCCATGCTAACCCTCT  2905

Query  1097028  CTTCTGAGGTGCTGGAGGTGCAACAGCTGTGTTGGCGAC------CTCTTCCTCCTCCTC  1097081
                ||||||||||||||| |||||  ||||||  ||||||||      |||||||||||||||
Sbjct  2904     CTTCTGAGGTGCTGGCGGTGCCCCAGCTGCATTGGCGACTTCTTCCTCTTCCTCCTCCTC  2845

Query  1097082  TGCCTTCGCCTTGTGCTTCCACTGAGCCCCCGGTGTCATTTGGGAATGCCCTCAGCAGCG  1097141
                |||||||||||||||||||||||||||| ||| |||||  |||||||||| |||||||||
Sbjct  2844     TGCCTTCGCCTTGTGCTTCCACTGAGCCTCCGCTGTCAGGTGGGAATGCCATCAGCAGCG  2785

Query  1097142  CGTCTACCAGTCTCACATTTTCCAACCTCGCTCCAGTGAG----GGAATTAAGGACGGCA  1097197
                ||||||| ||  |    || | |  |||   ||   |||     ||||||||||| ||||
Sbjct  2784     CGTCTACTAGAGTGTGCTTGTACT-CCTGCATCTTCTGATCATCGGAATTAAGGATGGCA  2726

Query  1097198  CGTTGTCCTTGTAAGGGGGATCCAGCAGGGTGGTCACCCAGTAATCAGCACAAGTTACAA  1097257
                |||||||||||||  |||||||||||||||||| |||||||||||||||||  |||| ||
Sbjct  2725     CGTTGTCCTTGTAGCGGGGATCCAGCAGGGTGGCCACCCAGTAATCAGCACTGGTTAGAA  2666

Query  1097258  TGTGGGCAACTCGGCTGTCGTTGTGCAGGCACTGCAGCATGTAGTCGCTCATGTGTGCCA  1097317
                ||||||||||||||| ||| ||| ||||||||||||||||||||||||||||||||||||
Sbjct  2665     TGTGGGCAACTCGGCGGTCATTGCGCAGGCACTGCAGCATGTAGTCGCTCATGTGTGCCA  2606

Query  1097318  GGCTGCCCAGAGGCAAAGACAAGCTGTCCTCTATGGGAGGTGTATCATCTGTGTCCTCCG  1097377
                ||||||||||||||||  |||||||||||||| |||||| |||||| ||||||||||| |
Sbjct  2605     GGCTGCCCAGAGGCAACAACAAGCTGTCCTCTGTGGGAGTTGTATCGTCTGTGTCCTCTG  2546

Query  1097378  TATCCCCCCAGCCACACTCCAGTGATGCCCATGAGCTGTGTTGGGTGCCACACTGCTGTG  1097437
                ||| ||||||||||||||||||||||||||||||||||| ||||||| ||| ||||||||
Sbjct  2545     TATTCCCCCAGCCACACTCCAGTGATGCCCATGAGCTGTTTTGGGTGTCACCCTGCTGTG  2486

Query  1097438  AACACGGTtcctcctcctcctcatccttgtcctcctcatcctccAGAACTGTGCCCTGGC  1097497
                |||||||||||                  |||||||||||||||||||||||||||||||
Sbjct  2485     AACACGGTTCC------------------TCCTCCTCATCCTCCAGAACTGTGCCCTGGC  2444

Query  1097498  TTGAAAATGTTTTACCTGGCATATGCTGGTGCAGGAACCCACCCTCTGAGCCACTTGTGA  1097557
                | || | |  | |||||||| | || |||||||||||||||||||  |||||||||||||
Sbjct  2443     TGGACAGTTGTGTACCTGGCCTCTGTTGGTGCAGGAACCCACCCTACGAGCCACTTGTGA  2384

Query  1097558  ATGACTGGCCTGATAACCGTGGAAATGGCCCCTCTTCCTCCTCCTCTTCCTCCTGTGCCA  1097617
                |||||||||||||||||||||||||||   || |||||||||||||||||||||||||||
Sbjct  2383     ATGACTGGCCTGATAACCGTGGAAATGATTCCGCTTCCTCCTCCTCTTCCTCCTGTGCCA  2324

Query  1097618  CATCCTCTTCCATCATCGCCCAAAG  1097642
                ||||||||||||||||| |||||||
Sbjct  2323     CATCCTCTTCCATCATCACCCAAAG  2299


Range 22: 2358 to 2961

Score:725 bits(803), Expect:0.0, 
Identities:543/644(84%),  Gaps:40/644(6%), Strand: Plus/Plus

Query  1504791  ATTTCCATGGTTATCAGGCCAGTCATTCACAAGTGGCTCGGAGGGTGGGTTCCTGCACCA  1504850
                ||||||| |||||||||||||||||||||||||||||||| |||||||||||||||||||
Sbjct  2358     ATTTCCACGGTTATCAGGCCAGTCATTCACAAGTGGCTCGTAGGGTGGGTTCCTGCACCA  2417

Query  1504851  GCATAGGCCAGGTAAAAAATTTTCAAGCCAGGGCACAGTTCTggaggatgaggaggatga  1504910
                 || |||||||||| | || | || ||||||||||||||||||||||||||||||||   
Sbjct  2418     ACAGAGGCCAGGTACACAACTGTCCAGCCAGGGCACAGTTCTGGAGGATGAGGAGGA---  2474

Query  1504911  ggatgatgaggagaaggaggaggaggaACCGTGTTCACAGCAGGGTGGCACCCAATGCAG  1504970
                                        ||||||||||||||||||||||| |||||||  |||
Sbjct  2475     ------------------------GGAACCGTGTTCACAGCAGGGTGACACCCAAAACAG  2510

Query  1504971  CTCGTGGGCATCACTGGAGCGTGGCTGGTGGGAAATGGAGGACACAGATGATACACCTCC  1505030
                ||| ||||||||||||||| |||||||| || | |  ||||||||||| |||||| ||||
Sbjct  2511     CTCATGGGCATCACTGGAGTGTGGCTGGGGGAATACAGAGGACACAGACGATACAACTCC  2570

Query  1505031  CACAGAGGACAGCTTGTCTTTGCCTCTGGGCAGCCTGGCACACATGAGTGACTATATGCT  1505090
                |||||||||||||||||  ||||||||||||||||||||||||||||| ||||| |||||
Sbjct  2571     CACAGAGGACAGCTTGTTGTTGCCTCTGGGCAGCCTGGCACACATGAGCGACTACATGCT  2630

Query  1505091  GCAGTGCCTGCTCAACGACAGCCGAGTTGCCCACATTTTAACTTTTGCTGATTACTGGGT  1505150
                ||||||||||| ||| ||| ||||||||||||||||| ||||   |||||||||||||||
Sbjct  2631     GCAGTGCCTGCGCAATGACCGCCGAGTTGCCCACATTCTAACCAGTGCTGATTACTGGGT  2690

Query  1505151  GGCCACCCTGCTGGATCCCTGTTACAAGAACAACATGCTGTGCTTAATTCCCTCACTGGA  1505210
                ||||||||||||||||||| | |||||| ||||| |||  | |||||||||       ||
Sbjct  2691     GGCCACCCTGCTGGATCCCCGCTACAAGGACAACGTGCCATCCTTAATTCC-------GA  2743

Query  1505211  GCGTGATTGGAAGATGCGTGACTACAAGCGCACGCTGGTAGACGCGCTGCTGAGGGCATT  1505270
                   ||||  ||||||||  || ||||||| ||| || |||||||||||||||| ||||||
Sbjct  2744     ---TGATCAGAAGATGCAGGAGTACAAGCACACTCTAGTAGACGCGCTGCTGATGGCATT  2800

Query  1505271  CCCAAATGACATCGGGGGCTCAGTGGAAGCACAAGGCAAAGGCAgaggaggaggaggagg  1505330
                ||||  ||||| ||| ||||||||||||||||||||| ||||||||||||||||| ||||
Sbjct  2801     CCCACCTGACAGCGGAGGCTCAGTGGAAGCACAAGGCGAAGGCAGAGGAGGAGGAAGAGG  2860

Query  1505331  aAGAGGTCGCCAATGCAGCTGTGGCACCGCCAGCACCTCAGAAGGCAGGGCTAGCATGGC  1505390
                |||| |||||||||||||||| ||||||||||||||||||||||  |||| |||||||||
Sbjct  2861     AAGAAGTCGCCAATGCAGCTGGGGCACCGCCAGCACCTCAGAAGAGAGGGTTAGCATGGC  2920

Query  1505391  TGAAATCTGGAAAAGCTTTGTCAGCAGCCCGCCACAACAAACAG  1505434
                |||||| |||||||||||||||||||   ||||||||||| |||
Sbjct  2921     TGAAATGTGGAAAAGCTTTGTCAGCA---CGCCACAACAACCAG  2961


Range 23: 2402 to 2961

Score:568 bits(629), Expect:1e-161, 
Identities:478/588(81%),  Gaps:28/588(4%), Strand: Plus/Plus

Query  1964221  GTGGGTTCCTGCACCAGCATAGGCCAGGTCCAAAATATTCAAGCCAGGGCACAGTTCTgg  1964280
                |||||||||||||||| || ||||||||| || ||   || |||||||||||||||||||
Sbjct  2402     GTGGGTTCCTGCACCAACAGAGGCCAGGTACACAACTGTCCAGCCAGGGCACAGTTCTGG  2461

Query  1964281  aggacgaggaggacgaggaagatgagaaggaggaggaATTGCAGCAGGGTGTCACCCAAC  1964340
                |||| |||||||| ||          |  | |      |  |||||||||| ||||||| 
Sbjct  2462     AGGATGAGGAGGAGGA----------ACCGTGT-----TCACAGCAGGGTGACACCCAAA  2506

Query  1964341  GCAGCTCGTGGGCATCACTGGAGCGTGGCTGGGGGGATACAGAGGGCACAGATGATATAC  1964400
                 |||||| ||||||||||||||| ||||||||||| ||||||||| |||||| |||| | 
Sbjct  2507     ACAGCTCATGGGCATCACTGGAGTGTGGCTGGGGGAATACAGAGGACACAGACGATACAA  2566

Query  1964401  CTCCCACAGAGGACAGCTTGTCTTTGCCTGTGGGCAGCCTGGTACACATGGCTGACTACA  1964460
                |||||||||||||||||||||  |||||| |||||||||||| |||||||   |||||||
Sbjct  2567     CTCCCACAGAGGACAGCTTGTTGTTGCCTCTGGGCAGCCTGGCACACATGAGCGACTACA  2626

Query  1964461  TGCTGCAGTGCCTGCGCAACGACATCCGAGTTGCCCACATTGTAACTTCCTCTAATTACT  1964520
                ||||||||||||||||||| |||  |||||||||||||||| ||||     || ||||||
Sbjct  2627     TGCTGCAGTGCCTGCGCAATGACCGCCGAGTTGCCCACATTCTAACCAGTGCTGATTACT  2686

Query  1964521  GGGTGGCCACCCTGCTGGATCCCCGTTACAAGGACAACGTGCCGTCCTTAATCCCCTCAC  1964580
                ||||||||||||||||||||||||| ||||||||||||||||| |||||||| ||     
Sbjct  2687     GGGTGGCCACCCTGCTGGATCCCCGCTACAAGGACAACGTGCCATCCTTAATTCC-----  2741

Query  1964581  TGGAGCGTGAGAGGAAGATGCGCGACTACAAGCGTACACTGGTAGAGGCGCTGCTGAGGG  1964640
                  ||   |||   ||||||||  || |||||||  || || ||||| |||||||||| ||
Sbjct  2742     --GA---TGATCAGAAGATGCAGGAGTACAAGCACACTCTAGTAGACGCGCTGCTGATGG  2796

Query  1964641  CATTCCCAAATGATACCGGGGGCTTAGCGGAAGCACAAGGTGAAGGTAGAGGAGGAGGAG  1964700
                ||||||||  ||| | ||| |||| || |||||||||||| ||||| |||||||||||| 
Sbjct  2797     CATTCCCACCTGACAGCGGAGGCTCAGTGGAAGCACAAGGCGAAGGCAGAGGAGGAGGAA  2856

Query  1964701  GAGGTAGAGGCCACCAACGCAGCTGTGCCACCACCAGCACCTCAGAAGGCAGGGTTAGCA  1964760
                |||| ||| | | |||| ||||||| | |||| |||||||||||||||  ||||||||||
Sbjct  2857     GAGGAAGAAGTCGCCAATGCAGCTGGGGCACCGCCAGCACCTCAGAAGAGAGGGTTAGCA  2916

Query  1964761  TGCATGAAATGTGGCAAAGCTTTGTCAGCAGCCCGCCACAACAAACAG  1964808
                ||  |||||||||| |||||||||||||||   ||||||||||| |||
Sbjct  2917     TGGCTGAAATGTGGAAAAGCTTTGTCAGCA---CGCCACAACAACCAG  2961


Range 24: 1 to 427

Score:518 bits(574), Expect:5e-147, 
Identities:379/437(87%),  Gaps:10/437(2%), Strand: Plus/Minus

Query  2371394  CCCACGGAAAGCACACCAGCAGAGTCATCAAAAGGCATAAGAGACTGCTGCATGGCTTGG  2371453
                |||||||||| |   ||| |||||||||||||| |||||||||||||||||||| |||||
Sbjct  427      CCCACGGAAACCCTGCCACCAGAGTCATCAAAAAGCATAAGAGACTGCTGCATGACTTGG  368

Query  2371454  GGCTCAGACTGCTTGGCTGATTTACAAGGGGCTGAGGTGAAAGACAGATGGCCATGGGGT  2371513
                ||||||||||||||||||||||| ||||||| |||||||||||||||||| ||||||| |
Sbjct  367      GGCTCAGACTGCTTGGCTGATTTGCAAGGGG-TGAGGTGAAAGACAGATGCCCATGGGCT  309

Query  2371514  TCAGGTGCCAACTCTGAGCTTTCAGCAAGGGACCAGGTGGGAGACAATGTGAAGGAACTG  2371573
                 ||||||||||||||| |||||||||| ||||||||||||||||||||||||||||||||
Sbjct  308      GCAGGTGCCAACTCTGCGCTTTCAGCAGGGGACCAGGTGGGAGACAATGTGAAGGAACTG  249

Query  2371574  GAGGCATTGTCAGCCACCCAATCTACTATCGCCTGTATTTGTTCTGGCCTCACCATTCGT  2371633
                |||||| ||||||||||| |||||||||| |||| || ||||||||||||||||||||||
Sbjct  248      GAGGCACTGTCAGCCACCAAATCTACTATTGCCTCTACTTGTTCTGGCCTCACCATTCGT  189

Query  2371634  TGAGCGGCATTCGGGCCTACCATATAACATTGAAGGTTCTGTCGGCTACTCGCATCTGAG  2371693
                  |  || |||||||||||| | ||||   |||| | ||||||| ||||  ||| |||||
Sbjct  188      ACACTGGTATTCGGGCCTACAAAATAATGCTGAACGCTCTGTCGCCTACGTGCACCTGAG  129

Query  2371694  GAAGGTGTTTCACTTGTGCGTGTAGCTGGCACAAATCGACCATGTCCTCTCCTTGCAACA  2371753
                |||||||||||| ||| | |||||||||||||| ||| |||| ||||||||| |||||||
Sbjct  128      GAAGGTGTTTCATTTGGGAGTGTAGCTGGCACAGATCAACCACGTCCTCTCCCTGCAACA  69

Query  2371754  GGAACTTCACCAACACCAGCAGCACCAGCAGCACGACGACCACGACCATTTCCCTTATTT  2371813
                ||| || |||||||||||||||||||| ||  ||   | |||||      ||||||||||
Sbjct  68       GGAGCTCCACCAACACCAGCAGCACCA-CA--ACTGGGGCCACG------TCCCTTATTT  18

Query  2371814  GACGCTCTCCTCATTCT  2371830
                || ||||||||||||||
Sbjct  17       GATGCTCTCCTCATTCT  1


Range 25: 3 to 448

Score:434 bits(480), Expect:2e-121, 
Identities:372/459(81%),  Gaps:22/459(4%), Strand: Plus/Minus

Query  1724615  GGGGCAGCGCTATGTGGATGGCCCACGGAAAGCACACCAGGAGAGTCATCAAAAAGCATA  1724674
                ||||||| |||||||| | |||||||||||| |   |||  |||||||||||||||||||
Sbjct  448      GGGGCAGGGCTATGTGAACGGCCCACGGAAACCCTGCCACCAGAGTCATCAAAAAGCATA  389

Query  1724675  AGAGTCTCTTGCAGGACTTGGGGCTCAGACTGCTTGTCTAATTTACAAGGGGCTTTGGTG  1724734
                |||| ||  |||| |||||||||||||||||||||| || |||| ||||||| |  ||||
Sbjct  388      AGAGACTGCTGCATGACTTGGGGCTCAGACTGCTTGGCTGATTTGCAAGGGG-TGAGGTG  330

Query  1724735  AAAGACAGATGGCCATGGGGTTCAGGTGCCAACTCTGAGCTTTCATCAAGGGACCGGGAG  1724794
                ||||||||||| ||||||| | ||||||||||||||| ||||||| || |||||| || |
Sbjct  329      AAAGACAGATGCCCATGGGCTGCAGGTGCCAACTCTGCGCTTTCAGCAGGGGACCAGGTG  270

Query  1724795  GGAGATAATGTGAAGGAACTGGAGGCATTGTCAGCCATCCAATCTACTATCGCCTGTACT  1724854
                ||||| ||||||||||||||||||||| ||||||||| | |||||||||| |||| ||||
Sbjct  269      GGAGACAATGTGAAGGAACTGGAGGCACTGTCAGCCACCAAATCTACTATTGCCTCTACT  210

Query  1724855  TGTTCTGGCCTCACCAATCGTTGAGGGGCATTCTGGCCTACCATATACCGGTGAAGGTTC  1724914
                |||||||||||||||| ||||  |  || |||| ||||||| | |||  | |||| | ||
Sbjct  209      TGTTCTGGCCTCACCATTCGTACACTGGTATTCGGGCCTACAAAATAATGCTGAACGCTC  150

Query  1724915  TGTTGGCT------ACCTGAGGAAGGTGTTTCCCTTGTGCGTATAGCTGGCACACCTCGA  1724968
                ||| | ||      ||||||||||||||||||  ||| | || |||||||||||  || |
Sbjct  149      TGTCGCCTACGTGCACCTGAGGAAGGTGTTTCATTTGGGAGTGTAGCTGGCACAGATCAA  90

Query  1724969  CCACGTCCTCTCCTTCCAACAGGAGGTTCACCAACACCAGCAACACCAGCATCAGCAGCA  1725028
                ||||||||||||| | ||||||||| | |||||||||||||| ||||| ||         
Sbjct  89       CCACGTCCTCTCCCTGCAACAGGAGCTCCACCAACACCAGCAGCACCA-CA---------  40

Query  1725029  GCACCATGACCACGTCCCTTATT---TGCTCTCCTCATT  1725064
                  ||   | ||||||||||||||   |||||||||||||
Sbjct  39       --ACTGGGGCCACGTCCCTTATTTGATGCTCTCCTCATT  3


Range 26: 1 to 229

Score:237 bits(262), Expect:3e-62, 
Identities:192/232(83%),  Gaps:3/232(1%), Strand: Plus/Minus

Query  1155360  AATCTACTATCGTCTGTACTTGCTCTGGCCTCACCATTCGTTGAGCGGCATTCGGGCCTA  1155419
                |||||||||| | || |||||| ||||||||||||||||||  |  || |||||||||||
Sbjct  229      AATCTACTATTGCCTCTACTTGTTCTGGCCTCACCATTCGTACACTGGTATTCGGGCCTA  170

Query  1155420  CCATATAACGTTGAAGGTTCTGTGGGCTACTCGCACCTAAGGAAGGTGTTTCACTTGTGC  1155479
                | | |||| | |||| | ||||| | ||||  |||||| |||||||||||||| ||| | 
Sbjct  169      CAAAATAATGCTGAACGCTCTGTCGCCTACGTGCACCTGAGGAAGGTGTTTCATTTGGGA  110

Query  1155480  ATGTAGCTGGCACAGATCGACCATGTCCTCTCCTTGCAACAGCAGCTTcaccaacaccac  1155539
                 ||||||||||||||||| |||| ||||||||| |||||||| |||| ||||||||||| 
Sbjct  109      GTGTAGCTGGCACAGATCAACCACGTCCTCTCCCTGCAACAGGAGCTCCACCAACACCAG  50

Query  1155540  caacaccagcaccaccacgaccaTGTCCCTTATTTGATGCTCTCCTCATTCT  1155591
                || |||   ||| ||   | ||| ||||||||||||||||||||||||||||
Sbjct  49       CAGCAC---CACAACTGGGGCCACGTCCCTTATTTGATGCTCTCCTCATTCT  1


Range 27: 1 to 229

Score:223 bits(246), Expect:6e-58, 
Identities:194/240(81%),  Gaps:11/240(4%), Strand: Plus/Minus

Query  2204485  AATCTACTATCGCCTATACTTGTTCTGGCCTCACCATTCATTGAGCGGCATTTGGGCCTA  2204544
                |||||||||| |||| ||||||||||||||||||||||| |  |  || ||| |||||||
Sbjct  229      AATCTACTATTGCCTCTACTTGTTCTGGCCTCACCATTCGTACACTGGTATTCGGGCCTA  170

Query  2204545  TCATATAACATTGAAGGTTCTGTGGGCTACTCACACCTGAGGAAGGTGTTTCACTTGTGC  2204604
                  | ||||   |||| | ||||| | ||||   |||||||||||||||||||| ||| | 
Sbjct  169      CAAAATAATGCTGAACGCTCTGTCGCCTACGTGCACCTGAGGAAGGTGTTTCATTTGGGA  110

Query  2204605  GTGTAGCTGGCACAGATCGACCACGTCCTCTCCTTGCAACAGGAGCTTcaccaacaccac  2204664
                |||||||||||||||||| |||||||||||||| ||||||||||||| |||||       
Sbjct  109      GTGTAGCTGGCACAGATCAACCACGTCCTCTCCCTGCAACAGGAGCTCCACCA-------  57

Query  2204665  cacaccagcagcaccagcagcaccacgaccaTGTCACTTATTTGACGCTCTCCTCATTCT  2204724
                 ||||||||||||||| ||  ||   | ||| ||| ||||||||| ||||||||||||||
Sbjct  56       -ACACCAGCAGCACCA-CA--ACTGGGGCCACGTCCCTTATTTGATGCTCTCCTCATTCT  1


Range 28: 2784 to 2961

Score:213 bits(235), Expect:1e-54, 
Identities:156/181(86%),  Gaps:3/181(1%), Strand: Plus/Minus

Query  1721694  CTGTTTGTTGTGGCGGGCTGCTGACAAAGCTTTGCCACATTTCAGCCATGCTAACCCTGC  1721753
                ||| |||||||||||   ||||||||||||||| ||||||||||||||||||||||||  
Sbjct  2961     CTGGTTGTTGTGGCG---TGCTGACAAAGCTTTTCCACATTTCAGCCATGCTAACCCTCT  2905

Query  1721754  CTTCTGAGGTGCTGGCGGTGGCACAGCTGCGTTGGTGGCCTCTACCTCCTCCTCCTCCTC  1721813
                |||||||||||||||||||| | ||||||| |||| | | ||| |||| |||||||||||
Sbjct  2904     CTTCTGAGGTGCTGGCGGTGCCCCAGCTGCATTGGCGACTTCTTCCTCTTCCTCCTCCTC  2845

Query  1721814  TACCTTCACCTTGTGCTTCCGCTGAGCCCCCGGTATCATTTGGGAATGCCCTCAGCAGGG  1721873
                | ||||| |||||||||||| ||||||| ||| | |||  |||||||||| ||||||| |
Sbjct  2844     TGCCTTCGCCTTGTGCTTCCACTGAGCCTCCGCTGTCAGGTGGGAATGCCATCAGCAGCG  2785

Query  1721874  C  1721874
                |
Sbjct  2784     C  2784


Range 29: 2787 to 2961

Score:182 bits(201), Expect:2e-45, 
Identities:146/178(82%),  Gaps:15/178(8%), Strand: Plus/Minus

Query  1610501  CTGTTTGTTGTGGCGTGCTGCTGACAAAGCTTTTCCACATTTCGGCCATGCTAATCCTGC  1610560
                ||| ||||||||||||||||   |||||||||||||||||||| |||||||||| |||  
Sbjct  2961     CTGGTTGTTGTGGCGTGCTG---ACAAAGCTTTTCCACATTTCAGCCATGCTAACCCTCT  2905

Query  1610561  TTTCTGAGATGCTGGCGGTGCCACAGCTGCATTGGCGA------------CCTCTTCCTC  1610608
                 ||||||| ||||||||||||| |||||||||||||||            |||| |||||
Sbjct  2904     CTTCTGAGGTGCTGGCGGTGCCCCAGCTGCATTGGCGACTTCTTCCTCTTCCTCCTCCTC  2845

Query  1610609  TGTCTTCGCCTTGTGCTTCAACTGAGCCCCCAGTGTCATTTGGGAATGCCCTCAGCAG  1610666
                || |||||||||||||||| |||||||| ||  |||||  |||||||||| |||||||
Sbjct  2844     TGCCTTCGCCTTGTGCTTCCACTGAGCCTCCGCTGTCAGGTGGGAATGCCATCAGCAG  2787


Range 30: 42 to 135

Score:112 bits(123), Expect:3e-24, 
Identities:81/94(86%),  Gaps:0/94(0%), Strand: Plus/Plus

Query  2095355  TGGTGTTGGTGGTGTTGGTGAACCTCCTGTTGGAAGGAGAGGACGTGGTTGAGGTGTGCC  2095414
                ||||| || ||||||||||| | ||||||||| | |||||||||||||||||  ||||||
Sbjct  42       TGGTGCTGCTGGTGTTGGTGGAGCTCCTGTTGCAGGGAGAGGACGTGGTTGATCTGTGCC  101

Query  2095415  AGCTATACGCACAAGGGAAACACCTTCCTCAGGT  2095448
                ||||| || | |||  ||||||||||||||||||
Sbjct  102      AGCTACACTCCCAAATGAAACACCTTCCTCAGGT  135


Range 31: 1 to 62

Score:73.4 bits(80), Expect:6e-13, 
Identities:53/62(85%),  Gaps:6/62(9%), Strand: Plus/Minus

Query  2567720  CCACTAACACCAGCAGCACCAC------GGCCACATCCCTTATTTGACGCTCTCCTCATT  2567773
                |||| |||||||||||||||||      |||||| |||||||||||| ||||||||||||
Sbjct  62       CCACCAACACCAGCAGCACCACAACTGGGGCCACGTCCCTTATTTGATGCTCTCCTCATT  3

Query  2567774  CT  2567775
                ||
Sbjct  2        CT  1


Range 32: 1 to 62

Score:73.4 bits(80), Expect:6e-13, 
Identities:53/62(85%),  Gaps:6/62(9%), Strand: Plus/Minus

Query  2372286  CCACCAACACCAGCAGCACCACGAC------CACTTCCCTTATTTGACGCTCTCCTCATT  2372339
                |||||||||||||||||||||| ||      ||| |||||||||||| ||||||||||||
Sbjct  62       CCACCAACACCAGCAGCACCACAACTGGGGCCACGTCCCTTATTTGATGCTCTCCTCATT  3

Query  2372340  CT  2372341
                ||
Sbjct  2        CT  1


Range 33: 1240 to 1285

Score:43.7 bits(47), Expect:0.001, 
Identities:37/46(80%),  Gaps:0/46(0%), Strand: Plus/Plus

Query  1395606  GAATGACAGCATTTCAAAGTCCAGGAATTTTGAAATGCTGGCATTC  1395651
                ||||| |||||||||||| | |  |   |||||||||||| |||||
Sbjct  1240     GAATGCCAGCATTTCAAAATTCCTGGCCTTTGAAATGCTGTCATTC  1285


Range 34: 1 to 28

Score:42.8 bits(46), Expect:0.001, 
Identities:26/28(93%),  Gaps:0/28(0%), Strand: Plus/Minus

Query  1396850  GTCCCTTATTTGACGCTCTACTCATTCT  1396877
                ||||||||||||| ||||| ||||||||
Sbjct  28       GTCCCTTATTTGATGCTCTCCTCATTCT  1


Range 35: 1240 to 1285

Score:39.2 bits(42), Expect:0.013, 
Identities:36/46(78%),  Gaps:0/46(0%), Strand: Plus/Minus

Query  2565114  GAATGCCAGCATTTCAAAATTCCTGGCCTTTGAAATGCTGTCATTC  2565159
                ||||| ||||||||||||   |  |   |||||||||||| |||||
Sbjct  1285     GAATGACAGCATTTCAAAGGCCAGGAATTTTGAAATGCTGGCATTC  1240


Range 36: 1240 to 1285

Score:39.2 bits(42), Expect:0.013, 
Identities:36/46(78%),  Gaps:0/46(0%), Strand: Plus/Minus

Query  2095980  GAATGCCAGCATTTCAAAATTCCTGGCCTTTGAAATGCTGTCATTC  2096025
                ||||| ||||||||||||   |  |   |||||||||||| |||||
Sbjct  1285     GAATGACAGCATTTCAAAGGCCAGGAATTTTGAAATGCTGGCATTC  1240


Range 37: 1240 to 1285

Score:39.2 bits(42), Expect:0.013, 
Identities:36/46(78%),  Gaps:0/46(0%), Strand: Plus/Minus

Query  1810449  GAATGCCAGCATTTCAAAATTCCTGGCCTTTGAAATGCTGTCATTC  1810494
                ||||| ||||||||||||   |  |   |||||||||||| |||||
Sbjct  1285     GAATGACAGCATTTCAAAGGCCAGGAATTTTGAAATGCTGGCATTC  1240


Range 38: 1240 to 1285

Score:39.2 bits(42), Expect:0.013, 
Identities:36/46(78%),  Gaps:0/46(0%), Strand: Plus/Plus

Query  1087656  GAATGACAGCATTTCAAAGGCCAGGAATTTTGAAATGCTGGCATTC  1087701
                ||||| ||||||||||||   |  |   |||||||||||| |||||
Sbjct  1240     GAATGCCAGCATTTCAAAATTCCTGGCCTTTGAAATGCTGTCATTC  1285


Range 39: 1240 to 1285

Score:39.2 bits(42), Expect:0.013, 
Identities:36/46(78%),  Gaps:0/46(0%), Strand: Plus/Plus

Query  1099126  GAATGACAGCATTTCAAAGGCCAGGAATTTTGAAATGCTGGCATTC  1099171
                ||||| ||||||||||||   |  |   |||||||||||| |||||
Sbjct  1240     GAATGCCAGCATTTCAAAATTCCTGGCCTTTGAAATGCTGTCATTC  1285


Range 40: 1240 to 1285

Score:39.2 bits(42), Expect:0.013, 
Identities:36/46(78%),  Gaps:0/46(0%), Strand: Plus/Plus

Query  1372942  GAATGACAGCATTTCAAAGGCCAGGAATTTTGAAATGCTGGCATTC  1372987
                ||||| ||||||||||||   |  |   |||||||||||| |||||
Sbjct  1240     GAATGCCAGCATTTCAAAATTCCTGGCCTTTGAAATGCTGTCATTC  1285


Range 41: 1240 to 1285

Score:39.2 bits(42), Expect:0.013, 
Identities:36/46(78%),  Gaps:0/46(0%), Strand: Plus/Plus

Query  2184149  GAATGACAGCATTTCAAAGGCCAGGAATTTTGAAATGCTGGCATTC  2184194
                ||||| ||||||||||||   |  |   |||||||||||| |||||
Sbjct  1240     GAATGCCAGCATTTCAAAATTCCTGGCCTTTGAAATGCTGTCATTC  1285


Range 42: 1240 to 1285

Score:39.2 bits(42), Expect:0.013, 
Identities:36/46(78%),  Gaps:0/46(0%), Strand: Plus/Minus

Query  306240  GAATGCCAGCATTTCAAAATTCCTGGCCTTTGAAATGCTGTCATTC  306285
               ||||| ||||||||||||   |  |   |||||||||||| |||||
Sbjct  1285    GAATGACAGCATTTCAAAGGCCAGGAATTTTGAAATGCTGGCATTC  1240


Range 43: 1903 to 1938

Score:39.2 bits(42), Expect:0.013, 
Identities:30/36(83%),  Gaps:0/36(0%), Strand: Plus/Plus

Query  1163571  CCATGCTTGGCACATGTCCTCAATTTGGTGGTGCAG  1163606
                || ||| |||| ||| | || |||||||||||||||
Sbjct  1903     CCTTGCCTGGCGCATATGCTGAATTTGGTGGTGCAG  1938


Range 44: 2330 to 2354

Score:37.4 bits(40), Expect:0.046, 
Identities:23/25(92%),  Gaps:0/25(0%), Strand: Plus/Plus

Query  1996479  AGGTGGTAGAGGAGGAGGAAGCGGA  1996503
                ||| || ||||||||||||||||||
Sbjct  2330     AGGAGGAAGAGGAGGAGGAAGCGGA  2354


Range 45: 2325 to 2351

Score:36.5 bits(39), Expect:0.16, 
Identities:24/27(89%),  Gaps:0/27(0%), Strand: Plus/Minus

Query  1086024  GCCTCTTCCTCCTCCTCCTCCTGTGCC  1086050
                || || |||||||| ||||||||||||
Sbjct  2351     GCTTCCTCCTCCTCTTCCTCCTGTGCC  2325


Range 46: 3 to 32

Score:35.6 bits(38), Expect:0.16, 
Identities:26/30(87%),  Gaps:3/30(10%), Strand: Plus/Minus

Query  1088930  CCATGTCCCTTATT---TGCTCTCCTCATT  1088956
                ||| ||||||||||   |||||||||||||
Sbjct  32       CCACGTCCCTTATTTGATGCTCTCCTCATT  3


Range 47: 2460 to 2478

Score:35.6 bits(38), Expect:0.16, 
Identities:19/19(100%),  Gaps:0/19(0%), Strand: Plus/Plus

Query  2097116  GGAGGATGAGGAGGAGGAA  2097134
                |||||||||||||||||||
Sbjct  2460     GGAGGATGAGGAGGAGGAA  2478


Range 48: 64 to 89

Score:34.6 bits(37), Expect:0.56, 
Identities:23/26(88%),  Gaps:0/26(0%), Strand: Plus/Plus

Query  1469050  GCTCCTGTTGCAGGATGAGGACATGG  1469075
                ||||||||||||||  |||||| |||
Sbjct  64       GCTCCTGTTGCAGGGAGAGGACGTGG  89


Range 49: 1240 to 1285

Score:34.6 bits(37), Expect:0.56, 
Identities:35/46(76%),  Gaps:0/46(0%), Strand: Plus/Minus

Query  1179565  GAATGCAAGCATTTCAAAATTCCTGGCCTTTGAAATGCTGTCATTC  1179610
                |||||  |||||||||||   |  |   |||||||||||| |||||
Sbjct  1285     GAATGACAGCATTTCAAAGGCCAGGAATTTTGAAATGCTGGCATTC  1240


Range 50: 1240 to 1285

Score:34.6 bits(37), Expect:0.56, 
Identities:35/46(76%),  Gaps:0/46(0%), Strand: Plus/Plus

Query  1631518  GAATGACAGCATTTCAAAGGAAAGGAATTTTGAAATGCTGGCATTC  1631563
                ||||| ||||||||||||      |   |||||||||||| |||||
Sbjct  1240     GAATGCCAGCATTTCAAAATTCCTGGCCTTTGAAATGCTGTCATTC  1285


Range 51: 1630 to 1657

Score:34.6 bits(37), Expect:0.56, 
Identities:25/28(89%),  Gaps:1/28(3%), Strand: Plus/Minus

Query  2344539  GAGGAGCTGG-AGAGGAGGAAGTGGAGT  2344565
                |||||| ||| ||||||||||| |||||
Sbjct  1657     GAGGAGGTGGTAGAGGAGGAAGCGGAGT  1630


Range 52: 2840 to 2860

Score:34.6 bits(37), Expect:0.56, 
Identities:20/21(95%),  Gaps:0/21(0%), Strand: Plus/Minus

Query  2562184  CCTCTTCCTCCTCCTCTTCCT  2562204
                ||||||||||||||||| |||
Sbjct  2860     CCTCTTCCTCCTCCTCTGCCT  2840


Range 53: 2840 to 2860

Score:34.6 bits(37), Expect:0.56, 
Identities:20/21(95%),  Gaps:0/21(0%), Strand: Plus/Minus

Query  2183077  CCTCTTCCTCCTCCTCTTCCT  2183097
                ||||||||||||||||| |||
Sbjct  2860     CCTCTTCCTCCTCCTCTGCCT  2840


Range 54: 2840 to 2860

Score:34.6 bits(37), Expect:0.56, 
Identities:20/21(95%),  Gaps:0/21(0%), Strand: Plus/Minus

Query  1098014  CCTCTTCCTCCTCCTCTTCCT  1098034
                ||||||||||||||||| |||
Sbjct  2860     CCTCTTCCTCCTCCTCTGCCT  2840


Range 55: 2840 to 2860

Score:34.6 bits(37), Expect:0.56, 
Identities:20/21(95%),  Gaps:0/21(0%), Strand: Plus/Minus

Query  1097588  CCTCTTCCTCCTCCTCTTCCT  1097608
                ||||||||||||||||| |||
Sbjct  2860     CCTCTTCCTCCTCCTCTGCCT  2840


Range 56: 2840 to 2860

Score:34.6 bits(37), Expect:0.56, 
Identities:20/21(95%),  Gaps:0/21(0%), Strand: Plus/Minus

Query  435567  CCTCTTCCTCCTCCTCTTCCT  435587
               ||||||||||||||||| |||
Sbjct  2860    CCTCTTCCTCCTCCTCTGCCT  2840


Range 57: 1613 to 1656

Score:33.7 bits(36), Expect:0.56, 
Identities:35/45(78%),  Gaps:1/45(2%), Strand: Plus/Plus

Query  1965223  TGTTGGCTACCTCCTCCTACTCCTCTACCACCGCCACTTCCACCT  1965267
                ||||| || |||||||||||||| || || || | ||  || |||
Sbjct  1613     TGTTG-CTTCCTCCTCCTACTCCGCTTCCTCCTCTACCACCTCCT  1656


Range 58: 2460 to 2477

Score:33.7 bits(36), Expect:0.56, 
Identities:18/18(100%),  Gaps:0/18(0%), Strand: Plus/Minus

Query  1371831  TCCTCCTCCTCATCCTCC  1371848
                ||||||||||||||||||
Sbjct  2477     TCCTCCTCCTCATCCTCC  2460


Range 59: 2460 to 2477

Score:33.7 bits(36), Expect:0.56, 
Identities:18/18(100%),  Gaps:0/18(0%), Strand: Plus/Minus

Query  1086571  TCCTCCTCCTCATCCTCC  1086588
                ||||||||||||||||||
Sbjct  2477     TCCTCCTCCTCATCCTCC  2460


Range 60: 1613 to 1643

Score:32.8 bits(35), Expect:1.9, 
Identities:27/32(84%),  Gaps:1/32(3%), Strand: Plus/Minus

Query  1721247  GGTGGTAGAGGAGTAGGAGGAGGTAGCCAACA  1721278
                || || || |||||||||||||| || |||||
Sbjct  1643     GGAGGAAGCGGAGTAGGAGGAGGAAG-CAACA  1613


Range 61: 1623 to 1660

Score:32.8 bits(35), Expect:1.9, 
Identities:32/41(78%),  Gaps:3/41(7%), Strand: Plus/Plus

Query  2182926  TCCTCCTTCTCCTCATCATCATCTTCCTCGACCTCCTCATC  2182966
                ||||||| |||| | || || ||| ||   |||||||||||
Sbjct  1623     TCCTCCTACTCCGCTTCCTCCTCTACC---ACCTCCTCATC  1660


Range 62: 1046 to 1062

Score:31.9 bits(34), Expect:1.9, 
Identities:17/17(100%),  Gaps:0/17(0%), Strand: Plus/Plus

Query  2399735  CCTCCTCCTCCTCCCCC  2399751
                |||||||||||||||||
Sbjct  1046     CCTCCTCCTCCTCCCCC  1062


Range 63: 1591 to 1618

Score:31.9 bits(34), Expect:1.9, 
Identities:26/30(87%),  Gaps:4/30(13%), Strand: Plus/Plus

Query  1067346  CAGGACGTCCTTCTCTT--CCTCCTGTTGC  1067373
                ||||||||  |||||||  |||||||||||
Sbjct  1591     CAGGACGT--TTCTCTTTGCCTCCTGTTGC  1618


Range 64: 2281 to 2306

Score:31.9 bits(34), Expect:1.9, 
Identities:26/30(87%),  Gaps:4/30(13%), Strand: Plus/Minus

Query  2391202  ACCCAAAATAGTGTTTTTTCAAGAGAGACA  2391231
                |||||||   ||||||||||||| ||||||
Sbjct  2306     ACCCAAA---GTGTTTTTTCAAG-GAGACA  2281


Range 65: 2844 to 2865

Score:31.9 bits(34), Expect:1.9, 
Identities:20/22(91%),  Gaps:0/22(0%), Strand: Plus/Minus

Query  1606767  TTCTTCCCCTCCCTCCTCCTCT  1606788
                ||||||| || |||||||||||
Sbjct  2865     TTCTTCCTCTTCCTCCTCCTCT  2844


Range 66: 2844 to 2860

Score:31.9 bits(34), Expect:1.9, 
Identities:17/17(100%),  Gaps:0/17(0%), Strand: Plus/Plus

Query  1180694  AGAGGAGGAGGAAGAGG  1180710
                |||||||||||||||||
Sbjct  2844     AGAGGAGGAGGAAGAGG  2860


Range 67: 2844 to 2860

Score:31.9 bits(34), Expect:1.9, 
Identities:17/17(100%),  Gaps:0/17(0%), Strand: Plus/Plus

Query  1919384  AGAGGAGGAGGAAGAGG  1919400
                |||||||||||||||||
Sbjct  2844     AGAGGAGGAGGAAGAGG  2860


Range 68: 2330 to 2348

Score:31.0 bits(33), Expect:6.8, 
Identities:18/19(95%),  Gaps:0/19(0%), Strand: Plus/Plus

Query  1392368  AGGTGGAAGAGGAGGAGGA  1392386
                ||| |||||||||||||||
Sbjct  2330     AGGAGGAAGAGGAGGAGGA  2348


Range 69: 2460 to 2478

Score:31.0 bits(33), Expect:6.8, 
Identities:18/19(95%),  Gaps:0/19(0%), Strand: Plus/Minus

Query  2562188  TTCCTCCTCCTCTTCCTCC  2562206
                |||||||||||| ||||||
Sbjct  2478     TTCCTCCTCCTCATCCTCC  2460


Range 70: 2460 to 2478

Score:31.0 bits(33), Expect:6.8, 
Identities:18/19(95%),  Gaps:0/19(0%), Strand: Plus/Minus

Query  2183081  TTCCTCCTCCTCTTCCTCC  2183099
                |||||||||||| ||||||
Sbjct  2478     TTCCTCCTCCTCATCCTCC  2460


Range 71: 2460 to 2478

Score:31.0 bits(33), Expect:6.8, 
Identities:18/19(95%),  Gaps:0/19(0%), Strand: Plus/Minus

Query  1098018  TTCCTCCTCCTCTTCCTCC  1098036
                |||||||||||| ||||||
Sbjct  2478     TTCCTCCTCCTCATCCTCC  2460


Range 72: 2460 to 2478

Score:31.0 bits(33), Expect:6.8, 
Identities:18/19(95%),  Gaps:0/19(0%), Strand: Plus/Minus

Query  1097592  TTCCTCCTCCTCTTCCTCC  1097610
                |||||||||||| ||||||
Sbjct  2478     TTCCTCCTCCTCATCCTCC  2460


Range 73: 2460 to 2478

Score:31.0 bits(33), Expect:6.8, 
Identities:18/19(95%),  Gaps:0/19(0%), Strand: Plus/Minus

Query  435571  TTCCTCCTCCTCTTCCTCC  435589
               |||||||||||| ||||||
Sbjct  2478    TTCCTCCTCCTCATCCTCC  2460


Range 74: 1042 to 1062

Score:30.1 bits(32), Expect:6.8, 
Identities:19/21(90%),  Gaps:0/21(0%), Strand: Plus/Plus

Query  400351  TCTGCCTCCCCCTCCTCCCCC  400371
               || |||||| |||||||||||
Sbjct  1042    TCGGCCTCCTCCTCCTCCCCC  1062


Range 75: 1046 to 1061

Score:30.1 bits(32), Expect:6.8, 
Identities:16/16(100%),  Gaps:0/16(0%), Strand: Plus/Plus

Query  1122289  CCTCCTCCTCCTCCCC  1122304
                ||||||||||||||||
Sbjct  1046     CCTCCTCCTCCTCCCC  1061


Range 76: 1046 to 1061

Score:30.1 bits(32), Expect:6.8, 
Identities:16/16(100%),  Gaps:0/16(0%), Strand: Plus/Plus

Query  2692516  CCTCCTCCTCCTCCCC  2692531
                ||||||||||||||||
Sbjct  1046     CCTCCTCCTCCTCCCC  1061


Range 77: 1240 to 1285

Score:30.1 bits(32), Expect:6.8, 
Identities:34/46(74%),  Gaps:0/46(0%), Strand: Plus/Minus

Query  1918240  GAATGCCAGCATTTCAAAATTTCTGGCCTTTAAAATGCTGTCATTC  1918285
                ||||| ||||||||||||      |   ||| |||||||| |||||
Sbjct  1285     GAATGACAGCATTTCAAAGGCCAGGAATTTTGAAATGCTGGCATTC  1240


Range 78: 1613 to 1634

Score:30.1 bits(32), Expect:6.8, 
Identities:21/23(91%),  Gaps:1/23(4%), Strand: Plus/Plus

Query  2567319  TGTTGGCTACCTCCTCCTACTCC  2567341
                ||||| || ||||||||||||||
Sbjct  1613     TGTTG-CTTCCTCCTCCTACTCC  1634


Range 79: 1623 to 1643

Score:30.1 bits(32), Expect:6.8, 
Identities:19/21(90%),  Gaps:0/21(0%), Strand: Plus/Plus

Query  1371563  TCCTCCTACTCCTCCTCCTCC  1371583
                |||||||||||| | ||||||
Sbjct  1623     TCCTCCTACTCCGCTTCCTCC  1643


Range 80: 1989 to 2010

Score:30.1 bits(32), Expect:6.8, 
Identities:21/23(91%),  Gaps:1/23(4%), Strand: Plus/Minus

Query  1919126  CAGACTGTGCGAGCAGCAGCAGG  1919148
                ||||| | |||||||||||||||
Sbjct  2010     CAGACAG-GCGAGCAGCAGCAGG  1989


Range 81: 2333 to 2353

Score:30.1 bits(32), Expect:6.8, 
Identities:19/21(90%),  Gaps:0/21(0%), Strand: Plus/Minus

Query  2561663  CCTCTTCCTCCTCCTCTCCCT  2561683
                || |||||||||||||| |||
Sbjct  2353     CCGCTTCCTCCTCCTCTTCCT  2333


Range 82: 2333 to 2353

Score:30.1 bits(32), Expect:6.8, 
Identities:19/21(90%),  Gaps:0/21(0%), Strand: Plus/Plus

Query  309465  AGGCAGAGGAGGAGGAAGAGG  309485
               ||| |||||||||||||| ||
Sbjct  2333    AGGAAGAGGAGGAGGAAGCGG  2353


Range 83: 2333 to 2353

Score:30.1 bits(32), Expect:6.8, 
Identities:19/21(90%),  Gaps:0/21(0%), Strand: Plus/Minus

Query  1995274  CCTCTTCCTCCTCCTCTGCCT  1995294
                || |||||||||||||| |||
Sbjct  2353     CCGCTTCCTCCTCCTCTTCCT  2333


Range 84: 2333 to 2353

Score:30.1 bits(32), Expect:6.8, 
Identities:19/21(90%),  Gaps:0/21(0%), Strand: Plus/Plus

Query  1181234  AGGCAGAGGAGGAGGAAGAGG  1181254
                ||| |||||||||||||| ||
Sbjct  2333     AGGAAGAGGAGGAGGAAGCGG  2353


Range 85: 2333 to 2353

Score:30.1 bits(32), Expect:6.8, 
Identities:19/21(90%),  Gaps:0/21(0%), Strand: Plus/Minus

Query  1097066  CCTCTTCCTCCTCCTCTGCCT  1097086
                || |||||||||||||| |||
Sbjct  2353     CCGCTTCCTCCTCCTCTTCCT  2333


Range 86: 2333 to 2353

Score:30.1 bits(32), Expect:6.8, 
Identities:19/21(90%),  Gaps:0/21(0%), Strand: Plus/Minus

Query  435059  CCTCTTCCTCCTCCTCTGCCT  435079
               || |||||||||||||| |||
Sbjct  2353    CCGCTTCCTCCTCCTCTTCCT  2333


Range 87: 2841 to 2861

Score:30.1 bits(32), Expect:6.8, 
Identities:19/21(90%),  Gaps:0/21(0%), Strand: Plus/Plus

Query  1996483  GGTAGAGGAGGAGGAAGCGGA  1996503
                || |||||||||||||| |||
Sbjct  2841     GGCAGAGGAGGAGGAAGAGGA  2861


Range 88: 2844 to 2864

Score:30.1 bits(32), Expect:6.8, 
Identities:19/21(90%),  Gaps:0/21(0%), Strand: Plus/Plus

Query  1395831  AGAGGTGGAGGAAGAGGCAGA  1395851
                ||||| ||||||||||| |||
Sbjct  2844     AGAGGAGGAGGAAGAGGAAGA  2864


Range 89: 2845 to 2860

Score:30.1 bits(32), Expect:6.8, 
Identities:16/16(100%),  Gaps:0/16(0%), Strand: Plus/Plus

Query  308936  GAGGAGGAGGAAGAGG  308951
               ||||||||||||||||
Sbjct  2845    GAGGAGGAGGAAGAGG  2860


Range 90: 2845 to 2860

Score:30.1 bits(32), Expect:6.8, 
Identities:16/16(100%),  Gaps:0/16(0%), Strand: Plus/Minus

Query  1394508  CCTCTTCCTCCTCCTC  1394523
                ||||||||||||||||
Sbjct  2860     CCTCTTCCTCCTCCTC  2845


Range 91: 2845 to 2860

Score:30.1 bits(32), Expect:6.8, 
Identities:16/16(100%),  Gaps:0/16(0%), Strand: Plus/Plus

Query  1499306  GAGGAGGAGGAAGAGG  1499321
                ||||||||||||||||
Sbjct  2845     GAGGAGGAGGAAGAGG  2860


Range 92: 2845 to 2860

Score:30.1 bits(32), Expect:6.8, 
Identities:16/16(100%),  Gaps:0/16(0%), Strand: Plus/Plus

Query  2097123  GAGGAGGAGGAAGAGG  2097138
                ||||||||||||||||
Sbjct  2845     GAGGAGGAGGAAGAGG  2860
