# Supplementary material for: Comparative genomics of Glandirana rugosa using unsupervised AI reveals a high CG frequency
Source: Life Sci Alliance. 2021 Mar 12;4(5):e202000905. doi: 10.26508/lsa.202000905 (PMC7994367; doi:10.26508/lsa.202000905)
Supplement: Supplemental Data 3. — The example of sequence alignments in the BLASTn search. The BLASTn search was performed using the G. rugosa scaffolds against the chrW sequences of P. adspersus. The example includes scaffold 2393955 sequences which shows the highest identity against the chrW. [file LSA-2020-00905_Supplemental_Data_3.txt]

Query: scaffold2393955_len2738836_cov71_read141_maxK112 Query ID: lcl|Query_33913 Length: 2738836

>chrw_17310105_
Sequence ID: Query_33915 Length: 1578 
Range 1: 1 to 1578

Score:1708 bits(1893), Expect:0.0, 
Identities:1361/1642(83%),  Gaps:94/1642(5%), Strand: Plus/Plus

Query  1809210  AGAATGAGGAGAGGGTCAAATAAGGGACgtggtggtggtcgtggtgctgctggtgttggt  1809269
                |||||||||||||  |||||||||||||| ||   |||| ||||||||||||||||||||
Sbjct  1        AGAATGAGGAGAGCATCAAATAAGGGACGAGGCCCTGGTTGTGGTGCTGCTGGTGTTGGT  60

Query  1809270  ggtATTGCTGAAGCTCCTGTTGCAAGGAGAGGACGTGGTCAATCTGTGCCAGCTACACGC  1809329
                ||         |||||||||| || ||||||||| ||||| |||||||||||||||||||
Sbjct  61       GG---------AGCTCCTGTTCCAGGGAGAGGACATGGTCGATCTGTGCCAGCTACACGC  111

Query  1809330  ACAAGTGAAACACCTTCCTCAGGTAGCCGACAGAACCTTCAACGTTATATTGTAGGC--C  1809387
                 ||| ||||| |||||||||||||        | ||               ||||||  |
Sbjct  112      CCAAATGAAAAACCTTCCTCAGGT--------GCAC---------------GTAGGCAAC  148

Query  1809388  CGAATGG-CGCTCAACGAATGGTGAGGCCAGAACAAGTACAGGCGATAGTAGATTGAGTG  1809446
                 ||| |  || |  |||||| |||||||||||||||| | ||||| ||||||||||||||
Sbjct  149      AGAACGTTCGGTGTACGAATAGTGAGGCCAGAACAAGAAGAGGCGGTAGTAGATTGAGTG  208

Query  1809447  GCTGACAATGCCTCCAGTTCCTTCACATTGTCTCCCACCCGGTCCCTTGATGATAGCTCA  1809506
                ||||||| |||| ||||||||||||||||||||||||| ||||||| || ||| ||| ||
Sbjct  209      GCTGACAGTGCCCCCAGTTCCTTCACATTGTCTCCCACTCGGTCCCCTGCTGAAAGCGCA  268

Query  1809507  GAGTTGGCACCTGAACCCCATGGCCATCTGTCTTTCACCTCAGCCCCTTGTAAATCAGCC  1809566
                ||||||||||||| | ||||||| |||||||||||||||     |||||| |||||||||
Sbjct  269      GAGTTGGCACCTGCAGCCCATGGGCATCTGTCTTTCACC-----CCCTTGCAAATCAGCC  323

Query  1809567  AAGCAGTCTGAGCCCCAAGTCATGCAGCAGTCTCTTATGCTTTTTGATGACTCTGCTGCT  1809626
                ||||||||||||||||||||||||||||||||||||||||| |  ||||| |||||||  
Sbjct  324      AAGCAGTCTGAGCCCCAAGTCATGCAGCAGTCTCTTATGCTGT--GATGAGTCTGCTGGC  381

Query  1809627  GTGCTTTCCGTGGGCCATCCACATAGCCCTGTCCCAGAAGTGGAAGACATTGGGTGCACT  1809686
                  | |||||||||||| |||||||||||||| ||||||||||||||| |||| |||||| 
Sbjct  382      AGGGTTTCCGTGGGCCGTCCACATAGCCCTGCCCCAGAAGTGGAAGAGATTGAGTGCACC  441

Query  1809687  GATGCCCAACCACTTCTGGTTCAGGATGAGGACATGGAAACACCACGGCAGCACGTCTGT  1809746
                ||||||||||||||| || ||||||||| |||||||| |  ||||| ||||||||||| |
Sbjct  442      GATGCCCAACCACTTATGTTTCAGGATGTGGACATGGGAGGACCACCGCAGCACGTCTCT  501

Query  1809747  GATGATGATGACGAAACACAGGTGCCAACTGCTGCGGCTTTCCACAGTGTGCAGACTGAC  1809806
                 |||||||   |||||||    ||||||||||||||||||||  |||||||||||| | |
Sbjct  502      TATGATGA---CGAAACA----TGCCAACTGCTGCGGCTTTCTGCAGTGTGCAGACCGGC  554

Query  1809807  AAGGAGGGCAGTGGTGAAGGGTGGGTGGAAGATGATGTGGAGGATGATGAGGTCCTAGAC  1809866
                ||||||||||| ||||||| |||||||||||||||||            |||||||||||
Sbjct  555      AAGGAGGGCAGGGGTGAAGAGTGGGTGGAAGATGATG------------AGGTCCTAGAC  602

Query  1809867  CCCACATGGAATGAAGGTCATGCGAGTGACGTGTGCAGTTT-GGAGGAAGAGGTGGTGGT  1809925
                |||||||||||| |||||||||||||||||||||||||||  ||||||||||||||||||
Sbjct  603      CCCACATGGAATCAAGGTCATGCGAGTGACGTGTGCAGTTCAGGAGGAAGAGGTGGTGGT  662

Query  1809926  CGCACAGAGGCACCAGCACAGCAAAAGAGGAAGCAGGTTGCAAAAGCGGAGCGAGCGTCC  1809985
                | | ||| | || | ||||||||||||||| |||||| ||||||||| ||| |  | |||
Sbjct  663      CACGCAGCGCCAGCCGCACAGCAAAAGAGGGAGCAGGGTGCAAAAGCAGAGTGGCCATCC  722

Query  1809986  CCTAGACAGTACGCCTGCTACTACCCACCGCACACAGGGACCTAGCACACCAAAGGCAGC  1810045
                || || ||||||||||| |||| |||||||||| |||||||  || ||||||||| ||||
Sbjct  723      CCCAGCCAGTACGCCTGTTACTGCCCACCGCACCCAGGGACTGAGTACACCAAAGCCAGC  782

Query  1810046  TCAAAG-------------------TTGTTCAGACAATGTGCTGACTACAAGACACAAGT  1810086
                || |||                   ||||||||| ||||||||||| ||||||| | |||
Sbjct  783      TCCAAGGAGTTCCCTGGCGTGGCAGTTGTTCAGAAAATGTGCTGACGACAAGACGCGAGT  842

Query  1810087  GGTTTGCACACTGTGCAATGAGAGGCTGTAGCGAGGCACAAATGTTCTAAACCTGAGCAC  1810146
                ||||||||| ||||||||| |||  ||| ||||||||| |||||||||||||||||||||
Sbjct  843      GGTTTGCACGCTGTGCAATCAGAACCTGAAGCGAGGCATAAATGTTCTAAACCTGAGCAC  902

Query  1810147  AACCTCTATGATCAGGCATCTAAATGCAAAGCACTTGCTGCAGTAGAATAAGTACCTCAA  1810206
                 ||||  || | ||||||||||||||||||||||  |||||||| ||    | |||| ||
Sbjct  903      CACCTGCATAAGCAGGCATCTAAATGCAAAGCACGAGCTGCAGTGGA----GCACCTTAA  958

Query  1810207  AATCCAAGAAAGGTCTCGGCCTCCTCCTGCTTCCTCTTCTGCTGCTGCCTCGGCCTCTTC  1810266
                || ||| ||||| |||| | ||||||||||| ||||||| ||||| | ||||||||| ||
Sbjct  959      AAACCACGAAAGATCTCAGGCTCCTCCTGCTCCCTCTTCAGCTGCAGTCTCGGCCTCCTC  1018

Query  1810267  CTCCACC---TCTACAGTGCCAGTGGCACCTGCCACCCAGCAAACAGACGATGTGACAGC  1810323
                |||| ||   |||   ||| |||||||||||||||||| ||||||||| | ||||  |||
Sbjct  1019     CTCCTCCCCCTCTGGCGTGACAGTGGCACCTGCCACCCCGCAAACAGAGGTTGTGGAAGC  1078

Query  1810324  AATGCCACCATGTCCGCCACCGTCACCAAGCATTTCCACACGGTCCCATGGAAGCTTACA  1810383
                ||||||||||  | |  || ||||||||||||| ||||||| ||||||||||||| | ||
Sbjct  1079     AATGCCACCACCTGCATCATCGTCACCAAGCATCTCCACACTGTCCCATGGAAGCGTTCA  1138

Query  1810384  GCTCTCCATCTCCCAAACACTGGAGAGAAAGAAGAAGTACCCCCCTACCCAC----GATC  1810439
                ||| |||||||||||||||||||||||| ||  |||||||||||||||||||    ||||
Sbjct  1139     GCTGTCCATCTCCCAAACACTGGAGAGAGAG--GAAGTACCCCCCTACCCACCCGCGATC  1196

Query  1810440  CCTGGCCCTGAATGCCAGCATTTCAAAATTCCTGGCCTTTGAAATGCTGTCATTCTGTCT  1810499
                ||||||||||||||||||||||||||||||||||||||||||||||||||||||| ||||
Sbjct  1197     CCTGGCCCTGAATGCCAGCATTTCAAAATTCCTGGCCTTTGAAATGCTGTCATTCCGTCT  1256

Query  1810500  GGTGGACATGGGCAGTTTTAAAAACCTGATGGCGGTGGCTGTCCCACAGTACGTGGTTCC  1810559
                |||||| ||||  | |||||||||||| |||| ||||||| |||||| |||| |||||||
Sbjct  1257     GGTGGAGATGGAGACTTTTAAAAACCTTATGGTGGTGGCTCTCCCACTGTACATGGTTCC  1316

Query  1810560  CAGCCGCTACTACTTTTCCAGGTGAGCCATCTCTTCCCTGCACAAACAAGTCAGGGACGA  1810619
                ||||||| ||||||||||||||  ||||||  || |||||||||| ||| |   |||| |
Sbjct  1317     CAGCCGCCACTACTTTTCCAGGCAAGCCATTCCTGCCCTGCACAACCAACTGGCGGACAA  1376

Query  1810620  GATCAAGTGTGCACTGTGCAATGCCATCTGGGGCAAGGTCCACATAACCACTGATACATG  1810679
                 || | ||||||||||  ||| |||||||| |||||||||||||||||||||||||| ||
Sbjct  1377     AATTAGGTGTGCACTGCACAACGCCATCTGTGGCAAGGTCCACATAACCACTGATACGTG  1436

Query  1810680  GACCAGAAAGCAAGGGCAGGGACGCTATATCTCGCTAACTGCACACTGGGCAAATGTAGT  1810739
                |||||| ||||| ||||||||| | |||||||| | |||||||||||||| ||||  |||
Sbjct  1437     GACCAGTAAGCATGGGCAGGGATGTTATATCTCCCAAACTGCACACTGGGTAAATCCAGT  1496

Query  1810740  GGCGGGTGGGCCTGAGCCGGCTAGCTGTTTGGCGCATGTCCTTCCGCCACCAAGGATTGC  1810799
                ||| | |||||||||| ||| |||| ||||||||||||||||||||||||| ||||||||
Sbjct  1497     GGCAGCTGGGCCTGAGGCGGATAGCAGTTTGGCGCATGTCCTTCCGCCACCGAGGATTGC  1556

Query  1810800  AGGGCATTTCTCTTTGcctcct  1810821
                ||| | ||||||||||||||||
Sbjct  1557     AGGACGTTTCTCTTTGCCTCCT  1578


Range 2: 1 to 1576

Score:1707 bits(1892), Expect:0.0, 
Identities:1367/1645(83%),  Gaps:77/1645(4%), Strand: Plus/Plus

Query  1916974  AGAATGAGGAGAGCGTCAAATAAGGGACgtggtcgtggtgctgctggtgctgctggtgtt  1917033
                |||||||||||||| |||||||||||||| || | ||||  || ||||||||||||||||
Sbjct  1        AGAATGAGGAGAGCATCAAATAAGGGACGAGGCCCTGGT--TG-TGGTGCTGCTGGTGTT  57

Query  1917034  ggtggtgttggtgAAGATCCTGTTGCAAGGAGAGGACGTGGTCGATTTGTGCCAGCTACA  1917093
                |||||         || ||||||| || ||||||||| |||||||| |||||||||||||
Sbjct  58       GGTGG---------AGCTCCTGTTCCAGGGAGAGGACATGGTCGATCTGTGCCAGCTACA  108

Query  1917094  CACACAAATGAAACACCTTTGTCAGGTGCAAGTAGCAAACAGAACCGTCAACGTTATATG  1917153
                | | ||||||||| |||||  ||||||||| ||||  ||||||||       |||     
Sbjct  109      CGCCCAAATGAAAAACCTTCCTCAGGTGCACGTAGGCAACAGAAC-------GTT-----  156

Query  1917154  GTAGGCTCGATTGCCGCTCAACGAATGGTGAGGCCAGAACAAGTACAGGTGCTAGTAGAT  1917213
                              || |  |||||| |||||||||||||||| | ||| | ||||||||
Sbjct  157      --------------CGGTGTACGAATAGTGAGGCCAGAACAAGAAGAGGCGGTAGTAGAT  202

Query  1917214  TGGGTGGCTGACAATGCCTCCAGTTCCTTCACATTGTCTCCCACCTGGTTCCTTGATGAA  1917273
                || |||||||||| |||| |||||||||||||||||||||||||  ||| || || ||||
Sbjct  203      TGAGTGGCTGACAGTGCCCCCAGTTCCTTCACATTGTCTCCCACTCGGTCCCCTGCTGAA  262

Query  1917274  AGCTCAGAGTTGGCACCTGAACCCCATGGCCATCTGTCTTTCACCTCAGCCCCTTGTAAA  1917333
                ||| ||||||||||||||| | ||||||| |||||||||||||||     |||||| |||
Sbjct  263      AGCGCAGAGTTGGCACCTGCAGCCCATGGGCATCTGTCTTTCACC-----CCCTTGCAAA  317

Query  1917334  TCAGCCAAGGAGTCTGAGCCCCAAGTC-TGCAGCAGTCTCTTATGCTTTTTGAATAATCT  1917392
                ||||||||| ||||||||||||||||| ||||||||||||||||||| |  ||  | |||
Sbjct  318      TCAGCCAAGCAGTCTGAGCCCCAAGTCATGCAGCAGTCTCTTATGCTGT--GATGAGTCT  375

Query  1917393  GCTGGTGTTCTTTC-GTGGGCCATCCACATAGCCCTGCCCCAGAAGTGGAAGACATTGAG  1917451
                |||||     |||| ||||||| |||||||||||||||||||||||||||||| ||||||
Sbjct  376      GCTGGCAGGGTTTCCGTGGGCCGTCCACATAGCCCTGCCCCAGAAGTGGAAGAGATTGAG  435

Query  1917452  TGCACCGATGCCCAACCACTTCTGTTGCAGGATGAGGACATGGAAACACCACCGCAGCAC  1917511
                ||||||||||||||||||||| |||| ||||||| |||||||| |  |||||||||||||
Sbjct  436      TGCACCGATGCCCAACCACTTATGTTTCAGGATGTGGACATGGGAGGACCACCGCAGCAC  495

Query  1917512  GTCTCTGATGATGACGAAACACAGGTGCCAACTGCTGCGGCTTTCTACAGTGTGCAGACT  1917571
                |||||| ||||||||||||||    ||||||||||||||||||||| |||||||||||| 
Sbjct  496      GTCTCTTATGATGACGAAACA----TGCCAACTGCTGCGGCTTTCTGCAGTGTGCAGACC  551

Query  1917572  GACAAGGAGGGCAGTGGTGAAGGGTGGGTGGAAGATGATGTGGAGGATGATGAGGTCCTA  1917631
                | |||||||||||| ||||||| |||||||||||||||||            ||||||||
Sbjct  552      GGCAAGGAGGGCAGGGGTGAAGAGTGGGTGGAAGATGATG------------AGGTCCTA  599

Query  1917632  GACCCCACATGGAATGAAGGTCATGCGAGTGACGTGTGCAGTTT-GGAGGAAGAGGTGGT  1917690
                ||||||||||||||| |||||||||||||||||||||||||||  |||||||||||||||
Sbjct  600      GACCCCACATGGAATCAAGGTCATGCGAGTGACGTGTGCAGTTCAGGAGGAAGAGGTGGT  659

Query  1917691  GGTCGCACAGAGGCACCAGCACAGCAAAAGAGGAAGCAGGTTGCAAAAGCGGAGCAAGCG  1917750
                |||| | ||| | || | ||||||||||||||| |||||| ||||||||| |||    | 
Sbjct  660      GGTCACGCAGCGCCAGCCGCACAGCAAAAGAGGGAGCAGGGTGCAAAAGCAGAGTGGCCA  719

Query  1917751  TCCCCTAGACAGTACACCTGCTACTACCCACTGCACCCAGGGACCTAGCACACCAAAGGC  1917810
                ||||| || |||||| |||| |||| ||||| ||||||||||||  || ||||||||| |
Sbjct  720      TCCCCCAGCCAGTACGCCTGTTACTGCCCACCGCACCCAGGGACTGAGTACACCAAAGCC  779

Query  1917811  AGCTCAAAGGTGTTCCCCGGCGTGGCAGTTCTTCAGACTATGTGCTGATGACAAGACACG  1917870
                ||||| |||| |||||| |||||||||||| ||||||  ||||||||| |||||||| ||
Sbjct  780      AGCTCCAAGGAGTTCCCTGGCGTGGCAGTTGTTCAGAAAATGTGCTGACGACAAGACGCG  839

Query  1917871  AGTGGTTTGCACGCTGTGCAATGAGAGCCTGAAGCGAGGCATAAATGTTCTAAACCTGAG  1917930
                |||||||||||||||||||||| ||| |||||||||||||||||||||||||||||||||
Sbjct  840      AGTGGTTTGCACGCTGTGCAATCAGAACCTGAAGCGAGGCATAAATGTTCTAAACCTGAG  899

Query  1917931  CACAACCTGTATTACCGGGCATCTAAATTCAAAGCACGAGCTGCAGTGGAATAAGTACCT  1917990
                ||| ||||| || | | ||||||||||| |||||||||||||||||||||    | ||||
Sbjct  900      CACCACCTGCATAAGCAGGCATCTAAATGCAAAGCACGAGCTGCAGTGGA----GCACCT  955

Query  1917991  CAAAATCCAAAAAAGGTCTCGGCCTCCTCCTGCTTCCTCTTCTGCTGCTGCCTTGGCCTC  1918050
                 |||| |||  |||| |||| | ||||||||||| ||||||| ||||| | || ||||||
Sbjct  956      TAAAAACCACGAAAGATCTCAGGCTCCTCCTGCTCCCTCTTCAGCTGCAGTCTCGGCCTC  1015

Query  1918051  TTCCTCCACCTCCACAGCTC---CAGTGTCACCTGCCACCCAGCAAGCAGACGATGTGAC  1918107
                 |||||| || || | |      ||||| |||||||||||| |||| |||| | ||||  
Sbjct  1016     CTCCTCCTCCCCCTCTGGCGTGACAGTGGCACCTGCCACCCCGCAAACAGAGGTTGTGGA  1075

Query  1918108  AGCAACACCACCATGTCTGC--CACCATCCCCAAGCATTTCCACACGGTTCCATGGAAGC  1918165
                |||||  ||||||   ||||  || | || |||||||| ||||||| || ||||||||||
Sbjct  1076     AGCAATGCCACCAC--CTGCATCATCGTCACCAAGCATCTCCACACTGTCCCATGGAAGC  1133

Query  1918166  TTACAACTCTACATCTCCCAAACACTGGAGAGAAAGAGGAAGTACCCCCCTACCCACCCA  1918225
                 | || || | ||||||||||||||||||||||  |||||||||||||||||||||||| 
Sbjct  1134     GTTCAGCTGTCCATCTCCCAAACACTGGAGAGA--GAGGAAGTACCCCCCTACCCACCCG  1191

Query  1918226  CGATCCCTGGCCATGAATGCCAGCATTTCAAAATTTCTGGCCTTTAAAATGCTGTCATTC  1918285
                |||||||||||| |||||||||||||||||||||| ||||||||| ||||||||||||||
Sbjct  1192     CGATCCCTGGCCCTGAATGCCAGCATTTCAAAATTCCTGGCCTTTGAAATGCTGTCATTC  1251

Query  1918286  TGTCTGGTGGACACGGACAGTTTTAAAAACCTGATGACGGTGTCTGTCCCACAGTACGTG  1918345
                 |||||||||| | ||| | |||||||||||| |||  |||| || |||||| |||| ||
Sbjct  1252     CGTCTGGTGGAGATGGAGACTTTTAAAAACCTTATGGTGGTGGCTCTCCCACTGTACATG  1311

Query  1918346  GTTCCCAGCTGCCACTACTTTTCCAGGTGAGCCATCCCTTCCCTGCACAAACAAGTCGGG  1918405
                ||||||||| |||||||||||||||||  |||||| ||| |||||||||| ||| | | |
Sbjct  1312     GTTCCCAGCCGCCACTACTTTTCCAGGCAAGCCATTCCTGCCCTGCACAACCAACTGGCG  1371

Query  1918406  AATGAGATCAAGTGTGCACTGTGCAATGCCATCTTTTGCAAGGTCCACATAACCACTGAT  1918465
                 |  | || | ||||||||||  ||| ||||||| | |||||||||||||||||||||||
Sbjct  1372     GACAAAATTAGGTGTGCACTGCACAACGCCATCTGTGGCAAGGTCCACATAACCACTGAT  1431

Query  1918466  AAGTGGACCAGTAAGCACGGGCAGGGACGCTATATCTCGCTAACTGCACACTGGGCAAAT  1918525
                | ||||||||||||||| ||||||||| | |||||||| | |||||||||||||| ||||
Sbjct  1432     ACGTGGACCAGTAAGCATGGGCAGGGATGTTATATCTCCCAAACTGCACACTGGGTAAAT  1491

Query  1918526  GTAGTGGCGGGTGGGCCTGAGGCAGCTAGCCATTTGGCGCGTGTCCTTCCGCCACCGAGG  1918585
                  |||||| | |||||||||||| | ||||  |||||||| |||||||||||||||||||
Sbjct  1492     CCAGTGGCAGCTGGGCCTGAGGCGGATAGCAGTTTGGCGCATGTCCTTCCGCCACCGAGG  1551

Query  1918586  ATTGTAGGGCATTTCTCTTTGCCTC  1918610
                |||| ||| | ||||||||||||||
Sbjct  1552     ATTGCAGGACGTTTCTCTTTGCCTC  1576


Range 3: 51 to 1576

Score:1699 bits(1883), Expect:0.0, 
Identities:1325/1583(84%),  Gaps:72/1583(4%), Strand: Plus/Minus

Query  1395281  GAGGCAAAGAGAAATGCCCTGTAATCCTCGGTGGCGGAAGGACATGCGCCAAATGGCTAG  1395340
                |||||||||||||| | |||| |||||||||||||||||||||||||||||||  |||| 
Sbjct  1576     GAGGCAAAGAGAAACGTCCTGCAATCCTCGGTGGCGGAAGGACATGCGCCAAACTGCTAT  1517

Query  1395341  CCGCCTCAGGCCCACTCGCCACTACATGTGCCCAGTGTGCAGTTAGCAAGATATAGCGTC  1395400
                ||||||||||||||   ||||||  || | |||||||||||||| |  ||||||| | ||
Sbjct  1516     CCGCCTCAGGCCCAGCTGCCACTGGATTTACCCAGTGTGCAGTTTGGGAGATATAACATC  1457

Query  1395401  CCTGCCCGTTCTTACTGGTCCAGGTATCAGTGGTTATGTGGACCTTGCCACAGATGGCGT  1395460
                ||||||| | |||||||||||| |||||||||||||||||||||||||||||||||||||
Sbjct  1456     CCTGCCCATGCTTACTGGTCCACGTATCAGTGGTTATGTGGACCTTGCCACAGATGGCGT  1397

Query  1395461  TGCGCAGTGCACACTTGATCTTGTCCCCGACTTGTTTGTGCAGGGAAGGGATGGCTTGCC  1395520
                || ||||||||||| | || |||||| | | ||| |||||||||| ||| ||||||||||
Sbjct  1396     TGTGCAGTGCACACCTAATTTTGTCCGCCAGTTGGTTGTGCAGGGCAGGAATGGCTTGCC  1337

Query  1395521  TGGAAAAGTAGTGGCGGCTGGGAACCACGTACTGTGGGACAGCCACCGCCATCAGGTTTT  1395580
                ||||||||||||||||||||||||||| |||| |||||| ||||||| |||| |||||||
Sbjct  1336     TGGAAAAGTAGTGGCGGCTGGGAACCATGTACAGTGGGAGAGCCACCACCATAAGGTTTT  1277

Query  1395581  TAAAACTGTCCGTGTCCACCAGACGGAATGACAGCATTTCAAAGTCCAGGAATTTTGAAA  1395640
                ||||| | ||| | |||||||||||||||||||||||||||||| |||||||||||||||
Sbjct  1276     TAAAAGTCTCCATCTCCACCAGACGGAATGACAGCATTTCAAAGGCCAGGAATTTTGAAA  1217

Query  1395641  TGCTGGCATTCAGGGCCAGGTATCTCGAGTGGGTAGGGGGGAACTTCCTCTTTCTCTCCA  1395700
                |||||||||||||||||||| ||| || ||||||||||||| ||||||||  ||||||||
Sbjct  1216     TGCTGGCATTCAGGGCCAGGGATCGCGGGTGGGTAGGGGGGTACTTCCTC--TCTCTCCA  1159

Query  1395701  GTGTTTGGGATATGGACAGCTGTAAGCTTTCATGGGACCATGGTGTGTAAATGCTTGGGG  1395760
                |||||||||| ||||||||||| | |||| ||||||||    ||||| | |||||||| |
Sbjct  1158     GTGTTTGGGAGATGGACAGCTGAACGCTTCCATGGGAC---AGTGTGGAGATGCTTGGTG  1102

Query  1395761  ACGGTG--GCAGACATGGTGGCATTGCTGTCACATCGTCTGTTTGCTGGGTGGCAAGTGA  1395818
                ||| ||  ||||   |||||||||||||  |||| | ||||||||| |||||||| ||| 
Sbjct  1101     ACGATGATGCAG--GTGGTGGCATTGCTTCCACAACCTCTGTTTGCGGGGTGGCAGGTGC  1044

Query  1395819  CACTGGCACTGTAGA---GGTGGAGGAAGAGGCAGAGGCGGCAGCAGAAGAGGAAGCAGG  1395875
                ||||| |||   |||   || |||||| ||||| ||| | ||||| ||||||| ||||||
Sbjct  1043     CACTGTCACGCCAGAGGGGGAGGAGGAGGAGGCCGAGACTGCAGCTGAAGAGGGAGCAGG  984

Query  1395876  ATGAGGCCGAGACCTTTCTTGGATTTTGAGGTGCTTATTCCACTGCAGCTCGTGCTTTGC  1395935
                | ||| | |||| ||||| ||| |||| ||||||    ||||||||||||||||||||||
Sbjct  983      AGGAGCCTGAGATCTTTCGTGGTTTTTAAGGTGC----TCCACTGCAGCTCGTGCTTTGC  928

Query  1395936  ATGTAGATGCCTGGTCATGCAGGTTGTGCTCAGGTTTAGGACATTTATGCCTCCCTTCAG  1395995
                || |||||||||| | |||||||| |||||||||||||| ||||||||||||| ||||||
Sbjct  927      ATTTAGATGCCTGCTTATGCAGGTGGTGCTCAGGTTTAGAACATTTATGCCTCGCTTCAG  868

Query  1395996  GCTCTGATTGCACAGCGTGCAAACCACTCGTATCTTGTCGTCAGCACATTGTCTGTAGAA  1396055
                | ||||||||||||||||||||||||||||  |||||||||||||||||| |||| | ||
Sbjct  867      GTTCTGATTGCACAGCGTGCAAACCACTCGCGTCTTGTCGTCAGCACATTTTCTGAACAA  808

Query  1396056  CTGCCACGCCAGGGAACTCCCTTGAACTGCCTTTGGTGTGCTAGGTCCCTGGGTGCGGTG  1396115
                |||||||||||||||||||| | || ||| ||||||||| ||  ||||||||||||||||
Sbjct  807      CTGCCACGCCAGGGAACTCCTTGGAGCTGGCTTTGGTGTACTCAGTCCCTGGGTGCGGTG  748

Query  1396116  GGTAGTAGCAGGCGTACTGTCTAGGGGACGGTCGCTCCGCTTTTGCGACCTGCTTCCTCT  1396175
                || |||| ||||||||||| || ||||| || | ||| ||||||||  |||||| |||||
Sbjct  747      GGCAGTAACAGGCGTACTGGCTGGGGGATGGCCACTCTGCTTTTGCACCCTGCTCCCTCT  688

Query  1396176  TTTGCTGTGCTGATGCCTCTGTGCGACCACCACCTCTTCCTCC-AAACTGCACACGTCAC  1396234
                |||||||||| | || | ||| | |||||||||||||||||||  |||||||||||||||
Sbjct  687      TTTGCTGTGCGGCTGGCGCTGCGTGACCACCACCTCTTCCTCCTGAACTGCACACGTCAC  628

Query  1396235  TCGCATGACCTTCATTCCATGTGGGGTCTAGGACCTCATCAATTTCCACATCATCTTCCA  1396294
                |||||||||||| |||||||||||||||||||||||            ||||||||||||
Sbjct  627      TCGCATGACCTTGATTCCATGTGGGGTCTAGGACCT------------CATCATCTTCCA  580

Query  1396295  CCCACTCTTCACCACTGCCCTCCTTGTCAGTCTGCACACTGTAGAAAGCCGCAGCA----  1396350
                ||||||||||||| |||||||||||| | |||||||||||| ||||||||||||||    
Sbjct  579      CCCACTCTTCACCCCTGCCCTCCTTGCCGGTCTGCACACTGCAGAAAGCCGCAGCAGTTG  520

Query  1396351  ----GTTTCGTCATCATCAGAGACGCGCTGCGGTTGTGTTTCCATGTCCTCATCCTGAAA  1396406
                    ||||||||||||| ||||||| |||||||| ||  | |||||||| ||||||||||
Sbjct  519      GCATGTTTCGTCATCATAAGAGACGTGCTGCGGTGGTCCTCCCATGTCCACATCCTGAAA  460

Query  1396407  CAGAAGTGGTTGGGAATCAGTGCACTCAATGTCTTCCACTTCT-GGGCAGGGCTATGTGG  1396465
                || ||||||||||| ||| ||||||||||| |||||||||||| ||||||||||||||||
Sbjct  459      CATAAGTGGTTGGGCATCGGTGCACTCAATCTCTTCCACTTCTGGGGCAGGGCTATGTGG  400

Query  1396466  ATGGCCCAAGGAATGCACAACAGCAGAGTCATCAAAAAAGCAAAAGAGACTGCAGCATGA  1396525
                | |||||| ||||  |    ||||||| |||||   | |||| |||||||||| ||||||
Sbjct  399      ACGGCCCACGGAAACCCTGCCAGCAGACTCATC---ACAGCATAAGAGACTGCTGCATGA  343

Query  1396526  CTTGGGGCTCAGACTGCTTGGCTGATTTACAAGGGGTTGAGGTGAAAGACAGATGGCCAT  1396585
                |||||||||||||||||||||||||||| ||||||     ||||||||||||||| ||||
Sbjct  342      CTTGGGGCTCAGACTGCTTGGCTGATTTGCAAGGG-----GGTGAAAGACAGATGCCCAT  288

Query  1396586  GGGGTTCAGGTGGCAACTCTGAGCTTTCAGCTAGGGACCGGGTGGGAGACAATGTGAAGG  1396645
                ||| | |||||| |||||||| |||||||||  ||||||| |||||||||||||||||||
Sbjct  287      GGGCTGCAGGTGCCAACTCTGCGCTTTCAGCAGGGGACCGAGTGGGAGACAATGTGAAGG  228

Query  1396646  AACTGGAGGCATTGTCTGCCACCTAATCTACTAGTGCCTGTATGTGTTCTGGCCTCACCA  1396705
                |||||| |||| |||| |||||  |||||||||  |||| |   |||||||||||||| |
Sbjct  227      AACTGGGGGCACTGTCAGCCACTCAATCTACTACCGCCTCTTCTTGTTCTGGCCTCACTA  168

Query  1396706  TTCGTTGAGCGGCATTCTGGCCTACCATATAACTTTGAAGGTTCTGTCGGCTACTCGTAC  1396765
                |||||                          ||   ||| ||||||| | ||||  | ||
Sbjct  167      TTCGT--------------------------ACACCGAACGTTCTGTTGCCTACGTGCAC  134

Query  1396766  CTGAGGAAGGTGTTTCACTTGAGCGTGTAGCTGGCATAGATCGACCACATCCTCTCCTTG  1396825
                ||||||||||| ||||| ||| |||||||||||||| ||||||||||  |||||||| ||
Sbjct  133      CTGAGGAAGGTTTTTCATTTGGGCGTGTAGCTGGCACAGATCGACCATGTCCTCTCCCTG  74

Query  1396826  CAACAGGAGCTTCACCACGACCA  1396848
                 |||||||||| |||||  ||||
Sbjct  73       GAACAGGAGCTCCACCAACACCA  51


Range 4: 1 to 1578

Score:1657 bits(1837), Expect:0.0, 
Identities:1356/1649(82%),  Gaps:84/1649(5%), Strand: Plus/Plus

Query  1178302  AGAAGGAGGAGAGCATCAAATAAGGGACATGGTCGTGGTGCTGCTGGTGTTGGTGGTGTT  1178361
                |||| |||||||||||||||||||||||  || | ||||  || ||||| || |||||||
Sbjct  1        AGAATGAGGAGAGCATCAAATAAGGGACGAGGCCCTGGT--TG-TGGTGCTGCTGGTGTT  57

Query  1178362  GGTGAAGCTCCTGTTGCAAGGAGAGAACGTGGTCGATCTGTGCCAGCTACACGCATAAGT  1178421
                |||| |||||||||| || |||||| || |||||||||||||||||||||||||  || |
Sbjct  58       GGTGGAGCTCCTGTTCCAGGGAGAGGACATGGTCGATCTGTGCCAGCTACACGCCCAAAT  117

Query  1178422  GAAACACCTTCCTCAGGTGTGAGTAGCCGACAGAACCTTCAACATTATATAGTAGGCCCG  1178481
                |||| ||||||||||||||   |||| | ||||||| |||                    
Sbjct  118      GAAAAACCTTCCTCAGGTGCACGTAGGCAACAGAACGTTC--------------------  157

Query  1178482  AATGCCGCTCAATGAATGGTGAGGCCAGAACAAGTACAGGCGATAGTAGGTTGGGTGGCA  1178541
                      | |  | |||| |||||||||||||||| | ||||| |||||| ||| ||||| 
Sbjct  158      ------GGTGTACGAATAGTGAGGCCAGAACAAGAAGAGGCGGTAGTAGATTGAGTGGCT  211

Query  1178542  GACAATGCCTCCAGTTCCTTCACATTGTCTCCCACCTGGTCCCTTGCTGAAAGCTCAGAG  1178601
                |||| |||| |||||||||||||||||||||||||  |||||| |||||||||| |||||
Sbjct  212      GACAGTGCCCCCAGTTCCTTCACATTGTCTCCCACTCGGTCCCCTGCTGAAAGCGCAGAG  271

Query  1178602  TTTGCACCTGAACTTCATGGCCATCTGTCTTTTACCTCAGCCCCTTGTAAATCAGCCAAG  1178661
                || ||||||| |   ||||| ||||||||||| |||     |||||| ||||||||||||
Sbjct  272      TTGGCACCTGCAGCCCATGGGCATCTGTCTTTCACC-----CCCTTGCAAATCAGCCAAG  326

Query  1178662  CAGTCTGAGCCCCAAGTCATGCAGCAGTCTCTTATGCTTTTTGTTGACTCTGCTGGTGTT  1178721
                |||||||||||||||||||||||||||||||||||||| |  | ||| ||||||||    
Sbjct  327      CAGTCTGAGCCCCAAGTCATGCAGCAGTCTCTTATGCTGT--GATGAGTCTGCTGGCAGG  384

Query  1178722  CATTCCATGGGCCATCCACATAGCCCTGCTGCAGAAGTGAAAGACATTTAGCGCACCAAT  1178781
                  |||| |||||| |||||||||||||||  |||||||| |||| ||| || ||||| ||
Sbjct  385      GTTTCCGTGGGCCGTCCACATAGCCCTGCCCCAGAAGTGGAAGAGATTGAGTGCACCGAT  444

Query  1178782  GCCAAACCACTTCTGTTTCATCATGAGGACATGGAAACACCACCGCAGCACGTCTCTGAT  1178841
                ||| |||||||| |||||||  ||| |||||||| |  ||||||||||||||||||| ||
Sbjct  445      GCCCAACCACTTATGTTTCAGGATGTGGACATGGGAGGACCACCGCAGCACGTCTCTTAT  504

Query  1178842  GATGATGATGACGAAAAACAGGTGCCCACTGCTGTGGCTTTGTACAGTGTGCAGACTGAC  1178901
                ||||| ||        ||||  |||| ||||||| |||||| | |||||||||||| | |
Sbjct  505      GATGACGA--------AACA--TGCCAACTGCTGCGGCTTTCTGCAGTGTGCAGACCGGC  554

Query  1178902  AAGGAGGGCAGTGGTGAACAGTGGGTGGAAGATGATGTGGAGGATGATGAGGTCCTAGAC  1178961
                ||||||||||| |||||| ||||||||||||||||||            |||||||||||
Sbjct  555      AAGGAGGGCAGGGGTGAAGAGTGGGTGGAAGATGATG------------AGGTCCTAGAC  602

Query  1178962  CCTACATGGAATGAAGGTCATGTGAGTAACGTGTGCAGTTT-GGAGGAAGAGGTGGTGGT  1179020
                || ||||||||| ||||||||| |||| ||||||||||||  ||||||||||||||||||
Sbjct  603      CCCACATGGAATCAAGGTCATGCGAGTGACGTGTGCAGTTCAGGAGGAAGAGGTGGTGGT  662

Query  1179021  CGCACAGAGGCACCAGCACAGCAGAGGAAGGAGGAAGCAGGTTGCAAAAGCGGAGCGACC  1179080
                | | ||| | || | ||||||||    || |||| |||||| ||||||||| ||| | ||
Sbjct  663      CACGCAGCGCCAGCCGCACAGCA----AAAGAGGGAGCAGGGTGCAAAAGCAGAGTGGCC  718

Query  1179081  GTCACCTAGACAGTACGCCTGCTACT---------ACCCAGGGACCTAGCACACCAAAGG  1179131
                 || || || ||||||||||| ||||         ||||||||||  || ||||||||| 
Sbjct  719      ATCCCCCAGCCAGTACGCCTGTTACTGCCCACCGCACCCAGGGACTGAGTACACCAAAGC  778

Query  1179132  CAGCTCAAAGACGTTCCTCGGCGTGGCAGTTCTTCAGACAATGTGCTGACGACAAGACGC  1179191
                |||||| |||  |||||  |||||||||||| |||||| |||||||||||||||||||||
Sbjct  779      CAGCTCCAAGGAGTTCCCTGGCGTGGCAGTTGTTCAGAAAATGTGCTGACGACAAGACGC  838

Query  1179192  AAGTGGTTTACACGCTGTGCGATGAGAGCCTGAAGTGAGGCATAAATGTTCTAAACCTGA  1179251
                 |||||||| |||||||||| || ||| ||||||| ||||||||||||||||||||||||
Sbjct  839      GAGTGGTTTGCACGCTGTGCAATCAGAACCTGAAGCGAGGCATAAATGTTCTAAACCTGA  898

Query  1179252  CCACAACCTGCATGACCAGGCATCTAAATGCAAAGCACAAGCTGCAATGGAATAAGTACC  1179311
                 ||| |||||||| | |||||||||||||||||||||| ||||||| ||||    | |||
Sbjct  899      GCACCACCTGCATAAGCAGGCATCTAAATGCAAAGCACGAGCTGCAGTGGA----GCACC  954

Query  1179312  TCAAAATCCAAGAAAGGTCTCAGCCTCCTCCTGCTTCCTCTTCTGCTGCTGCCTCGGCCT  1179371
                | |||| ||| ||||| |||||| ||||||||||| ||||||| ||||| | ||||||||
Sbjct  955      TTAAAAACCACGAAAGATCTCAGGCTCCTCCTGCTCCCTCTTCAGCTGCAGTCTCGGCCT  1014

Query  1179372  CTTCCTCCACC---TCTACAGTGCCAGTGTCACCTGCCACCCAGCAAACAGACGATGTGA  1179428
                | |||||| ||   |||   ||| ||||| |||||||||||| ||||||||| | |||| 
Sbjct  1015     CCTCCTCCTCCCCCTCTGGCGTGACAGTGGCACCTGCCACCCCGCAAACAGAGGTTGTGG  1074

Query  1179429  CAGCAACACCACCATATCCGCCACCGTCCCCAAGCATTTCCACACCATGATCCCATGGAA  1179488
                 |||||  ||||||  | |  || |||| |||||||| |||||||  || ||||||||||
Sbjct  1075     AAGCAATGCCACCACCTGCATCATCGTCACCAAGCATCTCCACAC--TG-TCCCATGGAA  1131

Query  1179489  GCTTACAGCTGTCCATCTCCCAAACACTGGAGAGAAAAAGGAAGTACCCCCCTGCCCACC  1179548
                || | |||||||||||||||||||||||||||||| |  |||||||||||||| ||||||
Sbjct  1132     GCGTTCAGCTGTCCATCTCCCAAACACTGGAGAGAGA--GGAAGTACCCCCCTACCCACC  1189

Query  1179549  CGCGATCCCTGGCCCTGAATGCAAGCATTTCAAAATTCCTGGCCTTTGAAATGCTGTCAT  1179608
                |||||||||||||||||||||| |||||||||||||||||||||||||||||||||||||
Sbjct  1190     CGCGATCCCTGGCCCTGAATGCCAGCATTTCAAAATTCCTGGCCTTTGAAATGCTGTCAT  1249

Query  1179609  TCCATCTGGTGGACACGGACAGTTTTAAAAACCTGATGGCGATGACTGTCCCACAGTACG  1179668
                ||| ||||||||| | ||| | |||||||||||| |||| | || || |||||| |||| 
Sbjct  1250     TCCGTCTGGTGGAGATGGAGACTTTTAAAAACCTTATGGTGGTGGCTCTCCCACTGTACA  1309

Query  1179669  TGGTTCCCAGCCGCCACTACTTTTCCAGGCGAGCCATCCCTTCCCTGCACAAACAAGTCG  1179728
                |||||||||||||||||||||||||||||| |||||| ||| |||||||||| ||| | |
Sbjct  1310     TGGTTCCCAGCCGCCACTACTTTTCCAGGCAAGCCATTCCTGCCCTGCACAACCAACTGG  1369

Query  1179729  GGGACAAGATCAAGTGTGCACTGCGCAACGCCATCTATGGCAATGTACACATAACCACTG  1179788
                 |||||| || | ||||||||||| ||||||||||| |||||| || |||||||||||||
Sbjct  1370     CGGACAAAATTAGGTGTGCACTGCACAACGCCATCTGTGGCAAGGTCCACATAACCACTG  1429

Query  1179789  ATATGTGGACCAGTAAGCACAGGCAGGGACGTTATATCTCGCTAACTGCACACTGGGCAA  1179848
                ||| |||||||||||||||  |||||||| |||||||||| | |||||||||||||| ||
Sbjct  1430     ATACGTGGACCAGTAAGCATGGGCAGGGATGTTATATCTCCCAAACTGCACACTGGGTAA  1489

Query  1179849  ATGTAGTGGCGGGTGGGCCTGAGGTGGATACCACTTTGGTGCATGTCCTTCCGCCACCCA  1179908
                ||  |||||| | ||||||||||| ||||| || ||||| |||||||||||||||||| |
Sbjct  1490     ATCCAGTGGCAGCTGGGCCTGAGGCGGATAGCAGTTTGGCGCATGTCCTTCCGCCACCGA  1549

Query  1179909  GGATTGCAGGGCATTtctctttgcctcct  1179937
                |||||||||| | ||||||||||||||||
Sbjct  1550     GGATTGCAGGACGTTTCTCTTTGCCTCCT  1578


Range 5: 1 to 1578

Score:1627 bits(1804), Expect:0.0, 
Identities:1343/1650(81%),  Gaps:129/1650(7%), Strand: Plus/Minus

Query  1098807  AGAAGGTAAAGAGAAATGCCCTGCAATCCTCGGTGGCGGAAGGACATGCGCCAAACTGCT  1098866
                || ||| ||||||||| | |||||||||||||||||||||||||||||||||||||||||
Sbjct  1578     AGGAGGCAAAGAGAAACGTCCTGCAATCCTCGGTGGCGGAAGGACATGCGCCAAACTGCT  1519

Query  1098867  ATCCGCCTT-GGCCCACCCGCCACTACATTTGCCTAGTGTGCAGTTAGGTGAGTT-----  1098920
                ||||||||  |||||| | ||||||  |||| || ||||||||||| || ||| |     
Sbjct  1518     ATCCGCCTCAGGCCCAGCTGCCACTGGATTTACCCAGTGTGCAGTTTGG-GAGATATAAC  1460

Query  1098921  ---CCTGCCCGTGCTTACTGGTCCACATATCAGTGGTTATGTGGACCTTGCCACAGATGG  1098977
                   ||||||| ||||||||||||||| |||||||||||||||||||||||||||||||||
Sbjct  1459     ATCCCTGCCCATGCTTACTGGTCCACGTATCAGTGGTTATGTGGACCTTGCCACAGATGG  1400

Query  1098978  CGTTGCGCAGTGCACACTTGATCTTGTCCCTGACTTGTTTGTGCAGAGAAGGGATGGCTC  1099037
                ||||| ||||||||||| | || ||||||   | ||| |||||||| | ||| |||||| 
Sbjct  1399     CGTTGTGCAGTGCACACCTAATTTTGTCCGCCAGTTGGTTGTGCAGGGCAGGAATGGCTT  1340

Query  1099038  ACCTGGAAAAGTAGAAGCGGCTGGGAACCATGTACTGTGGGACAGCCACCGCCATCAGGT  1099097
                 |||||||||||||  ||||||||||||||||||| |||||| ||||||| |||| ||||
Sbjct  1339     GCCTGGAAAAGTAGTGGCGGCTGGGAACCATGTACAGTGGGAGAGCCACCACCATAAGGT  1280

Query  1099098  TTTTAAAACTGCCAGTGTCCACCAGACGGAATGACAGCATTTCAAAGGCCAGGAATTTTG  1099157
                |||||||| |  |  | |||||||||||||||||||||||||||||||||||||||||||
Sbjct  1279     TTTTAAAAGTCTCCATCTCCACCAGACGGAATGACAGCATTTCAAAGGCCAGGAATTTTG  1220

Query  1099158  AAATGCTGGCATTCAGGGCCAGGGATCACGAGTGAGTAGGGGGGTACTTCCTCTTTCTCT  1099217
                ||||||||||||||||||||||||||| || ||| ||||||||||||||||||  |||||
Sbjct  1219     AAATGCTGGCATTCAGGGCCAGGGATCGCGGGTGGGTAGGGGGGTACTTCCTC--TCTCT  1162

Query  1099218  CCAGTGTTTGGGAGATGGACAGCTGTAAGCTTCCATGGGACCGTGTGGAAATGCTTGGGG  1099277
                ||||||||||||||||||||||||| | ||||||||||||| ||||||| |||||||| |
Sbjct  1161     CCAGTGTTTGGGAGATGGACAGCTGAACGCTTCCATGGGACAGTGTGGAGATGCTTGGTG  1102

Query  1099278  ACGGTGGCGGACATGGTGGCGTTGCTGTCACATCGTCTGTTTGCTGGGTGGCAGGTGACA  1099337
                ||| ||  | |  ||||||| |||||  |||| | ||||||||| |||||||||||| ||
Sbjct  1101     ACGATGATGCAGGTGGTGGCATTGCTTCCACAACCTCTGTTTGCGGGGTGGCAGGTGCCA  1042

Query  1099338  CTGGCACTGTAGA---GGTGGAGGAAGAGGCCGAGGCAGCAGAAGAAGAGGGAGCAAAAG  1099394
                ||| |||   |||   || |||||| ||||||||| | ||||  ||||||||||||  ||
Sbjct  1041     CTGTCACGCCAGAGGGGGAGGAGGAGGAGGCCGAGACTGCAGCTGAAGAGGGAGCAGGAG  982

Query  1099395  GAGCCCGAGACCTTTCTTGGATTTTGAGGTGCTTATTCCACTGCAGCTCGTGCTTTGCAT  1099454
                ||||| |||| ||||| ||| |||| ||||||    ||||||||||||||||||||||||
Sbjct  981      GAGCCTGAGATCTTTCGTGGTTTTTAAGGTGC----TCCACTGCAGCTCGTGCTTTGCAT  926

Query  1099455  GTAGATGCCTGGTCATGCAGGTTGTGCTCAGGTTTCCAACATTTATGCCTCGCTTCAGGC  1099514
                 |||||||||| | |||||||| ||||||||||||  |||||||||||||||||||||| 
Sbjct  925      TTAGATGCCTGCTTATGCAGGTGGTGCTCAGGTTTAGAACATTTATGCCTCGCTTCAGGT  866

Query  1099515  TCTGATTGTACAGCGTGCAAACCACTCGTGTCTTGCCGTCAGCACACTGTCTGAAGAATT  1099574
                |||||||| ||||||||||||||||||| |||||| |||||||||| | |||||| || |
Sbjct  865      TCTGATTGCACAGCGTGCAAACCACTCGCGTCTTGTCGTCAGCACATTTTCTGAACAACT  806

Query  1099575  -----GCCAGTGAACTCCTTTGATCTTCCTTTGGTGTGCTAGGTCCCGGGGTGCGGTCTG  1099629
                     ||||| ||||||||| || ||  ||||||||| ||  ||||| |||||||||  |
Sbjct  805      GCCACGCCAGGGAACTCCTTGGAGCTGGCTTTGGTGTACTCAGTCCCTGGGTGCGGTGGG  746

Query  1099630  TAGTAGCAGGCGTACTGTCTAGGGGACGCTCGCTCTGCTTTTGCAACCTGCTTCCTCTTT  1099689
                 |||| ||||||||||| || ||||| |  | ||||||||||||| |||||| |||||||
Sbjct  745      CAGTAACAGGCGTACTGGCTGGGGGATGGCCACTCTGCTTTTGCACCCTGCTCCCTCTTT  686

Query  1099690  TGCTGTGCTGGTGCCTCTGTGCGACCACCACCTCTTCCTCC-AAACTGCACACCTCACTC  1099748
                |||||||| | || | ||| | |||||||||||||||||||  |||||||||| ||||||
Sbjct  685      TGCTGTGCGGCTGGCGCTGCGTGACCACCACCTCTTCCTCCTGAACTGCACACGTCACTC  626

Query  1099749  GCATGACCTTCATTCCATGTGGGGTCTAGGACCTCATCATCCTCCACATGATCTTCCACC  1099808
                |||||||||| |||||||||||||||||||||||||||            ||||||||||
Sbjct  625      GCATGACCTTGATTCCATGTGGGGTCTAGGACCTCATC------------ATCTTCCACC  578

Query  1099809  CACTCTTCACCACTGCCCTCCTTGTCACTCTGCACACTGTAGAAAGCCGCAGCAGTTGGC  1099868
                ||||||||||| |||||||||||| |  ||||||||||| ||||||||||||||||||||
Sbjct  577      CACTCTTCACCCCTGCCCTCCTTGCCGGTCTGCACACTGCAGAAAGCCGCAGCAGTTGGC  518

Query  1099869  ACCTGTGTTTCATCATCATCAGAGGCGTGCTGC-GTGGTGTTTCCATATCCTCATCCTGA  1099927
                |    |||||| ||||||| |||| |||||||| |||||  | |||| ||| ||||||||
Sbjct  517      A----TGTTTCGTCATCATAAGAGACGTGCTGCGGTGGTCCTCCCATGTCCACATCCTGA  462

Query  1099928  AAC---AGTGGTTGGGCATCGGTGCACTCAATGTCTTCCACTT------CAGGGCTATGT  1099978
                |||   |||||||||||||||||||||||||| ||||||||||      |||||||||||
Sbjct  461      AACATAAGTGGTTGGGCATCGGTGCACTCAATCTCTTCCACTTCTGGGGCAGGGCTATGT  402

Query  1099979  GGATGGCCCATGGAA--------AGCACAC---------------------CTGCATGAC  1100009
                ||| |||||| ||||        |||| ||                     |||||||||
Sbjct  401      GGACGGCCCACGGAAACCCTGCCAGCAGACTCATCACAGCATAAGAGACTGCTGCATGAC  342

Query  1100010  TTGGGGCTCCGACTGCCTGGCTGATTTACAAGGGGCTGAGGGGAAAGACAGATGGCCATG  1100069
                ||||||||| |||||| |||||||||| ||||||     || |||||||||||| |||||
Sbjct  341      TTGGGGCTCAGACTGCTTGGCTGATTTGCAAGGG-----GGTGAAAGACAGATGCCCATG  287

Query  1100070  GGGTTCAGGTGCCAACTCTGAGCTTTCAGCAAGGGACCGGGTGGGAGACAATGTGAAGGA  1100129
                || | ||||||||||||||| |||||||||| ||||||| ||||||||||||||||||||
Sbjct  286      GGCTGCAGGTGCCAACTCTGCGCTTTCAGCAGGGGACCGAGTGGGAGACAATGTGAAGGA  227

Query  1100130  ACTGGAGGCATTGTCAGCCACCCAATCTACTATCGCCTGTAGTTGTTCTGGCCTCACCAT  1100189
                ||||| |||| |||||||||| |||||||||| ||||| |  ||||||||||||||| ||
Sbjct  226      ACTGGGGGCACTGTCAGCCACTCAATCTACTACCGCCTCTTCTTGTTCTGGCCTCACTAT  167

Query  1100190  TCGTTGAGCGGCATTCGGGCCTACCATATAACGTTGAAGGTTCTGTCGGCTACTCGCACC  1100249
                ||||                          ||   ||| ||||||| | ||||  |||||
Sbjct  166      TCGT--------------------------ACACCGAACGTTCTGTTGCCTACGTGCACC  133

Query  1100250  TGAGGAAGGTGTTTCACTTGTGCGTGTAGCTGGCACAGATCGATCACGTCCTCTCCTTGC  1100309
                |||||||||| ||||| ||| |||||||||||||||||||||| || ||||||||| || 
Sbjct  132      TGAGGAAGGTTTTTCATTTGGGCGTGTAGCTGGCACAGATCGACCATGTCCTCTCCCTGG  73

Query  1100310  AACAGGAGCTTcaccaacaccaccaacaccagaagcaccagcagcaccacgaccatgacc  1100369
                |||||||||| ||||||                  ||||||||||||||| |||| | ||
Sbjct  72       AACAGGAGCTCCACCAA------------------CACCAGCAGCACCACAACCAGGGCC  31

Query  1100370  acGTCCCTTATTTGATGCTCTCCTCATTCT  1100399
                 |||||||||||||||||||||||||||||
Sbjct  30       TCGTCCCTTATTTGATGCTCTCCTCATTCT  1


Range 6: 1 to 1578

Score:1616 bits(1791), Expect:0.0, 
Identities:1340/1646(81%),  Gaps:104/1646(6%), Strand: Plus/Minus

Query  2183853  aggaggCAAAGAGAAATGCCCTGCAATCCTTGGTGGTGGAAGGACATGCGCCAAACAGCT  2183912
                |||||||||||||||| | ||||||||||| ||||| ||||||||||||||||||| |||
Sbjct  1578     AGGAGGCAAAGAGAAACGTCCTGCAATCCTCGGTGGCGGAAGGACATGCGCCAAACTGCT  1519

Query  2183913  AGCCGCCTCAGGCCCACCCACCACTACATTTGCCCAGTGTGCAGTTAGCGATATATAGCG  2183972
                | |||||||||||||| |  |||||  |||| |||||||||||||| | || ||||| | 
Sbjct  1518     ATCCGCCTCAGGCCCAGCTGCCACTGGATTTACCCAGTGTGCAGTTTGGGAGATATAACA  1459

Query  2183973  TCCCTGCCCCTGCTTACTGGTCCACGTAGTAGTGGTTATGTGGACCTTGCCACAAATGGC  2184032
                ||||||||| ||||||||||||||||||  |||||||||||||||||||||||| |||||
Sbjct  1458     TCCCTGCCCATGCTTACTGGTCCACGTATCAGTGGTTATGTGGACCTTGCCACAGATGGC  1399

Query  2184033  ATTGCGCAGTGCACACTTGATCTCGTCCCTGACTTGTTTGTGCAGGGAAGGGATGGCTTG  2184092
                 ||| ||||||||||| | || | ||||   | ||| |||||||||| ||| ||||||||
Sbjct  1398     GTTGTGCAGTGCACACCTAATTTTGTCCGCCAGTTGGTTGTGCAGGGCAGGAATGGCTTG  1339

Query  2184093  CTTGGAAAAGTAGTGGCGGC-------------------------------CATCAGGTT  2184121
                | ||||||||||||||||||                               ||| |||||
Sbjct  1338     CCTGGAAAAGTAGTGGCGGCTGGGAACCATGTACAGTGGGAGAGCCACCACCATAAGGTT  1279

Query  2184122  TTTAAAACTGTCCGTGTCCACCAGACGGAATGACAGCATTTCAAAGGCCAGGAATTTTGA  2184181
                ||||||| | ||| | ||||||||||||||||||||||||||||||||||||||||||||
Sbjct  1278     TTTAAAAGTCTCCATCTCCACCAGACGGAATGACAGCATTTCAAAGGCCAGGAATTTTGA  1219

Query  2184182  AATGCTGGCATTCAGGGCCAGGGATCGCGGTTGGGTGTGTggggggggggTACTTCCTCT  2184241
                |||||||||||||||||||||||||||||| |||||        ||||||||||||||||
Sbjct  1218     AATGCTGGCATTCAGGGCCAGGGATCGCGGGTGGGTA-------GGGGGGTACTTCCTCT  1166

Query  2184242  TTCTCTCCAGTGTTTTGGAGATGGAGAGCTGTAAGCTTCCATGGAACCGTGTGGAAATGC  2184301
                  ||||||||||||| ||||||||| ||||| | |||||||||| || ||||||| ||||
Sbjct  1165     --CTCTCCAGTGTTTGGGAGATGGACAGCTGAACGCTTCCATGGGACAGTGTGGAGATGC  1108

Query  2184302  TTGAGGACGGTGGTGAACATGGTGTG-TTGCTGTCACATCGTCTGTTTGCTGGGTGGCAG  2184360
                |||  |||| || || |  |||||   |||||  |||| | ||||||||| |||||||||
Sbjct  1107     TTGGTGACGATGATGCAGGTGGTGGCATTGCTTCCACAACCTCTGTTTGCGGGGTGGCAG  1048

Query  2184361  GTGACACTGGCACTGTAGAGGTGGAGGAAGAGG---CCGAGGCAGCAGCAGAAGAGGAAG  2184417
                ||| ||||| |||   ||||| |||||| ||||   ||||| | ||||| ||||||| ||
Sbjct  1047     GTGCCACTGTCACGCCAGAGGGGGAGGAGGAGGAGGCCGAGACTGCAGCTGAAGAGGGAG  988

Query  2184418  CAGGAGGAGGCCGAGACCCTTCTTGGATTTTGAGGTGCTTATTCCACTGCAGCTCGTGCT  2184477
                ||||||||| | |||| | ||| ||| |||| |||||||    |||||||||||||||||
Sbjct  987      CAGGAGGAGCCTGAGATCTTTCGTGGTTTTTAAGGTGCT----CCACTGCAGCTCGTGCT  932

Query  2184478  TTGCATGTAGATGCCTGGTCATGCAGGTTGTGCTCAGGTTTAGAACATTTATGCCTCGCT  2184537
                |||||| |||||||||| | |||||||| |||||||||||||||||||||||||||||||
Sbjct  931      TTGCATTTAGATGCCTGCTTATGCAGGTGGTGCTCAGGTTTAGAACATTTATGCCTCGCT  872

Query  2184538  TCAGGCTCTCATTGCACAGCGTGCAAACCACTCGTGTCTTGTCGTCAGTATATTGCCTGA  2184597
                ||||| ||| |||||||||||||||||||||||| ||||||||||||| | |||  ||||
Sbjct  871      TCAGGTTCTGATTGCACAGCGTGCAAACCACTCGCGTCTTGTCGTCAGCACATTTTCTGA  812

Query  2184598  AGAACTGCCACGCCAGGGAACGACTTTGAGCTGCCTGTGGTGTGCTAGGTCCCTGGGTGA  2184657
                | |||||||||||||||||||  ||| |||||| || |||||| ||  ||||||||||| 
Sbjct  811      ACAACTGCCACGCCAGGGAACTCCTTGGAGCTGGCTTTGGTGTACTCAGTCCCTGGGTGC  752

Query  2184658  GGTGGGTAGTAGCAGGCATACTGTCTAGGGGACGCTCGCTCCGCTTTTGCAACCTGCTTC  2184717
                |||||| |||| ||||| ||||| || ||||| |  | ||| ||||||||| |||||| |
Sbjct  751      GGTGGGCAGTAACAGGCGTACTGGCTGGGGGATGGCCACTCTGCTTTTGCACCCTGCTCC  692

Query  2184718  CTCTTTTGCTGTGCTGGTGCCTCTGTGCGACCACCACTTCTTCCTCC-AAACTGCACACG  2184776
                |||||||||||||| | || | ||| | ||||||||| |||||||||  |||||||||||
Sbjct  691      CTCTTTTGCTGTGCGGCTGGCGCTGCGTGACCACCACCTCTTCCTCCTGAACTGCACACG  632

Query  2184777  TCACTCGCATGACCTTCATTCCATGTGGGGTCTAGGACCTCATCATCCTCCTTCACATCA  2184836
                |||||||||||||||| |||||||||||||||||||||||               |||||
Sbjct  631      TCACTCGCATGACCTTGATTCCATGTGGGGTCTAGGACCT---------------CATCA  587

Query  2184837  TCTTCCACCCACCCTTCACCACTGCCCTCCTTGTCAGTCTGCACACTGTGGAAAGCCGCA  2184896
                |||||||||||| ||||||| |||||||||||| | ||||||||||||  ||||||||||
Sbjct  586      TCTTCCACCCACTCTTCACCCCTGCCCTCCTTGCCGGTCTGCACACTGCAGAAAGCCGCA  527

Query  2184897  GCAGTTGGCACCTGTGCTTCGTCATCATCAGAGACGTGCTGCGGTGGTGTTTCCATGTCC  2184956
                ||||||||||    || ||||||||||| |||||||||||||||||||  | ||||||||
Sbjct  526      GCAGTTGGCA----TGTTTCGTCATCATAAGAGACGTGCTGCGGTGGTCCTCCCATGTCC  471

Query  2184957  TCATCCTGCAACAGAAGTGGTTGGGCATCGCTGCACTCAATGTCTTTCACTTCTGGGGCA  2185016
                 ||||||| |||| |||||||||||||||| |||||||||| |||| |||||||||||||
Sbjct  470      ACATCCTGAAACATAAGTGGTTGGGCATCGGTGCACTCAATCTCTTCCACTTCTGGGGCA  411

Query  2185017  GGGCTATATGGATGGCTCACGGAAAGCACACCCGGAGAGTCATCAAAAAGCATAAGAGAC  2185076
                ||||||| |||| ||| |||||||| |   || | ||| |||||  | ||||||||||||
Sbjct  410      GGGCTATGTGGACGGCCCACGGAAACCCTGCCAGCAGACTCATC--ACAGCATAAGAGAC  353

Query  2185077  TGTTGCATGACTTGGGGCTCAGACTGCTTGGCTGATTTACAAGGGGCTGAGGTGAAAGAC  2185136
                || ||||||||||||||||||||||||||||||||||| ||||||     ||||||||||
Sbjct  352      TGCTGCATGACTTGGGGCTCAGACTGCTTGGCTGATTTGCAAGGG-----GGTGAAAGAC  298

Query  2185137  AGATGGCCATGGGGTTCAGGTGCCAACTTTGAGCTTTCAGCAAGGGACTGGGTGGGAAAC  2185196
                ||||| ||||||| | |||||||||||| || |||||||||| ||||| | |||||| ||
Sbjct  297      AGATGCCCATGGGCTGCAGGTGCCAACTCTGCGCTTTCAGCAGGGGACCGAGTGGGAGAC  238

Query  2185197  AATGTGAAGGAACTGGAGGCATTGTCAGCCACCCAATCTACTAGCACCTGTACTTGTTCT  2185256
                |||||||||||||||| |||| |||||||||| |||||||||| | ||| | ||||||||
Sbjct  237      AATGTGAAGGAACTGGGGGCACTGTCAGCCACTCAATCTACTACCGCCTCTTCTTGTTCT  178

Query  2185257  GGCCTCTCCATTCATTGAGCGGCATTCGGGCCTACCATATAACGTTGAGGGTTCTGTCGG  2185316
                |||||| | |||| |  | ||                   |||       ||||||| | 
Sbjct  177      GGCCTCACTATTCGTACACCG-------------------AAC-------GTTCTGTTGC  144

Query  2185317  CTACTCGCACCTGAAGAAGGTGTTTCACTTGTGCGTGTAGCTGGCACAAATCAACGACAT  2185376
                ||||  |||||||| |||||| ||||| ||| |||||||||||||||| ||| || |  |
Sbjct  143      CTACGTGCACCTGAGGAAGGTTTTTCATTTGGGCGTGTAGCTGGCACAGATCGACCATGT  84

Query  2185377  CCTCTCCTTGCAACAGGAACTTCACCAACACCACCAACATCAGCAGCATCACGACCACAT  2185436
                ||||||| || ||||||| || ||||||||||| || || || ||  | || | || | |
Sbjct  83       CCTCTCCCTGGAACAGGAGCTCCACCAACACCAGCAGCACCA-CA--ACCAGGGCCTCGT  27

Query  2185437  CCCTTATTTGACGCTCTCTTCATTCT  2185462
                ||||||||||| |||||| |||||||
Sbjct  26       CCCTTATTTGATGCTCTCCTCATTCT  1


Range 7: 3 to 1578

Score:1568 bits(1738), Expect:0.0, 
Identities:1338/1658(81%),  Gaps:107/1658(6%), Strand: Plus/Plus

Query  2563854  AATGAGGAGAGCATCAAATAAGGGACGTGGTCATGGTGCTGCTGGTGATGCTGGTGCTGC  2563913
                ||||||||||||||||||||||||||| || | ||||           || |||||||||
Sbjct  3        AATGAGGAGAGCATCAAATAAGGGACGAGGCCCTGGT-----------TG-TGGTGCTGC  50

Query  2563914  TGGTGTTGGTCATGTTGGTGAAGCTCCTGTTGGAAGGAGAGGACGTGGTCGATGTGTGCC  2563973
                ||||||||||         | ||||||||||  | ||||||||| |||||||| ||||||
Sbjct  51       TGGTGTTGGT---------GGAGCTCCTGTTCCAGGGAGAGGACATGGTCGATCTGTGCC  101

Query  2563974  AGCTACACGCACACGTGAAACACCTTCCTCAGGT------AGCCAACAGAACCTTCAGCG  2564027
                |||||||||| ||  ||||| |||||||||||||      || ||||||||| |||   |
Sbjct  102      AGCTACACGCCCAAATGAAAAACCTTCCTCAGGTGCACGTAGGCAACAGAACGTTC---G  158

Query  2564028  GTATATGGTAGGCCCGAATGCCGCTCAACGATTGGTGAGGCCAGAACAAGTACAGGTGAT  2564087
                || ||                       ||| | |||||||||||||||| | ||| | |
Sbjct  159      GTGTA-----------------------CGAATAGTGAGGCCAGAACAAGAAGAGGCGGT  195

Query  2564088  AGTAGATTGGGTGACTGACAATGCCTCCAGTTCCTTCACATTGTCTCCCTCCCAGTCTCT  2564147
                ||||||||| ||| |||||| |||| ||||||||||||||||||||||| | | ||| | 
Sbjct  196      AGTAGATTGAGTGGCTGACAGTGCCCCCAGTTCCTTCACATTGTCTCCCACTCGGTCCCC  255

Query  2564148  TGATGAAAGCTCAGAGTTGGCACCTGAACCCCATGGCCATCTGTCTTTCACCTCAGCCCC  2564207
                || ||||||| ||||||||||||||| | ||||||| |||||||||||||||     |||
Sbjct  256      TGCTGAAAGCGCAGAGTTGGCACCTGCAGCCCATGGGCATCTGTCTTTCACC-----CCC  310

Query  2564208  TTGTAAATTAGCCAAGCAGTCTGAGCCCCAAGTCATGCAAGAGACTCTTATGCTTTTTGA  2564267
                ||| |||| ||||||||||||||||||||||||||||||  || |||||||||| |  ||
Sbjct  311      TTGCAAATCAGCCAAGCAGTCTGAGCCCCAAGTCATGCAGCAGTCTCTTATGCTGT--GA  368

Query  2564268  TGACTCTCCTGGTGTGCTTTCTGTGGGTCATCCACATAGCGCTGCCCCAGAAGTGGAAGA  2564327
                ||| ||| ||||   | |||| ||||| | |||||||||| |||||||||||||||||||
Sbjct  369      TGAGTCTGCTGGCAGGGTTTCCGTGGGCCGTCCACATAGCCCTGCCCCAGAAGTGGAAGA  428

Query  2564328  CATTGAGTGCACCGATGCCCAACCACTTCTGTTGCAGGATGAGGACATGGAAACACCAGC  2564387
                 ||||||||||||||||||||||||||| |||| ||||||| |||||||| |  |||| |
Sbjct  429      GATTGAGTGCACCGATGCCCAACCACTTATGTTTCAGGATGTGGACATGGGAGGACCACC  488

Query  2564388  GCAGCACGTCTTAGATGATGACGAAACACAGGTGCCAACTGCTGCAGCTTTCCTCAGTGT  2564447
                |||||||||||   ||||||||||||||    ||||||||||||| ||||||  ||||||
Sbjct  489      GCAGCACGTCTCTTATGATGACGAAACA----TGCCAACTGCTGCGGCTTTCTGCAGTGT  544

Query  2564448  GCAGACTGACAAGGAGGTCAGTGGTGAAGGGTGGGTGGAAGATGATGGGGAGGAGGATGA  2564507
                |||||| | |||||||| ||| ||||||| |||||||||||||||||             
Sbjct  545      GCAGACCGGCAAGGAGGGCAGGGGTGAAGAGTGGGTGGAAGATGATG-------------  591

Query  2564508  TGAGGTCCTAGACCCCACATGGACTGAGGGTCATGCGAGTGACGTGTGCAGTTT-GGAGG  2564566
                  ||||||||||||||||||||| | | |||||||||||||||||||||||||  |||||
Sbjct  592      --AGGTCCTAGACCCCACATGGAATCAAGGTCATGCGAGTGACGTGTGCAGTTCAGGAGG  649

Query  2564567  AAGAGGTGGTGGCCGCACAGAGGCACCAGCACAGCAAAAGAGGAAGCAGGTTGCAAAATC  2564626
                |||||||||||| | | ||| | || | ||||||||||||||| |||||| ||||||| |
Sbjct  650      AAGAGGTGGTGGTCACGCAGCGCCAGCCGCACAGCAAAAGAGGGAGCAGGGTGCAAAAGC  709

Query  2564627  AGAGCGAGCGTCCCCTAAACAGTTTGCCTGCTACTACCCACCCCACCCAGGGATCTAGCA  2564686
                |||| |  | ||||| |  ||||  ||||| |||| |||||| ||||||||||   || |
Sbjct  710      AGAGTGGCCATCCCCCAGCCAGTACGCCTGTTACTGCCCACCGCACCCAGGGACTGAGTA  769

Query  2564687  CACCAAAGGCAGCTCAAAGGTGTTCCCCCGCATGGCAGTTCTTCACACAATGTGTTGACG  2564746
                |||||||| |||||| |||| ||||||  || |||||||| |||| | |||||| |||||
Sbjct  770      CACCAAAGCCAGCTCCAAGGAGTTCCCTGGCGTGGCAGTTGTTCAGAAAATGTGCTGACG  829

Query  2564747  ACAAGACACAAGTGGTTTGCAAGCTGTGCAATGATAGCCTGAGCCGGGGCATAAATGTTC  2564806
                ||||||| | ||||||||||| |||||||||| | | |||||  || |||||||||||||
Sbjct  830      ACAAGACGCGAGTGGTTTGCACGCTGTGCAATCAGAACCTGAAGCGAGGCATAAATGTTC  889

Query  2564807  TAAACCTGAGCACAACCCCCATGA---------------CAAGGCACAAGCTGCATTGGA  2564851
                ||||||||||||| |||  ||| |               ||| |||| ||||||| ||| 
Sbjct  890      TAAACCTGAGCACCACCTGCATAAGCAGGCATCTAAATGCAAAGCACGAGCTGCAGTGG-  948

Query  2564852  ATAATTACCTAAAAATCCAAGAAAGGTCTCGGCCTCCTCCTGCTTCCTCTTCTGCTGCTG  2564911
                   |  |||| |||| ||| ||||| |||| | ||||||||||| ||||||| ||||| |
Sbjct  949      ---AGCACCTTAAAAACCACGAAAGATCTCAGGCTCCTCCTGCTCCCTCTTCAGCTGCAG  1005

Query  2564912  CCTCAG---CCTCTTCCTCCACCTCTACCATGACAGTGTCACCTGCCACCCAGCAAACAG  2564968
                 ||| |   |||| |||||| |||||  | |||||||| |||||||||||| ||||||||
Sbjct  1006     TCTCGGCCTCCTCCTCCTCCCCCTCTGGCGTGACAGTGGCACCTGCCACCCCGCAAACAG  1065

Query  2564969  ACTATGTGACAGCAACGCCACCATGTCCGAGGAACCGTCCCCAAGCATTTCCACATGGTC  2565028
                |   ||||  ||||| |||||||   | |    | |||| |||||||| ||||||  |||
Sbjct  1066     AGGTTGTGGAAGCAATGCCACCA--CCTGCATCATCGTCACCAAGCATCTCCACACTGTC  1123

Query  2565029  CCATGGAAGCTTACAGCTCTCCATCTCCCAAACACTGGAGAGAAAGAGGAATTATCCCCC  2565088
                |||||||||| | ||||| |||||||||||||||||||||||  ||||||| || |||||
Sbjct  1124     CCATGGAAGCGTTCAGCTGTCCATCTCCCAAACACTGGAGAG--AGAGGAAGTA-CCCCC  1180

Query  2565089  CTACCCACCCGTGATCCCTGGCCCTGAATGCCAGCATTTCAAAATTCCTGGCCTTTGAAA  2565148
                ||||||||||| ||||||||||||||||||||||||||||||||||||||||||||||||
Sbjct  1181     CTACCCACCCGCGATCCCTGGCCCTGAATGCCAGCATTTCAAAATTCCTGGCCTTTGAAA  1240

Query  2565149  TGCTGTCATTCCGTTTGGTGGACACGGACAGTTTCAAAAACCTGATGGCGGTGGCTGTCC  2565208
                |||||||||||||| ||||||| | ||| | ||| |||||||| |||| ||||||| |||
Sbjct  1241     TGCTGTCATTCCGTCTGGTGGAGATGGAGACTTTTAAAAACCTTATGGTGGTGGCTCTCC  1300

Query  2565209  CACAGTACGTGGTTCCCAGCCACCACTACTTTTCCAGGTGAGCCATCCCTTCCCTGCACA  2565268
                ||| |||| |||||||||||| ||||||||||||||||  |||||| ||| |||||||||
Sbjct  1301     CACTGTACATGGTTCCCAGCCGCCACTACTTTTCCAGGCAAGCCATTCCTGCCCTGCACA  1360

Query  2565269  AACAAGTCGGGGACAAGATCAAGTGTGCACTGCGCAACGCCATCTGTGGCAAGGTCCACA  2565328
                | ||| | | |||||| || | ||||||||||| ||||||||||||||||||||||||||
Sbjct  1361     ACCAACTGGCGGACAAAATTAGGTGTGCACTGCACAACGCCATCTGTGGCAAGGTCCACA  1420

Query  2565329  TAGCCACTGATACCTGGACCAGTAAGCACGGGCAGGGACGCTATATCTCGCTAACTGCAC  2565388
                || |||||||||| |||||||||||||| ||||||||| | |||||||| | ||||||||
Sbjct  1421     TAACCACTGATACGTGGACCAGTAAGCATGGGCAGGGATGTTATATCTCCCAAACTGCAC  1480

Query  2565389  ACTGGGCAAATGTAGTGGCAGGTGGGCCTGAACCTGCTAGCCATTTGGCGCATGTCCTTC  2565448
                |||||| ||||  |||||||| |||||||||  | | ||||  |||||||||||||||||
Sbjct  1481     ACTGGGTAAATCCAGTGGCAGCTGGGCCTGAGGCGGATAGCAGTTTGGCGCATGTCCTTC  1540

Query  2565449  CACCACCGAGGATTGCAGGGCATTTCTCTTTGcctcct  2565486
                | ||||||||||||||||| | ||||||||||||||||
Sbjct  1541     CGCCACCGAGGATTGCAGGACGTTTCTCTTTGCCTCCT  1578


Range 8: 42 to 1578

Score:1554 bits(1723), Expect:0.0, 
Identities:1296/1585(82%),  Gaps:63/1585(3%), Strand: Plus/Minus

Query  1372616  AGGAGGCAAAGAAAAATGCCCTGCAATCCTCTTTGATGGAAGGACATGCGCCAAATGGCT  1372675
                |||||||||||| ||| | ||||||||||||  ||  ||||||||||||||||||  |||
Sbjct  1578     AGGAGGCAAAGAGAAACGTCCTGCAATCCTCGGTGGCGGAAGGACATGCGCCAAACTGCT  1519

Query  1372676  AGCCGACTCAGGCCCACCCACCACTACATTTGTCCAGTGTGCAGTTAGCGAGATATAGCG  1372735
                | ||| |||||||||| |  |||||  ||||  ||||||||||||| | |||||||| | 
Sbjct  1518     ATCCGCCTCAGGCCCAGCTGCCACTGGATTTACCCAGTGTGCAGTTTGGGAGATATAACA  1459

Query  1372736  TCCCTGCCCGTGCTTACTGGTCCATGTATCAGTGGTTATGTGGACCTTGCCACAGATGGC  1372795
                ||||||||| |||||||||||||| |||||||||||||||||||||||||||||||||||
Sbjct  1458     TCCCTGCCCATGCTTACTGGTCCACGTATCAGTGGTTATGTGGACCTTGCCACAGATGGC  1399

Query  1372796  ATTGCGCAGTGCACACTTGATCTTGTCC-CGACTTGTTTGTGCAGGGAAGGGATGGCTCG  1372854
                 ||| ||||||||||| | || |||||| | | ||| |||||||||| ||| |||||| |
Sbjct  1398     GTTGTGCAGTGCACACCTAATTTTGTCCGCCAGTTGGTTGTGCAGGGCAGGAATGGCTTG  1339

Query  1372855  CTTGGAAAAGTAGTGGCGGCTGGGAACCACATACTGTGGGACAGCCACCGCCATCAGGTC  1372914
                | |||||||||||||||||||||||||||  ||| |||||| ||||||| |||| |||| 
Sbjct  1338     CCTGGAAAAGTAGTGGCGGCTGGGAACCATGTACAGTGGGAGAGCCACCACCATAAGGTT  1279

Query  1372915  TTTGAAACTGTCCGTGTCCACCAGACGGAATGACAGCATTTCAAAGGCCAGGAATTTTGA  1372974
                ||| ||| | ||| | ||||||||||||||||||||||||||||||||||||||||||||
Sbjct  1278     TTTAAAAGTCTCCATCTCCACCAGACGGAATGACAGCATTTCAAAGGCCAGGAATTTTGA  1219

Query  1372975  AATGCTGGCATTCAGGGCCAGGGATCGCGGGTGGGTAGGGGGGTACTTCCTCTTTCTCTC  1373034
                ||||||||||||||||||||||||||||||||||||||||||||||||||||  ||||||
Sbjct  1218     AATGCTGGCATTCAGGGCCAGGGATCGCGGGTGGGTAGGGGGGTACTTCCTC--TCTCTC  1161

Query  1373035  CAGGGTTTGGGAGATGGACAGCTGTAAGCTTCAATGGGACCATGTGGAAATGCTTGGAGA  1373094
                ||| |||||||||||||||||||| | ||||| |||||||  |||||| |||||||| ||
Sbjct  1160     CAGTGTTTGGGAGATGGACAGCTGAACGCTTCCATGGGACAGTGTGGAGATGCTTGGTGA  1101

Query  1373095  CGGTGGCGGACATGGTGCCGTTGCTGTCATATCGTCTGTTTGCTGGGTGGCAGGTGACAC  1373154
                || ||  | |  ||||| | |||||  || | | ||||||||| |||||||||||| |||
Sbjct  1100     CGATGATGCAGGTGGTGGCATTGCTTCCACAACCTCTGTTTGCGGGGTGGCAGGTGCCAC  1041

Query  1373155  TGTCACTGTAGA---GGTGGTGGAAGAGGCCGAGGCAGCAGCAGAAGAGGAAGCAGGAGG  1373211
                ||||||   |||   || || ||| ||||||||| | ||||| ||||||| |||||||||
Sbjct  1040     TGTCACGCCAGAGGGGGAGGAGGAGGAGGCCGAGACTGCAGCTGAAGAGGGAGCAGGAGG  981

Query  1373212  AGGCCGAGACCTTTCTTGGATTTTGAGGTAATTATTCCAATGCAGCTTGTGCCTTGAATT  1373271
                || | |||| ||||| ||| |||| |||    |  |||| ||||||| |||| ||| |||
Sbjct  980      AGCCTGAGATCTTTCGTGGTTTTTAAGG----TGCTCCACTGCAGCTCGTGCTTTGCATT  925

Query  1373272  TAGATGCCTGGTCATGGGGGTTGTGCTCAGGTTGAGAACATTTATGCCCCGGCTCAGGCT  1373331
                |||||||||| | |||  ||| ||||||||||| |||||||||||||| ||  ||||| |
Sbjct  924      TAGATGCCTGCTTATGCAGGTGGTGCTCAGGTTTAGAACATTTATGCCTCGCTTCAGGTT  865

Query  1373332  ATCATTGCACAGCTTGTAAAC----TGCAAACTGTCGTCAGCACATTGTCTGAAGAACTG  1373387
                 | |||||||||| || ||||     ||    ||||||||||||||| |||||| |||||
Sbjct  864      CTGATTGCACAGCGTGCAAACCACTCGCGTCTTGTCGTCAGCACATTTTCTGAACAACTG  805

Query  1373388  CCACGTGGGGGAACGCCTTTGAGCTGCCTTTGGTGTGCTAGGTCCCTGGGTGCGGTGGGT  1373447
                |||||   |||||| |||| |||||| ||||||||| ||  |||||||||||||||||| 
Sbjct  804      CCACGCCAGGGAACTCCTTGGAGCTGGCTTTGGTGTACTCAGTCCCTGGGTGCGGTGGGC  745

Query  1373448  AGTAGCAGGCATACTGTCTAGGGGACGCTCGCTCCGCTTTTGCAACCTGCTTCCTCTTTT  1373507
                |||| ||||| ||||| || ||||| |  | ||| ||||||||| |||||| ||||||||
Sbjct  744      AGTAACAGGCGTACTGGCTGGGGGATGGCCACTCTGCTTTTGCACCCTGCTCCCTCTTTT  685

Query  1373508  GCTGTGCTGGTGTCTCTGTGCGACCACCACCTCTTCCTCC-AAACTGCACACGTCACTCA  1373566
                ||||||| | || | ||| | |||||||||||||||||||  ||||||||||||||||| 
Sbjct  684      GCTGTGCGGCTGGCGCTGCGTGACCACCACCTCTTCCTCCTGAACTGCACACGTCACTCG  625

Query  1373567  CATGACCCTCATTCCATGTGGGGTCTAGGACCTCATCATCCTCCACATCATCTTCCACCC  1373626
                ||||||| | |||||||||||||||||||||||||||||| |||||    ||||     |
Sbjct  624      CATGACCTTGATTCCATGTGGGGTCTAGGACCTCATCATCTTCCACCCACTCTT-----C  570

Query  1373627  ACCACTTCCCTCCTTGTCAGTCTGCACACTGAGGCAAGCTGCAGCAGTTGGCACCTGTAT  1373686
                ||| || ||||||||| | ||||||||||||  | |||| |||||||||||||    | |
Sbjct  569      ACCCCTGCCCTCCTTGCCGGTCTGCACACTGCAGAAAGCCGCAGCAGTTGGCA----TGT  514

Query  1373687  TTCGTCATCATCAGAAATGTGCTGCGCTGGTGTTTCCATGTCCTCATCCTGCAACAGTAG  1373746
                ||||||||||| ||| | |||||||| ||||  | |||||||| ||||||| ||||  ||
Sbjct  513      TTCGTCATCATAAGAGACGTGCTGCGGTGGTCCTCCCATGTCCACATCCTGAAACATAAG  454

Query  1373747  TGGTTGGGCATTGGTGCACTCAATGTCTTCCACTTCTGGGGCAGAGCTATGTGGATGGCC  1373806
                ||||||||||| |||||||||||| ||||||||||||||||||| |||||||||| ||||
Sbjct  453      TGGTTGGGCATCGGTGCACTCAATCTCTTCCACTTCTGGGGCAGGGCTATGTGGACGGCC  394

Query  1373807  CACGGAAAGCACACCAGGAGAGTCATCAAAAAGCATAAGAGTCTCTTTCAGGACTTGGGG  1373866
                |||||||| |   |||| ||| |||||  | |||||||||| ||  | || |||||||||
Sbjct  393      CACGGAAACCCTGCCAGCAGACTCATC--ACAGCATAAGAGACTGCTGCATGACTTGGGG  336

Query  1373867  CTCAGACTGCTTGGCTAATTTACAAGGGGCTGAGGTGAAAGACAGATGGCCATTGGGTTC  1373926
                |||||||||||||||| |||| ||||||     ||||||||||||||| |||| || | |
Sbjct  335      CTCAGACTGCTTGGCTGATTTGCAAGGG-----GGTGAAAGACAGATGCCCATGGGCTGC  281

Query  1373927  AGGTGCCAACTCTGAGCTTTCATCAAGGGACCCGGAGGGAGACAATGTGAGGGAACTGGA  1373986
                |||||||||||||| ||||||| || ||||||  | |||||||||||||| |||||||| 
Sbjct  280      AGGTGCCAACTCTGCGCTTTCAGCAGGGGACCGAGTGGGAGACAATGTGAAGGAACTGGG  221

Query  1373987  GGCATTGTCAGCCACCCAATCTACTATTGCCTGTACTTGTTCTGGCCTCACCAATCGTTG  1374046
                |||| |||||||||| ||||||||||  |||| | |||||||||||||||| | |||   
Sbjct  220      GGCACTGTCAGCCACTCAATCTACTACCGCCTCTTCTTGTTCTGGCCTCACTATTCG---  164

Query  1374047  AGGGGCATTCGGGCCTACCATATACCGGTGAAGGTTTTGTTGGCT------ACCTGAGGA  1374100
                                    || |||   ||| ||| ||||| ||      |||||||||
Sbjct  163      --------------------TACACC---GAACGTTCTGTTGCCTACGTGCACCTGAGGA  127

Query  1374101  AGGTTTTTCCCTTGTGCGTGTAGCTGGCACACCTCCACCACGTCCTCTCCTTCCAACAGG  1374160
                |||||||||  ||| ||||||||||||||||  || |||| ||||||||| |  ||||||
Sbjct  126      AGGTTTTTCATTTGGGCGTGTAGCTGGCACAGATCGACCATGTCCTCTCCCTGGAACAGG  67

Query  1374161  AGGTTcaccaacaccaccaacacca  1374185
                || | ||||||||||| || |||||
Sbjct  66       AGCTCCACCAACACCAGCAGCACCA  42


Range 9: 3 to 1578

Score:1533 bits(1699), Expect:0.0, 
Identities:1333/1654(81%),  Gaps:101/1654(6%), Strand: Plus/Minus

Query  1087326  AGGAGGCAACAGGAGAAATGCCCAGCAATCCTCGGTGGTGGAAGGACATGTGCCAAATAG  1087385
                |||||||||   |||||| | || |||||||||||||| ||||||||||| ||||||  |
Sbjct  1578     AGGAGGCAAA--GAGAAACGTCCTGCAATCCTCGGTGGCGGAAGGACATGCGCCAAACTG  1521

Query  1087386  CTAGCCGACTCAGGCCCACCCGCCACTACATTTGCCCAGTGTGCAGTTAGCGAGATATAG  1087445
                ||| ||| |||||||||| | ||||||  |||| |||||||||||||| | |||||||| 
Sbjct  1520     CTATCCGCCTCAGGCCCAGCTGCCACTGGATTTACCCAGTGTGCAGTTTGGGAGATATAA  1461

Query  1087446  CGTCCCCTGCCCGTGCTTACTGGTCCATGTATCAGTAGTTATGTGGACCTTGCCACAGAT  1087505
                | |||| ||||| |||||||||||||| |||||||| |||||||||||||||||||||||
Sbjct  1460     CATCCC-TGCCCATGCTTACTGGTCCACGTATCAGTGGTTATGTGGACCTTGCCACAGAT  1402

Query  1087506  GGCGTTGCGCAGTGCACACTTGATCTTGTCCCCGACTTGTTTGTGCAGGAAAGGGATGGC  1087565
                ||||||| ||||||||||| | || |||||| | | ||| |||||||||  ||| |||||
Sbjct  1401     GGCGTTGTGCAGTGCACACCTAATTTTGTCCGCCAGTTGGTTGTGCAGGGCAGGAATGGC  1342

Query  1087566  TCGTCTGGAAAAGTAGTGGCGGCTGGGAGCCACGTACTGTGGGACAGCCACCGCCGTCAG  1087625
                | | |||||||||||||||||||||||| ||| |||| |||||| ||||||| || | ||
Sbjct  1341     TTGCCTGGAAAAGTAGTGGCGGCTGGGAACCATGTACAGTGGGAGAGCCACCACCATAAG  1282

Query  1087626  GTTTTTGAAACTGTCCATGTCCACCAGACGGAATGACAGCATTTCAAAGGCCAGGAATTT  1087685
                |||||| ||| | ||||| |||||||||||||||||||||||||||||||||||||||||
Sbjct  1281     GTTTTTAAAAGTCTCCATCTCCACCAGACGGAATGACAGCATTTCAAAGGCCAGGAATTT  1222

Query  1087686  TGAAATGCTGGCATTCAGGGCCAGGGATTGTGGGTGGGTAGGGGGGTACTTCCTCTTTCT  1087745
                |||||||||||||||||||||||||||| | ||||||||||||||||||||||||  |||
Sbjct  1221     TGAAATGCTGGCATTCAGGGCCAGGGATCGCGGGTGGGTAGGGGGGTACTTCCTC--TCT  1164

Query  1087746  CTCCAGTGTTTGGGAGATGGACAGCTGTAAGCTTCCATGGGACCATGTGGAAATGCTTGG  1087805
                ||||||||||||||||||||||||||| | |||||||||||||  |||||| ||||||||
Sbjct  1163     CTCCAGTGTTTGGGAGATGGACAGCTGAACGCTTCCATGGGACAGTGTGGAGATGCTTGG  1104

Query  1087806  GGACG--GTAGCAGACATGGTGGCGTTGCTGTCATATCGTCTGTTTGCTGGCTGGAAGGT  1087863
                 ||||  |  ||||   ||||||| |||||  || | | ||||||||| || ||| ||||
Sbjct  1103     TGACGATGATGCAG--GTGGTGGCATTGCTTCCACAACCTCTGTTTGCGGGGTGGCAGGT  1046

Query  1087864  GACACTATCACTGTAGA---GTTGGAGGAAGAGGCCGAGGCAGCAGCAGAAGAGGAAGCA  1087920
                | |||| ||||   |||   |  |||||| ||||||||| | ||||| ||||||| ||||
Sbjct  1045     GCCACTGTCACGCCAGAGGGGGAGGAGGAGGAGGCCGAGACTGCAGCTGAAGAGGGAGCA  986

Query  1087921  GGAGGAGGCCGAGACCTTTCTTGGATTTTGAGGTAATTATTCCAATGCAGCTTGTGCCTT  1087980
                ||||||| | |||| ||||| ||| |||| |||    |  |||| ||||||| |||| ||
Sbjct  985      GGAGGAGCCTGAGATCTTTCGTGGTTTTTAAGG----TGCTCCACTGCAGCTCGTGCTTT  930

Query  1087981  GAATTTAGATGCCTGGTCATGGGGGTTGTGCTCAGGTTGAGAACATTTATGCCCCGGCTC  1088040
                | ||||||||||||| | |||  ||| ||||||||||| |||||||||||||| ||  ||
Sbjct  929      GCATTTAGATGCCTGCTTATGCAGGTGGTGCTCAGGTTTAGAACATTTATGCCTCGCTTC  870

Query  1088041  AGGCTATCATTGCACAGCTTGCAAACCACTTGTGTCTTGCCGTCAGCACATTGTCTGAAG  1088100
                ||| | | |||||||||| ||||||||||| | |||||| |||||||||||| |||||| 
Sbjct  869      AGGTTCTGATTGCACAGCGTGCAAACCACTCGCGTCTTGTCGTCAGCACATTTTCTGAAC  810

Query  1088101  AACTGCCACACGGGGGAACGCCTTTGAGCTGCCTTTGGTGTGCTAGGTCCCTGGGTGCGG  1088160
                ||||||||| |  |||||| |||| |||||| ||||||||| ||  ||||||||||||||
Sbjct  809      AACTGCCACGCCAGGGAACTCCTTGGAGCTGGCTTTGGTGTACTCAGTCCCTGGGTGCGG  750

Query  1088161  TGGCTAGTAGCAGGCATACTGTCTAGGGGACGCTCGCTCCGCTTTTGCAACCTGCTTCCT  1088220
                |||  |||| ||||| ||||| || ||||| |  | ||| ||||||||| |||||| |||
Sbjct  749      TGGGCAGTAACAGGCGTACTGGCTGGGGGATGGCCACTCTGCTTTTGCACCCTGCTCCCT  690

Query  1088221  CTTTTGCTATGCTGGTGCCTCTGTGCAACCACCACCTCTTCTTCC-AAACTCCACATGTC  1088279
                |||||||| ||| | || | ||| |  |||||||||||||| |||  |||| |||| |||
Sbjct  689      CTTTTGCTGTGCGGCTGGCGCTGCGTGACCACCACCTCTTCCTCCTGAACTGCACACGTC  630

Query  1088280  ACTCGCAT-ACCCTCATTCCATGTGGGGTCTAGGACCTCATCATCCTCCACATCATCTTC  1088338
                |||||||| ||| | |||||||||||||||||||||||            ||||||||||
Sbjct  629      ACTCGCATGACCTTGATTCCATGTGGGGTCTAGGACCT------------CATCATCTTC  582

Query  1088339  CACCCACCCTTCACCACTGCCCTCCTTGCCAGTCTGCACACTGAGGCAAGCTTCAGCAGT  1088398
                ||||||| ||||||| |||||||||||||| ||||||||||||  | ||||  |||||||
Sbjct  581      CACCCACTCTTCACCCCTGCCCTCCTTGCCGGTCTGCACACTGCAGAAAGCCGCAGCAGT  522

Query  1088399  TGGCACCTGTGTTTCATCATCATCAGAAATGTGCTGCGCTGGTGTTTCCATGTCCTCATC  1088458
                |||||    |||||| ||||||| ||| | |||||||| ||||  | |||||||| ||||
Sbjct  521      TGGCA----TGTTTCGTCATCATAAGAGACGTGCTGCGGTGGTCCTCCCATGTCCACATC  466

Query  1088459  CTGCAACAGAAGTGGTTGGACATCGGTGCACTCAATGTCTTCCACTTCTGGGGCAGCGCT  1088518
                ||| |||| |||||||||| |||||||||||||||| ||||||||||||||||||| |||
Sbjct  465      CTGAAACATAAGTGGTTGGGCATCGGTGCACTCAATCTCTTCCACTTCTGGGGCAGGGCT  406

Query  1088519  ATGTGGATGGCCCACGGAAAGCACACCAGGAGAGTCATCAAAAAGCATAAGAGTCCCTTG  1088578
                ||||||| |||||||||||| |   |||| ||| |||||  | |||||||||| |   ||
Sbjct  405      ATGTGGACGGCCCACGGAAACCCTGCCAGCAGACTCATC--ACAGCATAAGAGACTGCTG  348

Query  1088579  CA-------GGACTCAGACTGCTTGGCTAATTTACAAGGGGCTGAGGTGAAAGACAAATG  1088631
                ||       || |||||||||||||||| |||| ||||||     ||||||||||| |||
Sbjct  347      CATGACTTGGGGCTCAGACTGCTTGGCTGATTTGCAAGGG-----GGTGAAAGACAGATG  293

Query  1088632  GCCATGGGGTTCAGGTGCCAACTCTGAGCTTTCATCAAGGGACCGGGAGGGAGACAATGT  1088691
                 ||||||| | ||||||||||||||| ||||||| || ||||||| | ||||||||||||
Sbjct  292      CCCATGGGCTGCAGGTGCCAACTCTGCGCTTTCAGCAGGGGACCGAGTGGGAGACAATGT  233

Query  1088692  GAAGGAACTGGAGGCATTGTCAGCCACCCAATCTACTATTGCCTGTACTTGTTCTGGCCT  1088751
                ||||||||||| |||| |||||||||| ||||||||||  |||| | |||||||||||||
Sbjct  232      GAAGGAACTGGGGGCACTGTCAGCCACTCAATCTACTACCGCCTCTTCTTGTTCTGGCCT  173

Query  1088752  CACCAATTGTTGAGGGGCATTCTGGCCTACCATATACCGGTGAAGGTTCTGTTGGCT---  1088808
                ||| | |                       | || |||   ||| ||||||||| ||   
Sbjct  172      CACTATT-----------------------CGTACACC---GAACGTTCTGTTGCCTACG  139

Query  1088809  ---ACCTGAGGAAGGTGTTTCCCTTGTGCGTGTAGCTGGCACACCTCAACCACGTCCTCT  1088865
                   ||||||||||||| ||||  ||| ||||||||||||||||  || |||| |||||||
Sbjct  138      TGCACCTGAGGAAGGTTTTTCATTTGGGCGTGTAGCTGGCACAGATCGACCATGTCCTCT  79

Query  1088866  CCTTCCAACAGGAGGTTCACCAACACCAACACCAGCAGCACCAGCATCACCAGCAGCACC  1088925
                || |  ||||||||      |  |||||||||||||||||||| ||           |||
Sbjct  78       CCCTGGAACAGGAG------CTCCACCAACACCAGCAGCACCA-CA-----------ACC  37

Query  1088926  ATGACCATGTCCCTTATT---TGCTCTCCTCATT  1088956
                | | ||  ||||||||||   |||||||||||||
Sbjct  36       AGGGCCTCGTCCCTTATTTGATGCTCTCCTCATT  3


Range 10: 165 to 1578

Score:1533 bits(1699), Expect:0.0, 
Identities:1203/1444(83%),  Gaps:76/1444(5%), Strand: Plus/Plus

Query  305215  GAATGGTGAGGCCAGAACAAGTACAGGCGATAGTAGATTGGGTGGCTGACAATGCCTCCA  305274
               |||| |||||||||||||||| | ||||| |||||||||| |||||||||| |||| |||
Sbjct  165     GAATAGTGAGGCCAGAACAAGAAGAGGCGGTAGTAGATTGAGTGGCTGACAGTGCCCCCA  224

Query  305275  GT------------------------------------AGCTCAGAGTTGGCACCTGAAC  305298
               ||                                    ||| ||||||||||||||| | 
Sbjct  225     GTTCCTTCACATTGTCTCCCACTCGGTCCCCTGCTGAAAGCGCAGAGTTGGCACCTGCAG  284

Query  305299  CCCATGGCCATCTGTCTTTCACCTCAACCCCTTGTAAATCAGCCAAGCAGTCTGAGCCCC  305358
               ||||||| |||||||||||||||     |||||| |||||||||||||||||||||||||
Sbjct  285     CCCATGGGCATCTGTCTTTCACC-----CCCTTGCAAATCAGCCAAGCAGTCTGAGCCCC  339

Query  305359  AAGTCATGCAGCAGTCTCTTATGCTTTTGGATGACTCTGCTGGTGTGCATTCTGTGGGCC  305418
               ||||||||||||||||||||||||| |  ||||| ||||||||   |  ||| |||||||
Sbjct  340     AAGTCATGCAGCAGTCTCTTATGCTGT--GATGAGTCTGCTGGCAGGGTTTCCGTGGGCC  397

Query  305419  ATCCACATAGCCCTGCCGCAGAAGTGGAAGACATTGAGTGCACTGATTTCCAACCACTTC  305478
                |||||||||||||||| ||||||||||||| ||||||||||| |||  |||||||||| 
Sbjct  398     GTCCACATAGCCCTGCCCCAGAAGTGGAAGAGATTGAGTGCACCGATGCCCAACCACTTA  457

Query  305479  TGTTGCAGGATGAGGACATGGAAACACCACCGCAGCACGTCTCTGATAAAATGACGAAAC  305538
               |||| ||||||| |||||||| |  ||||||||||||||||||| || |  |||||||||
Sbjct  458     TGTTTCAGGATGTGGACATGGGAGGACCACCGCAGCACGTCTCTTATGA--TGACGAAAC  515

Query  305539  ACAGGTGCCAACTGCTGCGGCTTTGTACAGTGTGCAGACTGACAAGGAGGGCAGTGGGGA  305598
               |    ||||||||||||||||||| | |||||||||||| | |||||||||||| || ||
Sbjct  516     A----TGCCAACTGCTGCGGCTTTCTGCAGTGTGCAGACCGGCAAGGAGGGCAGGGGTGA  571

Query  305599  AGAATGGGTGGAAGATGATGTGGAGGATGATGAGGTCCTAGACCCCACATGGAATGAAGG  305658
               ||| ||||||||||||||||            ||||||||||||||||||||||| ||||
Sbjct  572     AGAGTGGGTGGAAGATGATG------------AGGTCCTAGACCCCACATGGAATCAAGG  619

Query  305659  TCATGCGAGTAACGTGTGCACTTT-GGAGGAAGAGGTGGTGGTCGCGCAGAAGCACCAGC  305717
               |||||||||| ||||||||| ||  ||||||||||||||||||| |||||   || | ||
Sbjct  620     TCATGCGAGTGACGTGTGCAGTTCAGGAGGAAGAGGTGGTGGTCACGCAGCGCCAGCCGC  679

Query  305718  ACAGCAAAAGAGGAAGCAGGTTGCAAAAGCGGAGTGACTGTCCCTTAGACAGTACGCCTG  305777
               ||||||||||||| |||||| ||||||||| ||||| |  ||||  || |||||||||||
Sbjct  680     ACAGCAAAAGAGGGAGCAGGGTGCAAAAGCAGAGTGGCCATCCCCCAGCCAGTACGCCTG  739

Query  305778  CTACTACCCACTGCATCCAGGGACCTAGCACACCAAAGGCAGCTCAAAGGAGTTCCCTGG  305837
                |||| ||||| ||| ||||||||  || ||||||||| |||||| ||||||||||||||
Sbjct  740     TTACTGCCCACCGCACCCAGGGACTGAGTACACCAAAGCCAGCTCCAAGGAGTTCCCTGG  799

Query  305838  CGTGGTAGTTCTTCAGACAATGTGCTGACGACAAAACACAAGTGGTTTGCACACTGTGCA  305897
               ||||| |||| |||||| |||||||||||||||| || | |||||||||||| |||||||
Sbjct  800     CGTGGCAGTTGTTCAGAAAATGTGCTGACGACAAGACGCGAGTGGTTTGCACGCTGTGCA  859

Query  305898  ATGAGAGCCTGAAGCGAGGCATAAATGTTCTAAACCTGAGCACAACCTGCATGACCAGGC  305957
               || ||| |||||||||||||||||||||||||||||||||||| |||||||| | |||||
Sbjct  860     ATCAGAACCTGAAGCGAGGCATAAATGTTCTAAACCTGAGCACCACCTGCATAAGCAGGC  919

Query  305958  ATCTGAATTCAAAGCACAAGCTGCAGTGGAA-----TAAGTACCTCAAAAGGTCTCGGGC  306012
               |||| ||| |||||||| ||||||||||||      |||  ||| | |||| |||| |||
Sbjct  920     ATCTAAATGCAAAGCACGAGCTGCAGTGGAGCACCTTAAAAACCACGAAAGATCTCAGGC  979

Query  306013  TCCTCCTGCTTCCTCTTCTGCTGCTACCTCGGCCTCTTCCTCCACC---TCTACAGTGCC  306069
               |||||||||| ||||||| |||||   ||||||||| |||||| ||   |||   ||| |
Sbjct  980     TCCTCCTGCTCCCTCTTCAGCTGCAGTCTCGGCCTCCTCCTCCTCCCCCTCTGGCGTGAC  1039

Query  306070  AGTGTCACCTGCCACCCAGCAAACAGAGCATGTGACAGCAACGCCACCATGTCCGCCACC  306129
               |||| |||||||||||| ||||||||||  ||||  ||||| |||||||  | |  || |
Sbjct  1040    AGTGGCACCTGCCACCCCGCAAACAGAGGTTGTGGAAGCAATGCCACCACCTGCATCATC  1099

Query  306130  GTCCCCAAGCATTTCCACACCATGGTCCCATGGAAGCTTACAGCTCTCCATCTCCCAAAC  306189
               ||| |||||||| |||||||    ||||||||||||| | ||||| ||||||||||||||
Sbjct  1100    GTCACCAAGCATCTCCACACT---GTCCCATGGAAGCGTTCAGCTGTCCATCTCCCAAAC  1156

Query  306190  ACTGGCGAGAAAGAGTAAGTACCCC-CTACCCACCTGCGATCCCTGGCCCTGAATGCCAG  306248
               ||||| ||||  ||| ||||||||| ||||||||| ||||||||||||||||||||||||
Sbjct  1157    ACTGGAGAGA--GAGGAAGTACCCCCCTACCCACCCGCGATCCCTGGCCCTGAATGCCAG  1214

Query  306249  CATTTCAAAATTCCTGGCCTTTGAAATGCTGTCATTCCGTCTGGTGGACACGGACAGTTT  306308
               |||||||||||||||||||||||||||||||||||||||||||||||| | ||| | |||
Sbjct  1215    CATTTCAAAATTCCTGGCCTTTGAAATGCTGTCATTCCGTCTGGTGGAGATGGAGACTTT  1274

Query  306309  TAAAAACCAGATGGCTGTGGCTGTTCCACAGTACATGGTTCCCAACCGCCACTACTTTTC  306368
               ||||||||  ||||  |||||| | |||| |||||||||||||| |||||||||||||||
Sbjct  1275    TAAAAACCTTATGGTGGTGGCTCTCCCACTGTACATGGTTCCCAGCCGCCACTACTTTTC  1334

Query  306369  CAGATGAGCCATACCTTCCCTGCACAAACAAGTCAGGGACAAGATCAAGTGTGCACTACG  306428
               |||   |||||| ||| |||||||||| ||| |   |||||| || | ||||||||| | 
Sbjct  1335    CAGGCAAGCCATTCCTGCCCTGCACAACCAACTGGCGGACAAAATTAGGTGTGCACTGCA  1394

Query  306429  CAACGACATCTGTGGCAAGGTCCACATACCCACTGATACGTGGACCAGTAAGCATGGGCA  306488
               ||||| |||||||||||||||||||||| |||||||||||||||||||||||||||||||
Sbjct  1395    CAACGCCATCTGTGGCAAGGTCCACATAACCACTGATACGTGGACCAGTAAGCATGGGCA  1454

Query  306489  GGGACGCTATATCTCGCTAACTGCACACTGGGCAAATGTAGTGGCGGGTGGGCCTGAGGC  306548
               |||| | |||||||| | |||||||||||||| ||||  |||||| | ||||||||||||
Sbjct  1455    GGGATGTTATATCTCCCAAACTGCACACTGGGTAAATCCAGTGGCAGCTGGGCCTGAGGC  1514

Query  306549  GGATAGCAGTTTGGCGCATGTCCTTCCGCCACCCAGGATTGCAGGGCATTTCTCTTTGCC  306608
               ||||||||||||||||||||||||||||||||| ||||||||||| | ||||||||||||
Sbjct  1515    GGATAGCAGTTTGGCGCATGTCCTTCCGCCACCGAGGATTGCAGGACGTTTCTCTTTGCC  1574

Query  306609  TCCT  306612
               ||||
Sbjct  1575    TCCT  1578


Range 11: 3 to 1394

Score:1341 bits(1486), Expect:0.0, 
Identities:1181/1476(80%),  Gaps:94/1476(6%), Strand: Plus/Minus

Query  1631375  TGCAATGCACACTTGATCTTGTCCCCGACTTGTTTGTGCAGGGAAGGGATGGCTCACCCG  1631434
                |||| ||||||| | || |||||| | | ||| |||||||||| ||| ||||||  || |
Sbjct  1394     TGCAGTGCACACCTAATTTTGTCCGCCAGTTGGTTGTGCAGGGCAGGAATGGCTTGCCTG  1335

Query  1631435  GAAAAGTAGTGACGGCTGGGAACCACGTATTGTGGGACAGCTACCACCATCAGGTTTTTG  1631494
                ||||||||||| ||||||||||||| |||  |||||| ||| |||||||| |||||||| 
Sbjct  1334     GAAAAGTAGTGGCGGCTGGGAACCATGTACAGTGGGAGAGCCACCACCATAAGGTTTTTA  1275

Query  1631495  AAACTGTCCGTGTCCACCAAACGGAATGACAGCATTTCAAAGGAAAGGAATTTTGAAATG  1631554
                ||| | ||| | ||||||| |||||||||||||||||||||||  |||||||||||||||
Sbjct  1274     AAAGTCTCCATCTCCACCAGACGGAATGACAGCATTTCAAAGGCCAGGAATTTTGAAATG  1215

Query  1631555  CTGGCATTCAGGGCCAGGGATCGCGGGTGGGTAGGGGGGTACTTCCTCTTTCTCTCCAGT  1631614
                ||||||||||||||||||||||||||||||||||||||||||||||||  ||||||||||
Sbjct  1214     CTGGCATTCAGGGCCAGGGATCGCGGGTGGGTAGGGGGGTACTTCCTC--TCTCTCCAGT  1157

Query  1631615  GTTTGGGAGATGGAGAGCTGTAAGCTTCCATGGGACCATGGTGTGGAAATGCTTGGGGAC  1631674
                |||||||||||||| ||||| | |||||||||||||    ||||||| |||||||| |||
Sbjct  1156     GTTTGGGAGATGGACAGCTGAACGCTTCCATGGGAC---AGTGTGGAGATGCTTGGTGAC  1100

Query  1631675  GGTGGCGGACATGGCGGCGTTGCTGTCATATCGTCTGTTTGTTGGGTGGCAGGGGACACT  1631734
                | ||  | |  ||| ||| |||||  || | | ||||||||  |||||||||| | ||||
Sbjct  1099     GATGATGCAGGTGGTGGCATTGCTTCCACAACCTCTGTTTGCGGGGTGGCAGGTGCCACT  1040

Query  1631735  GTCATGGTAAA---GGTGGAGGAAGAGACCAAGGCAGCAGCAGAAGAGGAAGCAGGAGGA  1631791
                |||| |  | |   || |||||| ||| || || | ||||| ||||||| ||||||||||
Sbjct  1039     GTCACGCCAGAGGGGGAGGAGGAGGAGGCCGAGACTGCAGCTGAAGAGGGAGCAGGAGGA  980

Query  1631792  GGCCGAGACCTTTCTTGGATTTTGAGGTAATTATTCCAATGCAGCTTGTGCCTTGAATTT  1631851
                | | |||| ||||| ||| |||| |||    |  |||| ||||||| |||| ||| ||||
Sbjct  979      GCCTGAGATCTTTCGTGGTTTTTAAGG----TGCTCCACTGCAGCTCGTGCTTTGCATTT  924

Query  1631852  AGATGCCTGATCATGCAGGTTGTGGTCAGGTTTAGAACATTTATGCCCCGGCTCAGGCTA  1631911
                ||||||||| | |||||||| ||| |||||||||||||||||||||| ||  ||||| | 
Sbjct  923      AGATGCCTGCTTATGCAGGTGGTGCTCAGGTTTAGAACATTTATGCCTCGCTTCAGGTTC  864

Query  1631912  TCATTGCACAGCTTGAAAACCACTCGTGTCTTGTCGTCAGCACACTGTCTGAAGAACTGC  1631971
                | |||||||||| || |||||||||| ||||||||||||||||| | |||||| ||||||
Sbjct  863      TGATTGCACAGCGTGCAAACCACTCGCGTCTTGTCGTCAGCACATTTTCTGAACAACTGC  804

Query  1631972  CACGTGGGGGAACGCCTTTGAGCTGCCTTTGGTGTGCTAGGTCCCTGGGTGTGGTGGGTA  1632031
                ||||   |||||| |||| |||||| ||||||||| ||  ||||||||||| |||||| |
Sbjct  803      CACGCCAGGGAACTCCTTGGAGCTGGCTTTGGTGTACTCAGTCCCTGGGTGCGGTGGGCA  744

Query  1632032  GTAGCAGGCCTACTGTCTAGGGGACGCTTGCTCCGCTTTTGCAACCTGCTTCCTCTTTTT  1632091
                ||| ||||| ||||| || ||||| |    ||| ||||||||| |||||| |||| ||||
Sbjct  743      GTAACAGGCGTACTGGCTGGGGGATGGCCACTCTGCTTTTGCACCCTGCTCCCTC-TTTT  685

Query  1632092  GCTGTGCTGGTGCCTCTGTGCGACCACCACCTCTTCCTCC-AAACTGCACACGTCACTCG  1632150
                ||||||| | || | ||| | |||||||||||||||||||  ||||||||||||||||||
Sbjct  684      GCTGTGCGGCTGGCGCTGCGTGACCACCACCTCTTCCTCCTGAACTGCACACGTCACTCG  625

Query  1632151  CATGACCCTCAGTCCATGTGGGGTCTAGGACCTCATCATCCTCCTCCCCATCATCTTCAA  1632210
                ||||||| | | |||||||||||||||||||||               |||||||||| |
Sbjct  624      CATGACCTTGATTCCATGTGGGGTCTAGGACCT---------------CATCATCTTCCA  580

Query  1632211  CCCACCCTTCACCACTGCCCTCCTTGTCAGTCTGCACACTGAGGAACGCTGCAGCAGTTG  1632270
                ||||| ||||||| |||||||||||| | ||||||||||||  ||| || ||||||||||
Sbjct  579      CCCACTCTTCACCCCTGCCCTCCTTGCCGGTCTGCACACTGCAGAAAGCCGCAGCAGTTG  520

Query  1632271  GCACCTGTGTTTCGTCATCATCTAAGACGTGCTGCGCTGGTGTTTCCATGTCCTCATCCT  1632330
                |||    ||||||||||||||   |||||||||||| ||||  | |||||||| ||||||
Sbjct  519      GCA----TGTTTCGTCATCATAAGAGACGTGCTGCGGTGGTCCTCCCATGTCCACATCCT  464

Query  1632331  GCAACAGAAGTGGTTGGGCATCGGTGCACTCAATGTCTTCCACTTCTGGAGCAGCGCTAT  1632390
                | |||| ||||||||||||||||||||||||||| |||||||||||||| |||| |||||
Sbjct  463      GAAACATAAGTGGTTGGGCATCGGTGCACTCAATCTCTTCCACTTCTGGGGCAGGGCTAT  404

Query  1632391  GTGGATGGCCCATGGAAAGCACAACAGGAAAGTCATCAAAAAGCATAAGATTCTCTTTCA  1632450
                ||||| |||||| ||||| |    ||| | | |||||  | |||||||||  ||  | ||
Sbjct  403      GTGGACGGCCCACGGAAACCCTGCCAGCAGACTCATC--ACAGCATAAGAGACTGCTGCA  346

Query  1632451  TTACTTGGGGCTCAGACTGCTTGGCTAATTTACAAGGGGCTGAGGTGAAAGACAGATGGC  1632510
                | |||||||||||||||||||||||| |||| ||||||     ||||||||||||||| |
Sbjct  345      TGACTTGGGGCTCAGACTGCTTGGCTGATTTGCAAGGG-----GGTGAAAGACAGATGCC  291

Query  1632511  CATGGGGTTCAGGTGCCAACTCTGAGCTTTCATCAAGGGACCGGGAGGGAGACAATGTGA  1632570
                |||||| | ||||||||||||||| ||||||| || ||||||| | ||||||||||||||
Sbjct  290      CATGGGCTGCAGGTGCCAACTCTGCGCTTTCAGCAGGGGACCGAGTGGGAGACAATGTGA  231

Query  1632571  AGGAACTGGAGGCATTGTCAGCCACCCAATCTACTACTATGATTGTACTTGTTCTGGCCT  1632630
                ||||||||| |||| |||||||||| |||||||||||   |  | | |||||||||||||
Sbjct  230      AGGAACTGGGGGCACTGTCAGCCACTCAATCTACTAC--CGCCTCTTCTTGTTCTGGCCT  173

Query  1632631  CACCAATTGTTGAGCGGCATTCGCCATACCATATACCGGTGAAGGTTCTGTTGGCT----  1632686
                |||               |||||        || |||   ||| ||||||||| ||    
Sbjct  172      CAC--------------TATTCG--------TACACC---GAACGTTCTGTTGCCTACGT  138

Query  1632687  --ACCTGAGGAAGGTGTTTCACGTGTGCGTGTAGCTGGCACACATCGACCACGTCCTCTC  1632744
                  ||||||||||||| |||||  || |||||||||||||||| |||||||| ||||||||
Sbjct  137      GCACCTGAGGAAGGTTTTTCATTTGGGCGTGTAGCTGGCACAGATCGACCATGTCCTCTC  78

Query  1632745  CTTCCAACAGGAGGTTCACCAACACGACCAGCACCAGCAGCTCCAGCATCACCAGCAGCA  1632804
                | |  |||||||| | ||||||||| | |||||||| ||                    |
Sbjct  77       CCTGGAACAGGAGCTCCACCAACACCAGCAGCACCA-CA--------------------A  39

Query  1632805  CCATGACCACGTCCCTTATTTGATGCTCTCCTCATT  1632840
                ||| | || |||||||||||||||||||||||||||
Sbjct  38       CCAGGGCCTCGTCCCTTATTTGATGCTCTCCTCATT  3


Range 12: 1 to 1133

Score:1150 bits(1275), Expect:0.0, 
Identities:971/1198(81%),  Gaps:69/1198(5%), Strand: Plus/Plus

Query  2013999  AGAATGAGGAGAGCGACAAATAAGGCACgtggtcgtggttgtggtgctgctggtgttggt  2014058
                ||||||||||||||  ||||||||| ||| || | |||||||||||||||||||||||||
Sbjct  1        AGAATGAGGAGAGCATCAAATAAGGGACGAGGCCCTGGTTGTGGTGCTGCTGGTGTTGGT  60

Query  2014059  ggtgttggtgAATTTCCTGTTGCAAGGAGCAGGCGAGGTCGATTTGTGTCAGCTACATGC  2014118
                || | |         |||||| || ||||  | |  ||||||| |||| |||||||| ||
Sbjct  61       GGAGCT---------CCTGTTCCAGGGAGAGGACATGGTCGATCTGTGCCAGCTACACGC  111

Query  2014119  ACAAGTGAAACACCTTCTTCCGGTGCGAGTAGCCAACAAAACCTTCAACGTTATATGGTA  2014178
                 ||| ||||| |||||| || |||||  |||| ||||| ||| |||          ||| 
Sbjct  112      CCAAATGAAAAACCTTCCTCAGGTGCACGTAGGCAACAGAACGTTC----------GGT-  160

Query  2014179  GTCCCGAATGCTGCTCAACGAATGGTGAGGCCAGGACAAGTACAGGCCATAGTAGATTGG  2014238
                ||               |||||| |||||||||| ||||| | ||||  |||||||||| 
Sbjct  161      GT---------------ACGAATAGTGAGGCCAGAACAAGAAGAGGCGGTAGTAGATTGA  205

Query  2014239  GTGGCTGACAATGCCTCCAGTTCCTTCACATTGTCTCCCTCCCGGTCCCTTGATGAAAGC  2014298
                |||||||||| |||| ||||||||||||||||||||||| | ||||||| || |||||||
Sbjct  206      GTGGCTGACAGTGCCCCCAGTTCCTTCACATTGTCTCCCACTCGGTCCCCTGCTGAAAGC  265

Query  2014299  TCAGAGTTGGCACCTGAACCCCATGGCCATCTGTCTTTCACCTCAGCCCCTAGTAAATCA  2014358
                 ||||||||||||||| | ||||||| |||||||||||||||     |||| | ||||||
Sbjct  266      GCAGAGTTGGCACCTGCAGCCCATGGGCATCTGTCTTTCACC-----CCCTTGCAAATCA  320

Query  2014359  GCCAAGCAGTCTGAGCCCCAAGTCAAGCAACAGACTCTTATGCTTTTTGATGACTCTGCT  2014418
                ||||||||||||||||||||||||| ||| ||| |||||||||| |  ||||| ||||||
Sbjct  321      GCCAAGCAGTCTGAGCCCCAAGTCATGCAGCAGTCTCTTATGCTGT--GATGAGTCTGCT  378

Query  2014419  GGTGTGCTTTCCATGGGCCATCCACATAGCCCTGCCCCAGAAGTGGAAGACATTGAGTGC  2014478
                ||   | ||||| |||||| |||||||||||||||||||||||||||||| |||||||||
Sbjct  379      GGCAGGGTTTCCGTGGGCCGTCCACATAGCCCTGCCCCAGAAGTGGAAGAGATTGAGTGC  438

Query  2014479  ACCGATGCCCAACCACTTCTGTTGCAGGATGAGGACATGGAAACACCAGTGCAGCACGTC  2014538
                |||||||||||||||||| |||| ||||||| |||||||| |  ||||  ||||||||||
Sbjct  439      ACCGATGCCCAACCACTTATGTTTCAGGATGTGGACATGGGAGGACCACCGCAGCACGTC  498

Query  2014539  TCTGATGATGACGAAACACAGGTGCCAAATGCTTTGGCTTTCCACAGTGTGCAGACTGAC  2014598
                ||| ||||||||||||||    |||||| ||||  |||||||  |||||||||||| | |
Sbjct  499      TCTTATGATGACGAAACA----TGCCAACTGCTGCGGCTTTCTGCAGTGTGCAGACCGGC  554

Query  2014599  AAGGAGGGCAGTGGTGAAGAGTGGGTGGAAGATGATGTGGAGGAGGATGATGAGGTCCTA  2014658
                ||||||||||| |||||||||||||||||||||||||               ||||||||
Sbjct  555      AAGGAGGGCAGGGGTGAAGAGTGGGTGGAAGATGATG---------------AGGTCCTA  599

Query  2014659  GACCCCACATGGAATGAAGGTCATGCCAGTGACGTGTGCAGTTT-GGAGGAAGAGGTGGT  2014717
                ||||||||||||||| |||||||||| ||||||||||||||||  |||||||||||||||
Sbjct  600      GACCCCACATGGAATCAAGGTCATGCGAGTGACGTGTGCAGTTCAGGAGGAAGAGGTGGT  659

Query  2014718  GGTCACACAGAGGCACCAGCACAACAAAAGAGGAAGCAGGTTGCAAAAGCGGAGCGAGCG  2014777
                |||||| ||| | || | ||||| ||||||||| |||||| ||||||||| ||| |  | 
Sbjct  660      GGTCACGCAGCGCCAGCCGCACAGCAAAAGAGGGAGCAGGGTGCAAAAGCAGAGTGGCCA  719

Query  2014778  TCCCTTATACAGTATGCTTGCTACTACCCTCCGCACCCAGGGACCTAGCACACCAAAGGC  2014837
                ||||  |  ||||| || || |||| ||| ||||||||||||||  || ||||||||| |
Sbjct  720      TCCCCCAGCCAGTACGCCTGTTACTGCCCACCGCACCCAGGGACTGAGTACACCAAAGCC  779

Query  2014838  AGCTCAAAGGCATTCCCCGGCATGGCAGTTCTTCAGACAATGTGCTGACGACAAGACACG  2014897
                ||||| ||||  ||||| ||| |||||||| |||||| ||||||||||||||||||| ||
Sbjct  780      AGCTCCAAGGAGTTCCCTGGCGTGGCAGTTGTTCAGAAAATGTGCTGACGACAAGACGCG  839

Query  2014898  AATGGTTTGCACGCTGTTCAATGAAAGCCTGAAGCGAGGCATAAATGTACTAAACCTGAG  2014957
                | ||||||||||||||| |||| | | ||||||||||||||||||||| |||||||||||
Sbjct  840      AGTGGTTTGCACGCTGTGCAATCAGAACCTGAAGCGAGGCATAAATGTTCTAAACCTGAG  899

Query  2014958  CACAACCTGCATGACCAGGCATCTAAATTCAAAGCACGAGCTGCAGTGGAATAAGTACCT  2015017
                ||| |||||||| | ||||||||||||| ||||||||||||||||||||    || ||||
Sbjct  900      CACCACCTGCATAAGCAGGCATCTAAATGCAAAGCACGAGCTGCAGTGG----AGCACCT  955

Query  2015018  CAAAATCCAAGAAAGGTCTCGGCCTACTCCTGCTTCCTCTTCTGCTGCTGCCTCGG---C  2015074
                 |||| ||| ||||| |||| | || |||||||| ||||||| ||||| | |||||   |
Sbjct  956      TAAAAACCACGAAAGATCTCAGGCTCCTCCTGCTCCCTCTTCAGCTGCAGTCTCGGCCTC  1015

Query  2015075  CTCTTCCTCCACCTGTACAGTGCCAGTATCACCTGCCACCCAGCAAACAGATGATGTGAC  2015134
                ||| |||||| ||| |   ||| ||||  |||||||||||| ||||||||| | ||||  
Sbjct  1016     CTCCTCCTCCCCCTCTGGCGTGACAGTGGCACCTGCCACCCCGCAAACAGAGGTTGTGGA  1075

Query  2015135  AGCAATGCCACCATGTCCGCCACCGTCCCCAAGCATTTCCACACGGTCCCATGGAAGC  2015192
                |||||||||||||  | |  || |||| |||||||| ||||||| |||||||||||||
Sbjct  1076     AGCAATGCCACCACCTGCATCATCGTCACCAAGCATCTCCACACTGTCCCATGGAAGC  1133


Range 13: 687 to 1578

Score:999 bits(1107), Expect:0.0, 
Identities:762/898(85%),  Gaps:11/898(1%), Strand: Plus/Plus

Query  2095459  AAGAGGAAGCAGGTTGCAAAAGCGGAGCGAGCATTCCCTAGACAGTAGGCCTGCTACTAC  2095518
                |||||| |||||| ||||||||| ||| |  ||| ||| || ||||| ||||| |||| |
Sbjct  687      AAGAGGGAGCAGGGTGCAAAAGCAGAGTGGCCATCCCCCAGCCAGTACGCCTGTTACTGC  746

Query  2095519  CCACAGCACCCAGGGACCTAGCACACCAAAGGCAGCTCAAAGGCGTTCCCCCGCGTGGCA  2095578
                |||| ||||||||||||  || ||||||||| |||||| |||| ||||||  ||||||||
Sbjct  747      CCACCGCACCCAGGGACTGAGTACACCAAAGCCAGCTCCAAGGAGTTCCCTGGCGTGGCA  806

Query  2095579  GTTCTTCAGACAATGTGCTGACGACAAGACACGAGTGGTTTGCAAGCTGTGCAATGATAG  2095638
                ||| |||||| ||||||||||||||||||| ||||||||||||| |||||||||| | | 
Sbjct  807      GTTGTTCAGAAAATGTGCTGACGACAAGACGCGAGTGGTTTGCACGCTGTGCAATCAGAA  866

Query  2095639  CCTGAGCCGGGGCATAAATGTTCTCAACCTGAGCACAACCCCCATGACCAGGCACCTAAA  2095698
                |||||  || |||||||||||||| ||||||||||| |||  ||| | |||||| |||||
Sbjct  867      CCTGAAGCGAGGCATAAATGTTCTAAACCTGAGCACCACCTGCATAAGCAGGCATCTAAA  926

Query  2095699  TTCAAGGCACAAGCTGCATTGGAATAATTACCTCCAAATCCAAGAAAGGTCTCGGCCTCC  2095758
                | ||| |||| ||||||| ||||  |    |||  ||| ||| ||||| |||| | ||||
Sbjct  927      TGCAAAGCACGAGCTGCAGTGGAGCA----CCTTAAAAACCACGAAAGATCTCAGGCTCC  982

Query  2095759  TCCTGCTTCCTCTTCTGCTGCTGCCTTG----CCTCTTCCTCCACCTCTACAGTGACAGC  2095814
                ||||||| ||||||| ||||| | || |    |||| |||||| |||||   ||||||| 
Sbjct  983      TCCTGCTCCCTCTTCAGCTGCAGTCTCGGCCTCCTCCTCCTCCCCCTCTGGCGTGACAGT  1042

Query  2095815  GTCACCTGCCACCCAGCAAACAGACGATGTGACAGCAACGCCACCATGTCCGCCACCGTC  2095874
                | |||||||||||| ||||||||| | ||||  ||||| |||||||  | |  || ||||
Sbjct  1043     GGCACCTGCCACCCCGCAAACAGAGGTTGTGGAAGCAATGCCACCACCTGCATCATCGTC  1102

Query  2095875  CCCAAGCATTTCCACATGGTCCCATGGAAGCTTACAGCTGTCCATCTCCCAAACCCTGGA  2095934
                 |||||||| ||||||  ||||||||||||| | |||||||||||||||||||| |||||
Sbjct  1103     ACCAAGCATCTCCACACTGTCCCATGGAAGCGTTCAGCTGTCCATCTCCCAAACACTGGA  1162

Query  2095935  GAGAAAGAGGAAGTACCCCCCTACCCACCCGCGATCCCTGGCCCTGAATGCCAGCATTTC  2095994
                ||||  ||||||||||||||||||||||||||||||||||||||||||||||||||||||
Sbjct  1163     GAGA--GAGGAAGTACCCCCCTACCCACCCGCGATCCCTGGCCCTGAATGCCAGCATTTC  1220

Query  2095995  AAAATTCCTGGCCTTTGAAATGCTGTCATTCCGTCTGGTGGACACGGACAGTTTCAAAAA  2096054
                |||||||||||||||||||||||||||||||||||||||||| | ||| | ||| |||||
Sbjct  1221     AAAATTCCTGGCCTTTGAAATGCTGTCATTCCGTCTGGTGGAGATGGAGACTTTTAAAAA  1280

Query  2096055  CCTGATGGCGGTGGCTGTCCTACAGTACATGGTACCCAGCCACCACTACTTTTCCAGGCG  2096114
                ||| |||| ||||||| ||| || ||||||||| ||||||| ||||||||||||||||| 
Sbjct  1281     CCTTATGGTGGTGGCTCTCCCACTGTACATGGTTCCCAGCCGCCACTACTTTTCCAGGCA  1340

Query  2096115  AGCCTTCCCTTCCCTGCACAAACAAGTTGGGGACAAGATCAGGTGTGCACTGCACAATGC  2096174
                |||| | ||| |||||||||| ||| | | |||||| || ||||||||||||||||| ||
Sbjct  1341     AGCCATTCCTGCCCTGCACAACCAACTGGCGGACAAAATTAGGTGTGCACTGCACAACGC  1400

Query  2096175  CATCAGTGGCAAGGTCCACATAACCACTGATACATGGACCAGTAAGCATGGGCAGGGACG  2096234
                |||| |||||||||||||||||||||||||||| |||||||||||||||||||||||| |
Sbjct  1401     CATCTGTGGCAAGGTCCACATAACCACTGATACGTGGACCAGTAAGCATGGGCAGGGATG  1460

Query  2096235  CTATATCTCGCTAACTGCACACTGGGCAAATGTAGTGGCGGGTGGGTCTGAGCCGGCTAG  2096294
                 |||||||| | |||||||||||||| ||||  |||||| | |||| ||||| ||| |||
Sbjct  1461     TTATATCTCCCAAACTGCACACTGGGTAAATCCAGTGGCAGCTGGGCCTGAGGCGGATAG  1520

Query  2096295  CCATTTGGCGCATGTCCTTCCACCA-CGAGGATTGAAGGGCATTTCTCTTTGcctcct  2096351
                |  |||||||||||||||||| ||| ||||||||| ||| | ||||||||||||||||
Sbjct  1521     CAGTTTGGCGCATGTCCTTCCGCCACCGAGGATTGCAGGACGTTTCTCTTTGCCTCCT  1578


Range 14: 1 to 1013

Score:828 bits(917), Expect:0.0, 
Identities:810/1067(76%),  Gaps:123/1067(11%), Strand: Plus/Plus

Query  1468610  AGAATGAAGAGAGCAACAAATAAGGGACGTGGTCGTGGTGCTGCTGGTGTTGGTGGTGTT  1468669
                ||||||| ||||||| ||||||||||||| || | ||||  || ||||| || |||||||
Sbjct  1        AGAATGAGGAGAGCATCAAATAAGGGACGAGGCCCTGGT--TG-TGGTGCTGCTGGTGTT  57

Query  1468670  GGTGAAGCTCCTGTTGGAAGGAGAGGACGTGGTCGATCTGTGCCAGCTACACGCACGAGT  1468729
                |||| ||||||||||  | ||||||||| ||||||||||||||||||||||||| | | |
Sbjct  58       GGTGGAGCTCCTGTTCCAGGGAGAGGACATGGTCGATCTGTGCCAGCTACACGCCCAAAT  117

Query  1468730  GAAACACCTTCCTCAGGTGCGAGTAGCCGACAGAACCTTCAACGTTATATGTTAGGCCCG  1468789
                |||| |||||||||||||||  |||| | ||||||| |||   ||               
Sbjct  118      GAAAAACCTTCCTCAGGTGCACGTAGGCAACAGAACGTTCGGTGT---------------  162

Query  1468790  AATGCCGCTCAACGAATGGTGAGGCCACAACAAGTACAGGTGATAGTAGATTGGGTGGCT  1468849
                           |||||| ||||||||| |||||| | ||| | |||||||||| ||||||
Sbjct  163      -----------ACGAATAGTGAGGCCAGAACAAGAAGAGGCGGTAGTAGATTGAGTGGCT  211

Query  1468850  GACAATGCCTCCAGTTCCTTCACATTGTCTCCCTCCCGTTCCCTTGATGAAAGC------  1468903
                |||| |||| ||||||||||||||||||||||| | || |||| || |||||||      
Sbjct  212      GACAGTGCCCCCAGTTCCTTCACATTGTCTCCCACTCGGTCCCCTGCTGAAAGCGCAGAG  271

Query  1468904  -------------------------------------CCTTGTAAATTAGCCAAGCTGTC  1468926
                                                     ||||| |||| |||||||| |||
Sbjct  272      TTGGCACCTGCAGCCCATGGGCATCTGTCTTTCACCCCCTTGCAAATCAGCCAAGCAGTC  331

Query  1468927  TGAGCCCCAAGTCATGCAAGAGACTCTTATGTTTTTTGATGGCCCTCCTGGTGTGCTTTC  1468986
                ||||||||||||||||||  || |||||||| | |  ||||   || ||||   | ||||
Sbjct  332      TGAGCCCCAAGTCATGCAGCAGTCTCTTATGCTGT--GATGAGTCTGCTGGCAGGGTTTC  389

Query  1468987  CATGGGCCATCCACATAGCCCTGCCCCAGAAGTGGAAGACATTGAGTGCACCGATGCCCA  1469046
                | |||||| |||||||||||||||||||||||||||||| ||||||||||||||||||||
Sbjct  390      CGTGGGCCGTCCACATAGCCCTGCCCCAGAAGTGGAAGAGATTGAGTGCACCGATGCCCA  449

Query  1469047  ACCGCTCCTGTTGCAGGATGAGGACATGGAAACACCAGCGCAGCACGTCTCTGATGATGA  1469106
                ||| ||  |||| ||||||| |||||||| |  |||| |||||||||||||| |||||||
Sbjct  450      ACCACTTATGTTTCAGGATGTGGACATGGGAGGACCACCGCAGCACGTCTCTTATGATGA  509

Query  1469107  CGAAACACAGGTGCCAACTGCTGCAGCTTTCCTCAGTGTGCAGACTGACAAAGAGGGCAG  1469166
                |||||||    ||||||||||||| ||||||  |||||||||||| | ||| ||||||||
Sbjct  510      CGAAACA----TGCCAACTGCTGCGGCTTTCTGCAGTGTGCAGACCGGCAAGGAGGGCAG  565

Query  1469167  TGGTGAAGGGTGGGTGGAAGATGATGTGGAGCAGGATGATGAGGTCCTAGACCCCACATG  1469226
                 ||||||| |||||||||||||||||               |||||||||||||||||||
Sbjct  566      GGGTGAAGAGTGGGTGGAAGATGATG---------------AGGTCCTAGACCCCACATG  610

Query  1469227  GAATGAGGGTCATGCGAGTGACGTGTGCAGTTT-GGAGGAAGAGGTGGTGGTCGCACAGA  1469285
                |||| | |||||||||||||||||||||||||  ||||||||||||||||||| | ||| 
Sbjct  611      GAATCAAGGTCATGCGAGTGACGTGTGCAGTTCAGGAGGAAGAGGTGGTGGTCACGCAGC  670

Query  1469286  GGCACCAGCACAACAAAAGAGGAAGCAGGTTGCAAAAGCGGAGCGAGCGTCCCCTAGACA  1469345
                | || | ||||| ||||||||| |||||| ||||||||| ||| |  | ||||| || ||
Sbjct  671      GCCAGCCGCACAGCAAAAGAGGGAGCAGGGTGCAAAAGCAGAGTGGCCATCCCCCAGCCA  730

Query  1469346  GTAGGCCTGCTACTACCCACCGCACTCAGGGACCTAGCACACCAAAGGCA----------  1469395
                ||| ||||| |||| |||||||||| |||||||  || ||||||||| ||          
Sbjct  731      GTACGCCTGTTACTGCCCACCGCACCCAGGGACTGAGTACACCAAAGCCAGCTCCAAGGA  790

Query  1469396  ----------GTGGCAGTTCTTCAGACAATGTGCTGACGACAAGATACGAGTGGTTTGCA  1469445
                          ||||||||| |||||| ||||||||||||||||||  |||||||||||||
Sbjct  791      GTTCCCTGGCGTGGCAGTTGTTCAGAAAATGTGCTGACGACAAGACGCGAGTGGTTTGCA  850

Query  1469446  AGCTGTGCAATGATAGCCTGAGCCGAGGCATAAATGTTCTAAACCTGACCACAACCTGCA  1469505
                 |||||||||| | | |||||  ||||||||||||||||||||||||| ||| |||||||
Sbjct  851      CGCTGTGCAATCAGAACCTGAAGCGAGGCATAAATGTTCTAAACCTGAGCACCACCTGCA  910

Query  1469506  TGATCAGGCATCTAAATTCAAGGCAAAAGCTGCATTGGAATAATTAGCTCAAAATCCAAG  1469565
                | | ||||||||||||| ||| |||  ||||||| |||    |  | || |||| ||| |
Sbjct  911      TAAGCAGGCATCTAAATGCAAAGCACGAGCTGCAGTGG----AGCACCTTAAAAACCACG  966

Query  1469566  AAAGGTC-----CTCCTCTTGTTTCCTCTTCTGCTGCTGCCTCGGCC  1469607
                |||| ||     |||||| || | ||||||| ||||| | |||||||
Sbjct  967      AAAGATCTCAGGCTCCTCCTGCTCCCTCTTCAGCTGCAGTCTCGGCC  1013


Range 15: 1 to 395

Score:412 bits(456), Expect:3e-115, 
Identities:349/437(80%),  Gaps:42/437(9%), Strand: Plus/Minus

Query  2371394  CCCACGGAAAGCACACCAGCAGAGTCATCAAAAGGCATAAGAGACTGCTGCATGGCTTGG  2371453
                |||||||||| |   |||||||| |||||| |  |||||||||||||||||||| |||||
Sbjct  395      CCCACGGAAACCCTGCCAGCAGACTCATCACA--GCATAAGAGACTGCTGCATGACTTGG  338

Query  2371454  GGCTCAGACTGCTTGGCTGATTTACAAGGGGCTGAGGTGAAAGACAGATGGCCATGGGGT  2371513
                ||||||||||||||||||||||| |||||||     |||||||||||||| ||||||| |
Sbjct  337      GGCTCAGACTGCTTGGCTGATTTGCAAGGGG-----GTGAAAGACAGATGCCCATGGGCT  283

Query  2371514  TCAGGTGCCAACTCTGAGCTTTCAGCAAGGGACCAGGTGGGAGACAATGTGAAGGAACTG  2371573
                 ||||||||||||||| |||||||||| ||||||  ||||||||||||||||||||||||
Sbjct  282      GCAGGTGCCAACTCTGCGCTTTCAGCAGGGGACCGAGTGGGAGACAATGTGAAGGAACTG  223

Query  2371574  GAGGCATTGTCAGCCACCCAATCTACTATCGCCTGTATTTGTTCTGGCCTCACCATTCGT  2371633
                | |||| |||||||||| |||||||||| ||||| |  ||||||||||||||| ||||||
Sbjct  222      GGGGCACTGTCAGCCACTCAATCTACTACCGCCTCTTCTTGTTCTGGCCTCACTATTCGT  163

Query  2371634  TGAGCGGCATTCGGGCCTACCATATAACATTGAAGGTTCTGTCGGCTACTCGCATCTGAG  2371693
                                          |||  ||| ||||||| | ||||  ||| |||||
Sbjct  162      --------------------------ACACCGAACGTTCTGTTGCCTACGTGCACCTGAG  129

Query  2371694  GAAGGTGTTTCACTTGTGCGTGTAGCTGGCACAAATCGACCATGTCCTCTCCTTGCAACA  2371753
                |||||| ||||| ||| |||||||||||||||| |||||||||||||||||| || ||||
Sbjct  128      GAAGGTTTTTCATTTGGGCGTGTAGCTGGCACAGATCGACCATGTCCTCTCCCTGGAACA  69

Query  2371754  GGAACTTCACCAACACCAGCAGCACCAGCAGCACGACGACCACGACCATTTCCCTTATTT  2371813
                ||| || |||||||||||||||||||         || |||| | ||   ||||||||||
Sbjct  68       GGAGCTCCACCAACACCAGCAGCACC---------ACAACCAGGGCCTCGTCCCTTATTT  18

Query  2371814  GACGCTCTCCTCATTCT  2371830
                || ||||||||||||||
Sbjct  17       GATGCTCTCCTCATTCT  1


Range 16: 3 to 416

Score:354 bits(392), Expect:7e-98, 
Identities:351/459(76%),  Gaps:54/459(11%), Strand: Plus/Minus

Query  1724615  GGGGCAGCGCTATGTGGATGGCCCACGGAAAGCACACCAGGAGAGTCATCAAAAAGCATA  1724674
                ||||||| |||||||||| |||||||||||| |   |||| ||| |||||| |  |||||
Sbjct  416      GGGGCAGGGCTATGTGGACGGCCCACGGAAACCCTGCCAGCAGACTCATCACA--GCATA  359

Query  1724675  AGAGTCTCTTGCAGGACTTGGGGCTCAGACTGCTTGTCTAATTTACAAGGGGCTTTGGTG  1724734
                |||| ||  |||| |||||||||||||||||||||| || |||| |||||||     |||
Sbjct  358      AGAGACTGCTGCATGACTTGGGGCTCAGACTGCTTGGCTGATTTGCAAGGGG-----GTG  304

Query  1724735  AAAGACAGATGGCCATGGGGTTCAGGTGCCAACTCTGAGCTTTCATCAAGGGACCGGGAG  1724794
                ||||||||||| ||||||| | ||||||||||||||| ||||||| || ||||||| | |
Sbjct  303      AAAGACAGATGCCCATGGGCTGCAGGTGCCAACTCTGCGCTTTCAGCAGGGGACCGAGTG  244

Query  1724795  GGAGATAATGTGAAGGAACTGGAGGCATTGTCAGCCATCCAATCTACTATCGCCTGTACT  1724854
                ||||| |||||||||||||||| |||| |||||||||  |||||||||| ||||| | ||
Sbjct  243      GGAGACAATGTGAAGGAACTGGGGGCACTGTCAGCCACTCAATCTACTACCGCCTCTTCT  184

Query  1724855  TGTTCTGGCCTCACCAATCGTTGAGGGGCATTCTGGCCTACCATATACCGGTGAAGGTTC  1724914
                |||||||||||||| | |||                       || |||   ||| ||||
Sbjct  183      TGTTCTGGCCTCACTATTCG-----------------------TACACC---GAACGTTC  150

Query  1724915  TGTTGGCT------ACCTGAGGAAGGTGTTTCCCTTGTGCGTATAGCTGGCACACCTCGA  1724968
                ||||| ||      ||||||||||||| ||||  ||| |||| |||||||||||  ||||
Sbjct  149      TGTTGCCTACGTGCACCTGAGGAAGGTTTTTCATTTGGGCGTGTAGCTGGCACAGATCGA  90

Query  1724969  CCACGTCCTCTCCTTCCAACAGGAGGTTCACCAACACCAGCAACACCAGCATCAGCAGCA  1725028
                ||| ||||||||| |  |||||||| | |||||||||||||| ||||| ||         
Sbjct  89       CCATGTCCTCTCCCTGGAACAGGAGCTCCACCAACACCAGCAGCACCA-CA---------  40

Query  1725029  GCACCATGACCACGTCCCTTATT---TGCTCTCCTCATT  1725064
                  |||| | || |||||||||||   |||||||||||||
Sbjct  39       --ACCAGGGCCTCGTCCCTTATTTGATGCTCTCCTCATT  3


Range 17: 1 to 157

Score:179 bits(198), Expect:3e-45, 
Identities:136/160(85%),  Gaps:3/160(1%), Strand: Plus/Minus

Query  1155432  GAAGGTTCTGTGGGCTACTCGCACCTAAGGAAGGTGTTTCACTTGTGCATGTAGCTGGCA  1155491
                ||| ||||||| | ||||  |||||| |||||||| ||||| ||| || |||||||||||
Sbjct  157      GAACGTTCTGTTGCCTACGTGCACCTGAGGAAGGTTTTTCATTTGGGCGTGTAGCTGGCA  98

Query  1155492  CAGATCGACCATGTCCTCTCCTTGCAACAGCAGCTTcaccaacaccaccaacaccagcac  1155551
                ||||||||||||||||||||| || ||||| |||| ||||||||||| || |||   |||
Sbjct  97       CAGATCGACCATGTCCTCTCCCTGGAACAGGAGCTCCACCAACACCAGCAGCAC---CAC  41

Query  1155552  caccacgaccaTGTCCCTTATTTGATGCTCTCCTCATTCT  1155591
                 |||| | ||  ||||||||||||||||||||||||||||
Sbjct  40       AACCAGGGCCTCGTCCCTTATTTGATGCTCTCCTCATTCT  1


Range 18: 1 to 203

Score:165 bits(182), Expect:7e-41, 
Identities:177/240(74%),  Gaps:37/240(15%), Strand: Plus/Minus

Query  2204485  AATCTACTATCGCCTATACTTGTTCTGGCCTCACCATTCATTGAGCGGCATTTGGGCCTA  2204544
                ||||||||| ||||| | |||||||||||||||| |||| |                   
Sbjct  203      AATCTACTACCGCCTCTTCTTGTTCTGGCCTCACTATTCGT-------------------  163

Query  2204545  TCATATAACATTGAAGGTTCTGTGGGCTACTCACACCTGAGGAAGGTGTTTCACTTGTGC  2204604
                       |||  ||| ||||||| | ||||   |||||||||||||| ||||| ||| ||
Sbjct  162      -------ACACCGAACGTTCTGTTGCCTACGTGCACCTGAGGAAGGTTTTTCATTTGGGC  110

Query  2204605  GTGTAGCTGGCACAGATCGACCACGTCCTCTCCTTGCAACAGGAGCTTcaccaacaccac  2204664
                ||||||||||||||||||||||| ||||||||| || |||||||||| |||||       
Sbjct  109      GTGTAGCTGGCACAGATCGACCATGTCCTCTCCCTGGAACAGGAGCTCCACCA-------  57

Query  2204665  cacaccagcagcaccagcagcaccacgaccaTGTCACTTATTTGACGCTCTCCTCATTCT  2204724
                 ||||||||||||||| ||  |||| | ||  ||| ||||||||| ||||||||||||||
Sbjct  56       -ACACCAGCAGCACCA-CA--ACCAGGGCCTCGTCCCTTATTTGATGCTCTCCTCATTCT  1


Range 19: 1484 to 1578

Score:101 bits(111), Expect:2e-21, 
Identities:80/95(84%),  Gaps:1/95(1%), Strand: Plus/Minus

Query  1996516  AGGAGTCAAAGAGAAATGACCTGCAATCCTCA-TGGTGGAAGGACATGCGCCAAATGGCT  1996574
                ||||| |||||||||| | ||||||||||||  ||| ||||||||||||||||||  |||
Sbjct  1578     AGGAGGCAAAGAGAAACGTCCTGCAATCCTCGGTGGCGGAAGGACATGCGCCAAACTGCT  1519

Query  1996575  AGCCACCTCAGGCCCACCCGCCACTACATTTGCCC  1996609
                | || ||||||||||| | ||||||  |||| |||
Sbjct  1518     ATCCGCCTCAGGCCCAGCTGCCACTGGATTTACCC  1484


Range 20: 42 to 135

Score:98.7 bits(108), Expect:8e-21, 
Identities:78/94(83%),  Gaps:0/94(0%), Strand: Plus/Plus

Query  2095355  TGGTGTTGGTGGTGTTGGTGAACCTCCTGTTGGAAGGAGAGGACGTGGTTGAGGTGTGCC  2095414
                ||||| || ||||||||||| | ||||||||  | ||||||||| |||| ||  ||||||
Sbjct  42       TGGTGCTGCTGGTGTTGGTGGAGCTCCTGTTCCAGGGAGAGGACATGGTCGATCTGTGCC  101

Query  2095415  AGCTATACGCACAAGGGAAACACCTTCCTCAGGT  2095448
                ||||| |||| |||  |||| |||||||||||||
Sbjct  102      AGCTACACGCCCAAATGAAAAACCTTCCTCAGGT  135


Range 21: 1 to 62

Score:73.4 bits(80), Expect:3e-13, 
Identities:53/62(85%),  Gaps:6/62(9%), Strand: Plus/Minus

Query  2372286  CCACCAACACCAGCAGCACCACGACCA------CTTCCCTTATTTGACGCTCTCCTCATT  2372339
                |||||||||||||||||||||| ||||      | |||||||||||| ||||||||||||
Sbjct  62       CCACCAACACCAGCAGCACCACAACCAGGGCCTCGTCCCTTATTTGATGCTCTCCTCATT  3

Query  2372340  CT  2372341
                ||
Sbjct  2        CT  1


Range 22: 1 to 62

Score:68.9 bits(75), Expect:1e-11, 
Identities:52/62(84%),  Gaps:6/62(9%), Strand: Plus/Minus

Query  2567720  CCACTAACACCAGCAGCACCAC------GGCCACATCCCTTATTTGACGCTCTCCTCATT  2567773
                |||| |||||||||||||||||      |||| | |||||||||||| ||||||||||||
Sbjct  62       CCACCAACACCAGCAGCACCACAACCAGGGCCTCGTCCCTTATTTGATGCTCTCCTCATT  3

Query  2567774  CT  2567775
                ||
Sbjct  2        CT  1


Range 23: 1415 to 1489

Score:59.9 bits(65), Expect:7e-09, 
Identities:58/75(77%),  Gaps:0/75(0%), Strand: Plus/Plus

Query  1163095  TCCACCTTACTGCTGACACATGGTCCAGCAAGCATGGGCAGGGATGATATATTTTGTTCA  1163154
                ||||| | ||  |||| || ||| |||| ||||||||||||||||| ||||| |     |
Sbjct  1415     TCCACATAACCACTGATACGTGGACCAGTAAGCATGGGCAGGGATGTTATATCTCCCAAA  1474

Query  1163155  CAGCCCACTGGGTAA  1163169
                | || ||||||||||
Sbjct  1475     CTGCACACTGGGTAA  1489


Range 24: 163 to 203

Score:48.2 bits(52), Expect:1e-05, 
Identities:35/41(85%),  Gaps:0/41(0%), Strand: Plus/Minus

Query  1155360  AATCTACTATCGTCTGTACTTGCTCTGGCCTCACCATTCGT  1155400
                ||||||||| || || | |||| ||||||||||| ||||||
Sbjct  203      AATCTACTACCGCCTCTTCTTGTTCTGGCCTCACTATTCGT  163


Range 25: 115 to 157

Score:47.3 bits(51), Expect:5e-05, 
Identities:36/43(84%),  Gaps:0/43(0%), Strand: Plus/Plus

Query  305139  AATGAAACACCTTCCTCAGGTGCGAGAAGCCGACAGAACCTTC  305181
               ||||||| |||||||||||||||  | || | ||||||| |||
Sbjct  115     AATGAAAAACCTTCCTCAGGTGCACGTAGGCAACAGAACGTTC  157


Range 26: 1206 to 1251

Score:43.7 bits(47), Expect:6e-04, 
Identities:37/46(80%),  Gaps:0/46(0%), Strand: Plus/Plus

Query  1395606  GAATGACAGCATTTCAAAGTCCAGGAATTTTGAAATGCTGGCATTC  1395651
                ||||| |||||||||||| | |  |   |||||||||||| |||||
Sbjct  1206     GAATGCCAGCATTTCAAAATTCCTGGCCTTTGAAATGCTGTCATTC  1251


Range 27: 1 to 28

Score:42.8 bits(46), Expect:6e-04, 
Identities:26/28(93%),  Gaps:0/28(0%), Strand: Plus/Minus

Query  1396850  GTCCCTTATTTGACGCTCTACTCATTCT  1396877
                ||||||||||||| ||||| ||||||||
Sbjct  28       GTCCCTTATTTGATGCTCTCCTCATTCT  1


Range 28: 1552 to 1578

Score:41.0 bits(44), Expect:0.002, 
Identities:25/27(93%),  Gaps:0/27(0%), Strand: Plus/Minus

Query  2562947  AGGAGGCAAAGAGGAATGTCCTGCAAT  2562973
                ||||||||||||| || ||||||||||
Sbjct  1578     AGGAGGCAAAGAGAAACGTCCTGCAAT  1552


Range 29: 1206 to 1251

Score:39.2 bits(42), Expect:0.007, 
Identities:36/46(78%),  Gaps:0/46(0%), Strand: Plus/Minus

Query  2565114  GAATGCCAGCATTTCAAAATTCCTGGCCTTTGAAATGCTGTCATTC  2565159
                ||||| ||||||||||||   |  |   |||||||||||| |||||
Sbjct  1251     GAATGACAGCATTTCAAAGGCCAGGAATTTTGAAATGCTGGCATTC  1206


Range 30: 1206 to 1251

Score:39.2 bits(42), Expect:0.007, 
Identities:36/46(78%),  Gaps:0/46(0%), Strand: Plus/Minus

Query  2095980  GAATGCCAGCATTTCAAAATTCCTGGCCTTTGAAATGCTGTCATTC  2096025
                ||||| ||||||||||||   |  |   |||||||||||| |||||
Sbjct  1251     GAATGACAGCATTTCAAAGGCCAGGAATTTTGAAATGCTGGCATTC  1206


Range 31: 1206 to 1251

Score:39.2 bits(42), Expect:0.007, 
Identities:36/46(78%),  Gaps:0/46(0%), Strand: Plus/Minus

Query  1810449  GAATGCCAGCATTTCAAAATTCCTGGCCTTTGAAATGCTGTCATTC  1810494
                ||||| ||||||||||||   |  |   |||||||||||| |||||
Sbjct  1251     GAATGACAGCATTTCAAAGGCCAGGAATTTTGAAATGCTGGCATTC  1206


Range 32: 1206 to 1251

Score:39.2 bits(42), Expect:0.007, 
Identities:36/46(78%),  Gaps:0/46(0%), Strand: Plus/Plus

Query  1087656  GAATGACAGCATTTCAAAGGCCAGGAATTTTGAAATGCTGGCATTC  1087701
                ||||| ||||||||||||   |  |   |||||||||||| |||||
Sbjct  1206     GAATGCCAGCATTTCAAAATTCCTGGCCTTTGAAATGCTGTCATTC  1251


Range 33: 1206 to 1251

Score:39.2 bits(42), Expect:0.007, 
Identities:36/46(78%),  Gaps:0/46(0%), Strand: Plus/Plus

Query  1099126  GAATGACAGCATTTCAAAGGCCAGGAATTTTGAAATGCTGGCATTC  1099171
                ||||| ||||||||||||   |  |   |||||||||||| |||||
Sbjct  1206     GAATGCCAGCATTTCAAAATTCCTGGCCTTTGAAATGCTGTCATTC  1251


Range 34: 1206 to 1251

Score:39.2 bits(42), Expect:0.007, 
Identities:36/46(78%),  Gaps:0/46(0%), Strand: Plus/Plus

Query  1372942  GAATGACAGCATTTCAAAGGCCAGGAATTTTGAAATGCTGGCATTC  1372987
                ||||| ||||||||||||   |  |   |||||||||||| |||||
Sbjct  1206     GAATGCCAGCATTTCAAAATTCCTGGCCTTTGAAATGCTGTCATTC  1251


Range 35: 1206 to 1251

Score:39.2 bits(42), Expect:0.007, 
Identities:36/46(78%),  Gaps:0/46(0%), Strand: Plus/Plus

Query  2184149  GAATGACAGCATTTCAAAGGCCAGGAATTTTGAAATGCTGGCATTC  2184194
                ||||| ||||||||||||   |  |   |||||||||||| |||||
Sbjct  1206     GAATGCCAGCATTTCAAAATTCCTGGCCTTTGAAATGCTGTCATTC  1251


Range 36: 1206 to 1251

Score:39.2 bits(42), Expect:0.007, 
Identities:36/46(78%),  Gaps:0/46(0%), Strand: Plus/Minus

Query  306240  GAATGCCAGCATTTCAAAATTCCTGGCCTTTGAAATGCTGTCATTC  306285
               ||||| ||||||||||||   |  |   |||||||||||| |||||
Sbjct  1251    GAATGACAGCATTTCAAAGGCCAGGAATTTTGAAATGCTGGCATTC  1206


Range 37: 1206 to 1251

Score:34.6 bits(37), Expect:0.30, 
Identities:35/46(76%),  Gaps:0/46(0%), Strand: Plus/Minus

Query  1179565  GAATGCAAGCATTTCAAAATTCCTGGCCTTTGAAATGCTGTCATTC  1179610
                |||||  |||||||||||   |  |   |||||||||||| |||||
Sbjct  1251     GAATGACAGCATTTCAAAGGCCAGGAATTTTGAAATGCTGGCATTC  1206


Range 38: 1206 to 1251

Score:34.6 bits(37), Expect:0.30, 
Identities:35/46(76%),  Gaps:0/46(0%), Strand: Plus/Plus

Query  1631518  GAATGACAGCATTTCAAAGGAAAGGAATTTTGAAATGCTGGCATTC  1631563
                ||||| ||||||||||||      |   |||||||||||| |||||
Sbjct  1206     GAATGCCAGCATTTCAAAATTCCTGGCCTTTGAAATGCTGTCATTC  1251


Range 39: 3 to 28

Score:32.8 bits(35), Expect:1.0, 
Identities:23/26(88%),  Gaps:3/26(11%), Strand: Plus/Plus

Query  2095298  AATGAGGAGAGCA---AATAAGGGAC  2095320
                |||||||||||||   ||||||||||
Sbjct  3        AATGAGGAGAGCATCAAATAAGGGAC  28


Range 40: 1012 to 1028

Score:31.9 bits(34), Expect:1.0, 
Identities:17/17(100%),  Gaps:0/17(0%), Strand: Plus/Plus

Query  2399735  CCTCCTCCTCCTCCCCC  2399751
                |||||||||||||||||
Sbjct  1012     CCTCCTCCTCCTCCCCC  1028


Range 41: 1008 to 1028

Score:30.1 bits(32), Expect:3.6, 
Identities:19/21(90%),  Gaps:0/21(0%), Strand: Plus/Plus

Query  400351  TCTGCCTCCCCCTCCTCCCCC  400371
               || |||||| |||||||||||
Sbjct  1008    TCGGCCTCCTCCTCCTCCCCC  1028


Range 42: 1012 to 1027

Score:30.1 bits(32), Expect:3.6, 
Identities:16/16(100%),  Gaps:0/16(0%), Strand: Plus/Plus

Query  1122289  CCTCCTCCTCCTCCCC  1122304
                ||||||||||||||||
Sbjct  1012     CCTCCTCCTCCTCCCC  1027


Range 43: 1012 to 1027

Score:30.1 bits(32), Expect:3.6, 
Identities:16/16(100%),  Gaps:0/16(0%), Strand: Plus/Plus

Query  2692516  CCTCCTCCTCCTCCCC  2692531
                ||||||||||||||||
Sbjct  1012     CCTCCTCCTCCTCCCC  1027


Range 44: 1206 to 1251

Score:30.1 bits(32), Expect:3.6, 
Identities:34/46(74%),  Gaps:0/46(0%), Strand: Plus/Minus

Query  1918240  GAATGCCAGCATTTCAAAATTTCTGGCCTTTAAAATGCTGTCATTC  1918285
                ||||| ||||||||||||      |   ||| |||||||| |||||
Sbjct  1251     GAATGACAGCATTTCAAAGGCCAGGAATTTTGAAATGCTGGCATTC  1206
