# Supplementary material for: Comparative genomics of Glandirana rugosa using unsupervised AI reveals a high CG frequency
Source: Life Sci Alliance. 2021 Mar 12;4(5):e202000905. doi: 10.26508/lsa.202000905 (PMC7994367; doi:10.26508/lsa.202000905)
Supplement: Supplemental Data 4. — The example of sequence alignments in the BLASTn search. The BLASTn search was performed using the G. rugosa scaffolds against the chrW sequences of P. adspersus. The example includes scaffold 2393955 sequences which shows the highest identity against the chrW. [file LSA-2020-00905_Supplemental_Data_4.txt]

Query: scaffold2393955_len2738836_cov71_read141_maxK112 Query ID: lcl|Query_63341 Length: 2738836

>chrw_1233378_
Sequence ID: Query_63343 Length: 1682 
Range 1: 1 to 1682

Score:1727 bits(1914), Expect:0.0, 
Identities:1413/1718(82%),  Gaps:98/1718(5%), Strand: Plus/Plus

Query  2016079  CGCTCTGCGGAACAGCACCACTTCACCACCAACAAATGGGCCTCCATGCGAGACCTGTGT  2016138
                ||||||||||||||||||||||||||||||||| | |||||||||||||| ||| |||||
Sbjct  1        CGCTCTGCGGAACAGCACCACTTCACCACCAACGAGTGGGCCTCCATGCGGGACGTGTGT  60

Query  2016139  ACCATATTGCAGTGTTTCGAGTACTCTACCAACATGGCTAGTGCCGATGACGCTGTTCTC  2016198
                 || | || |  |||||||| ||||| ||||||||||| |||||||||||| | || |||
Sbjct  61       GCCGTGTTCCGCTGTTTCGAATACTCCACCAACATGGCCAGTGCCGATGACACCGTCCTC  120

Query  2016199  AGTGTTACTATCCCACTTCTATGTCTCCTTGAAAAAACACTTCGGGCGATGATGGAAGAG  2016258
                || |||||||||||||||||||||||||||||||||||||||            ||| | 
Sbjct  121      AGCGTTACTATCCCACTTCTATGTCTCCTTGAAAAAACACTT------------GAAAAA  168

Query  2016259  GATGTGGCACAGGAGGAAAAGGGGGAGGAAGAGGGGTAATTTCCATGGTTATCAGGCCTG  2016318
                 |||||||||||||| || ||| |||  || |||| | |||||||||||||||||||| |
Sbjct  169      -ATGTGGCACAGGAGCAAGAGGAGGAACAAAAGGGATCATTTCCATGGTTATCAGGCCAG  227

Query  2016319  TCATTCACAAGTGGCTCGGAGGGTGGGTTCCTGCACCAGCATAGGCCAGGTAAAAAATGT  2016378
                ||||||||||||||||| |||||||||||||||||||| || |||||||||| | ||   
Sbjct  228      TCATTCACAAGTGGCTCAGAGGGTGGGTTCCTGCACCAACAGAGGCCAGGTACACAACTG  287

Query  2016379  TCAAGCCAGGGCACAGTTCTGGAGGATGAGGAGGACGAGGAAGATGATGAGGAGAAGGAA  2016438
                || |||||||||||||||||||||||||||||||| |||||   |||||||||| |||||
Sbjct  288      TCCAGCCAGGGCACAGTTCTGGAGGATGAGGAGGAGGAGGA---TGATGAGGAGGAGGAA  344

Query  2016439  CCATGTTCACAGCAGGGTGGCACCCAACGCAGCTCGTGGGCATCACTGGAGCGTGACTGG  2016498
                ||||||||||||||||||||||||||| ||||||| ||||||||||||||||||| ||||
Sbjct  345      CCATGTTCACAGCAGGGTGGCACCCAAAGCAGCTCATGGGCATCACTGGAGCGTGGCTGG  404

Query  2016499  GGTGATACGGAGGAAACAGATGATACACGTCCCACAGAGGACAGCTTGTCTTTGCCTCTG  2016558
                || ||||| ||||| ||||| ||||||| ||||||||||||||||||||  |||||||| 
Sbjct  405      GGGGATACAGAGGACACAGACGATACACCTCCCACAGAGGACAGCTTGTTGTTGCCTCTT  464

Query  2016559  GGCAGCCTGGAACACATGAGCGACTACATGCTGCAGTGCCTGGTCAACAACAGCTGAGTT  2016618
                |||||||||| ||||||||| |||||||||||||||||||||  |||| || || |||||
Sbjct  465      GGCAGCCTGGTACACATGAGTGACTACATGCTGCAGTGCCTGCGCAACGACCGCCGAGTT  524

Query  2016619  GCCCACATTTTGACTTGTGCTGATTACTGGGTGGCCACCCTGCTGGATCCCTGTTACAAG  2016678
                | ||||||| | ||  ||||||||||||||||||||||||||||||||||| | ||||||
Sbjct  525      GTCCACATTCTAACCAGTGCTGATTACTGGGTGGCCACCCTGCTGGATCCCCGCTACAAG  584

Query  2016679  GACAATGTGCTATCCTTAATCCTCTCACTGGAGCATGATCGGAAGATGCGTGACTAATAG  2016738
                ||||| |||| |||||| || |  |||||||||| ||| | ||||||| | || ||  ||
Sbjct  585      GACAACGTGCCATCCTTTATTCCGTCACTGGAGCGTGACCTGAAGATGTGCGAGTACAAG  644

Query  2016739  CGCACGCTGGTAGACGCGCTGCTGAGGGCATTCCCAAATGACACCGGGGGCCCCAGTGGA  2016798
                ||||||||||||||||| ||||||| ||||||||||  |||||  |||| || |||||||
Sbjct  645      CGCACGCTGGTAGACGCACTGCTGATGGCATTCCCACCTGACAGTGGGG-CCTCAGTGGA  703

Query  2016799  AGCACAAGGTGAAGGTGGAGGAGGAGGAAGAGGTCACCAATGCAGCTGTGGCACTGCCAG  2016858
                |||||||||  ||||  |||||||||||||| ||| ||||  |||||| ||||| |||||
Sbjct  704      AGCACAAGGCAAAGGCAGAGGAGGAGGAAGAAGTCGCCAACACAGCTGGGGCACCGCCAG  763

Query  2016859  CACCTCAGAAGGG----TTAGCATGGCTGAAATGTGGAAAAGCTTTGTCAGCAGCATGCC  2016914
                |||||||||||||    ||||||||||  ||||||| ||||||||||||||||    |||
Sbjct  764      CACCTCAGAAGGGAGAGTTAGCATGGCCAAAATGTGAAAAAGCTTTGTCAGCAC---GCC  820

Query  2016915  ACAACAAACAGCACCACCAGCTGATAGGCAACGTCTTAGCAGGAGGCAGCATTTCAGCAA  2016974
                ||||||| |||||||| ||||||||| | |||||| ||||||||||||||||||||||||
Sbjct  821      ACAACAACCAGCACCAACAGCTGATACGGAACGTCCTAGCAGGAGGCAGCATTTCAGCAA  880

Query  2016975  CATGGTGGAACAGTATGTGTGCACACACCTTCACATACTGACTGATGGGTCTGCCCCATT  2017034
                ||||||||||||||| |||||||||| ||  ||| ||||||||||| ||||||||| |||
Sbjct  881      CATGGTGGAACAGTACGTGTGCACACGCCCACACGTACTGACTGATAGGTCTGCCCTATT  940

Query  2017035  CAACTTCTGGGTCTCCAAATTGGGCACATGGCCTGAGCTTGCCCTTTATGCCTTGGAGGT  2017094
                |||||||||||||||||||||||||||||||||||||||||||||||| |||||||||||
Sbjct  941      CAACTTCTGGGTCTCCAAATTGGGCACATGGCCTGAGCTTGCCCTTTACGCCTTGGAGGT  1000

Query  2017095  GCTGGCCTGCCCTGCAGCCAGTGTATTGTCTGAACATGTGTTTTGCGCGGCAGGGGGCGT  2017154
                |||| ||||| |||| |||||||||||||| |||| ||||||| || |||||| ||| ||
Sbjct  1001     GCTGTCCTGCACTGCGGCCAGTGTATTGTCCGAACGTGTGTTTAGCACGGCAGCGGGGGT  1060

Query  2017155  TATCACAGACAAGCGCAGCCGCCTGTGCACAGCCAACGTGGACAAGCTAACATTTATTAA  2017214
                 ||||||||||||||||||||||||| ||||||||| ||| ||||||| || || |||||
Sbjct  1061     AATCACAGACAAGCGCAGCCGCCTGTCCACAGCCAATGTGCACAAGCTCACGTTCATTAA  1120

Query  2017215  CATGAACCAGGCATGGATCCCACAAGACTTGTCTGTATCTTTTGCAGAATAGACATTTAG  2017274
                 |||||||||||||| |||||||||||||||||  || ||| ||| |||||||||  || 
Sbjct  1121     AATGAACCAGGCATGCATCCCACAAGACTTGTCCATACCTTGTGCTGAATAGACAAGTAT  1180

Query  2017275  ACCGGCCTCACACAGCCATTGGTATACTT--GC----------------ttttttttAAT  2017316
                ||||||| ||| ||||||||| |||||||  ||                || | |||  |
Sbjct  1181     ACCGGCCACACCCAGCCATTGTTATACTTCAGCGCACTTTCTCTTTGCATTCTCTTTTCT  1240

Query  2017317  ATGTCTCAATATTTTGGGGGCTACCCCAAT---TAGaaaaaa-------aaacaaacaaa  2017366
                || || |||| |||||||| || ||| |||   || ||||||       ||| ||| |||
Sbjct  1241     ATTTCCCAATGTTTTGGGGTCTTCCCAAATATATATAAAAAAAAAAATTAAAAAAAAAAA  1300

Query  2017367  ca--aaaaacaGTGTTGGCTACCTCCTCCTCCTCCACCGCCACTTCCACCTAAACTGCCA  2017424
                ||  |||||||| ||||||||||||||||||||||||| |  |||| ||||| |   |||
Sbjct  1301     CAACAAAAACAGCGTTGGCTACCTCCTCCTCCTCCACCACTGCTTCTACCTACA---CCA  1357

Query  2017425  TGGTCAAGGCCTAGTCAACCTCTAGGTTCCTACTCCACATCCACCTCCTCCTCC------  2017478
                 |  ||  ||||  ||||||       | ||||||||| |  |||||| |||||      
Sbjct  1358     CGTCCACCGCCTCCTCAACC-------TACTACTCCACTTTGACCTCCGCCTCCTAGTTC  1410

Query  2017479  --CAtttttatttttt---------------tATGTGATTTTAAGTTATTTCCCTATCCA  2017521
                   ||| |||||||||               ||||| |||||| || |||||||||||||
Sbjct  1411     AAGATTATTATTTTTTAACTTTCTTTTATTCTATGTTATTTTATGTCATTTCCCTATCCA  1470

Query  2017522  CATGTGTTTGCAGGGCACTTGTCCTACTCTTACCCCCATTTTGCTTCCTTTTGCAGCCCT  2017581
                ||| ||||| ||||||| |||||||  ||||| |||||||||||||||||||||||||||
Sbjct  1471     CATTTGTTTACAGGGCAATTGTCCTGTTCTTAGCCCCATTTTGCTTCCTTTTGCAGCCCT  1530

Query  2017582  CTAGCCCTTTCCAGGACTTTTTTAGAGCCATTTTTGTGCCCAAAAGTTTGGGTCACCATT  2017641
                ||||||||| | | |||| ||||| || |||||| ||||||  ||||||||||| | || 
Sbjct  1531     CTAGCCCTTACTATGACTATTTTACAGGCATTTTAGTGCCCCGAAGTTTGGGTCCCTATG  1590

Query  2017642  GACTTCAATGGGGTTCGGGGTC-CGT---GGTCAAGTTC-GGTACCGAACCAGAACTTTT  2017696
                 |||||||||||||||||||||  ||   |||||||||| |||      || ||||||| 
Sbjct  1591     AACTTCAATGGGGTTCGGGGTCAAGTTCGGGTCAAGTTCAGGT------CCCGAACTTTA  1644

Query  2017697  CCGCGAAGTTCGGCTGAACCCGACAAACCCGAACATCC  2017734
                   |||||||||||  |||||| | ||||||||| |||
Sbjct  1645     AGCCGAAGTTCGGCCCAACCCGGCGAACCCGAACTTCC  1682


Range 2: 1 to 1640

Score:1714 bits(1900), Expect:0.0, 
Identities:1391/1681(83%),  Gaps:98/1681(5%), Strand: Plus/Plus

Query  308747  CGCTCTGTGGAACAGCACCACTTTACCACC---GAGTGGGCCTCCATGCGAGACCTGTGT  308803
               ||||||| ||||||||||||||| ||||||   ||||||||||||||||| ||| |||||
Sbjct  1       CGCTCTGCGGAACAGCACCACTTCACCACCAACGAGTGGGCCTCCATGCGGGACGTGTGT  60

Query  308804  ACCATATTGTGGTGTTTTGAGTTTTCCACCAACATGGCCAGTGCCAATGACACTGTTCTC  308863
                || | ||  | ||||| || |  ||||||||||||||||||||| ||||||| || |||
Sbjct  61      GCCGTGTTCCGCTGTTTCGAATACTCCACCAACATGGCCAGTGCCGATGACACCGTCCTC  120

Query  308864  AGCGTTACTATCCCACTTCTATGTCTCCTTGAGAAAACACTTTGTGCGATGATGGAAGAG  308923
               |||||||||||||||||||||||||||||||| |||||||||            ||| | 
Sbjct  121     AGCGTTACTATCCCACTTCTATGTCTCCTTGAAAAAACACTT------------GAAAAA  168

Query  308924  GATGTGGCACAGGAG---GAGGAGGAAGA---GGGGTCATTTCCACGGTTATCAGGCCAG  308977
                ||||||||||||||   ||||||||| |   ||| ||||||||| ||||||||||||||
Sbjct  169     -ATGTGGCACAGGAGCAAGAGGAGGAACAAAAGGGATCATTTCCATGGTTATCAGGCCAG  227

Query  308978  TCATTCACAAGTGGCTCGGAGGGTGGGTTCCTGCACCAGCATAGGCCAGGTaaaaaaaTT  309037
               ||||||||||||||||| |||||||||||||||||||| || |||||||||| | || | 
Sbjct  228     TCATTCACAAGTGGCTCAGAGGGTGGGTTCCTGCACCAACAGAGGCCAGGTACACAACTG  287

Query  309038  TCAAGCCAGGGCATGGTTCTggaggatgaggaggaggagga------------gAAACCA  309085
               || ||||||||||  ||||||||||||||||||||||||||            | |||||
Sbjct  288     TCCAGCCAGGGCACAGTTCTGGAGGATGAGGAGGAGGAGGATGATGAGGAGGAGGAACCA  347

Query  309086  TGTTCACAGCAGGGTGGCACCCAATGCAGCTCATGGGCATCACTAGAGCGTGGCTGGGGG  309145
               |||||||||||||||||||||||| ||||||||||||||||||| |||||||||||||||
Sbjct  348     TGTTCACAGCAGGGTGGCACCCAAAGCAGCTCATGGGCATCACTGGAGCGTGGCTGGGGG  407

Query  309146  GATACAGAGGACACAAATGATAAACCTCCCACAGAGATCCCACAGAGATCAGCTTGTCTT  309205
               ||||||||||||||| | |||| |||||||||||||          || ||||||||  |
Sbjct  408     GATACAGAGGACACAGACGATACACCTCCCACAGAG----------GA-CAGCTTGTTGT  456

Query  309206  TGCCTCTGGGCAGCCTGGCACACATGAGCGACTACATGCTGCAGTGCCTGCTCAACGACA  309265
               ||||||| |||||||||| ||||||||| |||||||||||||||||||||| ||||||| 
Sbjct  457     TGCCTCTTGGCAGCCTGGTACACATGAGTGACTACATGCTGCAGTGCCTGCGCAACGACC  516

Query  309266  GCCGAGTTGCCCACATTGTAACTTGTGCTGATTACTGGATGGCCACCCTGCTGGATCCCC  309325
               ||||||||| ||||||| ||||  |||||||||||||| |||||||||||||||||||||
Sbjct  517     GCCGAGTTGTCCACATTCTAACCAGTGCTGATTACTGGGTGGCCACCCTGCTGGATCCCC  576

Query  309326  ATTACAGGGACAACGTGCCGTCCTTAGTTCCCTCACTGGAGCGTGATCGCAAGATGCGCG  309385
                 |||| |||||||||||| |||||  |||| |||||||||||||| |  |||||| |||
Sbjct  577     GCTACAAGGACAACGTGCCATCCTTTATTCCGTCACTGGAGCGTGACCTGAAGATGTGCG  636

Query  309386  ACTAATAGCGCACGCTGGTAGACGCGCTGCTGAGGGCATTCCCAAATGGCACTGGGGGCT  309445
               | ||  ||||||||||||||||||| ||||||| ||||||||||  || || ||||| ||
Sbjct  637     AGTACAAGCGCACGCTGGTAGACGCACTGCTGATGGCATTCCCACCTGACAGTGGGGCCT  696

Query  309446  CAGTGGAAGCACAAGGCGAAGGCAGAGGAGGAGGAAGAGGTCACCAACACAGCTGTGGCA  309505
               ||||||||||||||||| |||||||||||||||||||| ||| |||||||||||| ||||
Sbjct  697     CAGTGGAAGCACAAGGCAAAGGCAGAGGAGGAGGAAGAAGTCGCCAACACAGCTGGGGCA  756

Query  309506  CCACCAGCACCTCAGAAGGCAGGGTTAGCATGGCCGAAATGTGGAAAAGCTTTGTCAGCA  309565
               || |||||||||||||||| || |||||||||||| ||||||| ||||||||||||||||
Sbjct  757     CCGCCAGCACCTCAGAAGGGAGAGTTAGCATGGCCAAAATGTGAAAAAGCTTTGTCAGCA  816

Query  309566  GCACACCACAACAAACAGCACCACCAGCTGATAGGCAACATCTTAGCAGGAGGTAGCATT  309625
                  | ||||||||| |||||||| ||||||||| | ||| || |||||||||| ||||||
Sbjct  817     ---CGCCACAACAACCAGCACCAACAGCTGATACGGAACGTCCTAGCAGGAGGCAGCATT  873

Query  309626  TCAGCAACATGGTGGAACAGTATGTGTGCACACGCCTACACGTACTGACTGATGGGTCTG  309685
               |||||||||||||||||||||| ||||||||||||| |||||||||||||||| ||||||
Sbjct  874     TCAGCAACATGGTGGAACAGTACGTGTGCACACGCCCACACGTACTGACTGATAGGTCTG  933

Query  309686  CCCCATTCAACTTCTGGGGCTCCAAATTGGGCACATGGCCTGAGCTTGCCCTTTATGCCT  309745
               ||| |||||||||||||| |||||||||||||||||||||||||||||||||||| ||||
Sbjct  934     CCCTATTCAACTTCTGGGTCTCCAAATTGGGCACATGGCCTGAGCTTGCCCTTTACGCCT  993

Query  309746  TGGAGGAGCTGGCCTGCCCTGCAGCCAGTGTATTGTCTGAACATGTGTTTAACACGGCAG  309805
               |||||| |||| ||||| |||| |||||||||||||| |||| |||||||| ||||||||
Sbjct  994     TGGAGGTGCTGTCCTGCACTGCGGCCAGTGTATTGTCCGAACGTGTGTTTAGCACGGCAG  1053

Query  309806  GGTGCGTTATCACAGACAAGTGCAGCCACCTGTCCACAGCCAACACGGACAAGCTAATGT  309865
                | | || |||||||||||| |||||| |||||||||||||||   | ||||||| | ||
Sbjct  1054    CGGGGGTAATCACAGACAAGCGCAGCCGCCTGTCCACAGCCAATGTGCACAAGCTCACGT  1113

Query  309866  TTATTAAAATGGACCAGGCATGGATCCCACAAGACTTGTCTGTACCTTGTGCAGAATAGA  309925
               | ||||||||| |||||||||| |||||||||||||||||  |||||||||| |||||||
Sbjct  1114    TCATTAAAATGAACCAGGCATGCATCCCACAAGACTTGTCCATACCTTGTGCTGAATAGA  1173

Query  309926  CATTTAGACCGGCCTCACACAGCCATTTGTATACtt--------ttt---ttt-------  309967
               ||  || ||||||| ||| ||||||||  |||||||        |||   |||       
Sbjct  1174    CAAGTATACCGGCCACACCCAGCCATTGTTATACTTCAGCGCACTTTCTCTTTGCATTCT  1233

Query  309968  -tttAATATGTCTCAATATTTTGGGAGCTACCCCAAT---TAGaaaaaa-------aacc  310016
                |||  ||| || |||| |||||||  || ||| |||   || ||||||       ||  
Sbjct  1234    CTTTTCTATTTCCCAATGTTTTGGGGTCTTCCCAAATATATATAAAAAAAAAAATTAAAA  1293

Query  310017  aaacaaaca--aaaaaaaGGGTTGGCTACCTCCTCCTCCTCCACTGCCACTTCCACCTAC  310074
               ||| |||||  ||||| || ||||||||||||||||||||||||  |  |||| ||||||
Sbjct  1294    AAAAAAACAACAAAAACAGCGTTGGCTACCTCCTCCTCCTCCACCACTGCTTCTACCTAC  1353

Query  310075  ACCGCCACGGTctccgcctcctcaacctcctactccacatccacctccatccacctcctc  310134
               |   |||||  | ||||||||||||||| ||||||||| |  ||||||  || |||  | 
Sbjct  1354    A---CCACGTCCACCGCCTCCTCAACCTACTACTCCACTTTGACCTCC-GCCTCCTAGTT  1409

Query  310135  cacctcctcctccattttttaattttttttt----tATATGATTTTAAGTTATTTCCCTA  310190
               ||     |  |  ||||||||| ||| ||||    ||| | |||||| || |||||||||
Sbjct  1410    CA--AGATTAT-TATTTTTTAACTTTCTTTTATTCTATGTTATTTTATGTCATTTCCCTA  1466

Query  310191  TCCACATTTGTTTGCAGGGCACTTGTTCTACTCTTACCCCCATTTTGCTTCCTTTTGCAG  310250
               ||||||||||||| ||||||| |||| ||  ||||| |||||||||||||||||||||||
Sbjct  1467    TCCACATTTGTTTACAGGGCAATTGTCCTGTTCTTAGCCCCATTTTGCTTCCTTTTGCAG  1526

Query  310251  CCCTCTGGCCCTTTCCAGGACTTTTTTACAGCCATTTTTGTGCCCAAAAGTTTGGGTCAC  310310
               |||||| |||||| | | |||| |||||||| |||||| ||||||  ||||||||||| |
Sbjct  1527    CCCTCTAGCCCTTACTATGACTATTTTACAGGCATTTTAGTGCCCCGAAGTTTGGGTCCC  1586

Query  310311  CATTGACTTCAATGGGGTTCGGGGTCCAGGGTCAAGTTCGGGTGAAGTTC-GGTGCCGAA  310369
                ||  ||||||||||||||||       ||||||||||||||| |||||| ||| |||||
Sbjct  1587    TATGAACTTCAATGGGGTTCG-------GGGTCAAGTTCGGGTCAAGTTCAGGTCCCGAA  1639

Query  310370  C  310370
               |
Sbjct  1640    C  1640


Range 3: 24 to 1640

Score:1679 bits(1861), Expect:0.0, 
Identities:1372/1657(83%),  Gaps:67/1657(4%), Strand: Plus/Minus

Query  2181638  GTTCGGTACCA-AACTTGACCCGTTCTTGACCCCAGACCCCGAACCCCATTGAAGTCAAT  2181696
                |||||| |||  |||||||||||  |||||||||       |||||||||||||||  ||
Sbjct  1640     GTTCGGGACCTGAACTTGACCCGAACTTGACCCC-------GAACCCCATTGAAGTTCAT  1588

Query  2181697  GGGGACTTGAACTTTTGGGCATAAAAATGGCTGTAAAAAAGTCCTGGAAAGGGCTAGAGG  2181756
                 |||||   |||||  |||||  |||||| |||||||| |||| | | ||||||||||||
Sbjct  1587     AGGGACCCAAACTTCGGGGCACTAAAATGCCTGTAAAATAGTCATAGTAAGGGCTAGAGG  1528

Query  2181757  GCTGCAAAAGGAAGCAAAATGGGGGTAAGAGTAGGACAGGTGCCCTGCAAACAAATGTGG  2181816
                |||||||||||||||||||||||| |||||  ||||||  ||||||| ||||||||||||
Sbjct  1527     GCTGCAAAAGGAAGCAAAATGGGGCTAAGAACAGGACAATTGCCCTGTAAACAAATGTGG  1468

Query  2181817  ATAGGGAAATAACCTAAAATCACATaaaaaaaataaaaaTGAGAGGAGGAGGTGAATGTG  2181876
                |||||||||| || |||||| ||||| || |||  ||| | | |  |  |  | |   ||
Sbjct  1467     ATAGGGAAATGACATAAAATAACATAGAATAAAAGAAAGTTAAAAAATAA--TAATCTTG  1410

Query  2181877  GAGTAGGAGCCTAGAGGTTGACTAGGCCGTGACAGCGGCAGTGTaggtggaggtggcggt  2181936
                 | |||||| |  |||||  |   ||  ||   ||  |  | | ||| || ||  | |||
Sbjct  1409     AACTAGGAGGCG-GAGGTCAAAGTGGA-GTAGTAG--GTTGAGGAGGCGGTGGACGTGGT  1354

Query  2181937  ggaggaagagg-agtagggggaggaggaggagATAGCCAACACtgttttt--tgtttgtt  2181993
                | ||| ||| | ||| || ||||||||||||| |||||||| ||||||||  ||||| ||
Sbjct  1353     GTAGGTAGAAGCAGT-GGTGGAGGAGGAGGAGGTAGCCAACGCTGTTTTTGTTGTTTTTT  1295

Query  2181994  tgtttgttttttttCT--------AATGGGGTAGCCCCCAAAATATTGAGACATATTaaa  2182045
                | |||  ||||||| |        | | ||| || |||||||| |||| || |||  |||
Sbjct  1294     TTTTTAATTTTTTTTTTTATATATATTTGGGAAGACCCCAAAACATTGGGAAATAGAAAA  1235

Query  2182046  aa------aaaGATAC-GTTCACTTAAGTATACCAATGGCTGTGTGAGGCCGGTATAAAT  2182098
                 |      ||||| |  || | || ||||||| ||||||||| ||| ||||||||||  |
Sbjct  1234     GAGAATGCAAAGAGAAAGTGCGCTGAAGTATAACAATGGCTGGGTGTGGCCGGTATACTT  1175

Query  2182099  GGCTATTCTGCACAAGGTACAGACAAGTCTTGTGGGATCCATGCCTGGTTCATTTTAATA  2182158
                | |||||| ||||||||||  ||||||||||||||||| |||||||||||||||||||| 
Sbjct  1174     GTCTATTCAGCACAAGGTATGGACAAGTCTTGTGGGATGCATGCCTGGTTCATTTTAATG  1115

Query  2182159  AACGTTAGCTTGTCCACGTTGGCTGTGCATAAGCGGCTGCGCTTGTCAGTGATAACACCC  2182218
                ||||| ||||||| ||| ||||||||| | | ||||||||||||||| ||||| || |||
Sbjct  1114     AACGTGAGCTTGTGCACATTGGCTGTGGACAGGCGGCTGCGCTTGTCTGTGATTACCCCC  1055

Query  2182219  CCTGCCGTGCGAAACACATGCTCAGACAATACACTGGCTGCAGGGCAGGCCAGCACCTCC  2182278
                 ||||||||| ||||||| | || |||||||||||||| |||| ||||| ||||||||||
Sbjct  1054     GCTGCCGTGCTAAACACACGTTCGGACAATACACTGGCCGCAGTGCAGGACAGCACCTCC  995

Query  2182279  AAGGCATAAAGGGCAAGCTCAGGCCA--------ATTTGGAGATTCAGAAGTTGAATGGG  2182330
                ||||| ||||||||||||||||||||        |||||||||  |||||||||||| ||
Sbjct  994      AAGGCGTAAAGGGCAAGCTCAGGCCATGTGCCCAATTTGGAGACCCAGAAGTTGAATAGG  935

Query  2182331  GCAGACCCATCAGTCATTACATGTAGGCGTGTGCACACATGCTGTTCCACCATGTTGCTG  2182390
                ||||||| |||||||| ||| ||| ||||||||||||| | |||||||||||||||||||
Sbjct  934      GCAGACCTATCAGTCAGTACGTGTGGGCGTGTGCACACGTACTGTTCCACCATGTTGCTG  875

Query  2182391  AAATGCTGCCTCCTGCTAAGACGCTCTCTATCAGCTGGTGGTGCTGTTTGTTGTGGCGTG  2182450
                |||||||||||||||||| |||| ||  ||||||||| |||||||| |||||||||||||
Sbjct  874      AAATGCTGCCTCCTGCTAGGACGTTCCGTATCAGCTGTTGGTGCTGGTTGTTGTGGCGTG  815

Query  2182451  CTGCTGACAAAGCTTTTCCACATTTTGGACATGCTAACCCTGCCTTCTGAGGTGCTGGTG  2182510
                |||   ||||||||||| |||||||||| ||||||||| || |||||||||||||||| |
Sbjct  814      CTG---ACAAAGCTTTTTCACATTTTGGCCATGCTAACTCTCCCTTCTGAGGTGCTGGCG  758

Query  2182511  GTGCCACAGCTGCATTGGTGACCTCTTCCTCCTCTTCTGCCTTCACCTTGTACTTCCGCT  2182570
                ||||| ||||||  |||| ||| ||||||||||| ||||||||  |||||| ||||| ||
Sbjct  757      GTGCCCCAGCTGTGTTGGCGACTTCTTCCTCCTCCTCTGCCTTTGCCTTGTGCTTCCACT  698

Query  2182571  GAGCCCCCTGTGTCATTTGGGAATGCCCTCAGCAGTGCATCTACCAGCGTGCGCTGGTAG  2182630
                ||| ||||  |||||  |||||||||| |||||||||| |||||||||||||||| ||| 
Sbjct  697      GAGGCCCCACTGTCAGGTGGGAATGCCATCAGCAGTGCGTCTACCAGCGTGCGCTTGTAC  638

Query  2182631  TCGCGGATCTTCCGATCACGCTCCAGTGAGGGAATTAAGGATGGCACGTTCTCCTTTCTA  2182690
                ||||  |||||| | |||||||||||||| ||||| |||||||||||||| |||||  ||
Sbjct  637      TCGCACATCTTCAGGTCACGCTCCAGTGACGGAATAAAGGATGGCACGTTGTCCTTG-TA  579

Query  2182691  ACGGGGATCCAGCAGGGTGGCCACCCAGTAATCAGCACAAGTTACAATGGGGGCAACTCG  2182750
                 |||||||||||||||||||||||||||||||||||||  |||| |||| || |||||||
Sbjct  578      GCGGGGATCCAGCAGGGTGGCCACCCAGTAATCAGCACTGGTTAGAATGTGGACAACTCG  519

Query  2182751  GCTGTCGTTGAGCAGGCACTGCAGCATGTAGTCGCTCATGTGTGCCAGGCTGCCTAGAGG  2182810
                || ||||||| |||||||||||||||||||||| ||||||||| |||||||||| |||||
Sbjct  518      GCGGTCGTTGCGCAGGCACTGCAGCATGTAGTCACTCATGTGTACCAGGCTGCCAAGAGG  459

Query  2182811  CAAAGACAAGCTGTCCTCTGTGGGAGGTGTATCATCTTTGTCCTCCGTATCCCCCCAGCC  2182870
                |||  |||||||||||||||||||||||||||| ||| ||||||| ||||||||||||||
Sbjct  458      CAACAACAAGCTGTCCTCTGTGGGAGGTGTATCGTCTGTGTCCTCTGTATCCCCCCAGCC  399

Query  2182871  ACACTCCAGTGATGCCCACGAGCTGCGTTGGGTGCCACCCTGCTGTGAACACAGTTCCTC  2182930
                || ||||||||||||||| ||||||| ||||||||||||||||||||||||  |||||||
Sbjct  398      ACGCTCCAGTGATGCCCATGAGCTGCTTTGGGTGCCACCCTGCTGTGAACATGGTTCCTC  339

Query  2182931  CTTCTCCTCATCATCATCTTCCTCGACCTCCTCATCCTCCAGAACTGTGCCCTGGCTTGA  2182990
                   ||||||||||      |||||  ||||||||||||||||||||||||||||||| ||
Sbjct  338      ---CTCCTCATCA------TCCTCCTCCTCCTCATCCTCCAGAACTGTGCCCTGGCTGGA  288

Query  2182991  AAtttttttACCTGGCCTATGCTGGTGCAGGAACCCACCCTCCGAGCCACTTGTGAATGA  2183050
                 | || | |||||||||| || |||||||||||||||||||| |||||||||||||||||
Sbjct  287      CAGTTGTGTACCTGGCCTCTGTTGGTGCAGGAACCCACCCTCTGAGCCACTTGTGAATGA  228

Query  2183051  CTGGCCTGATAACCATGGAAATGATCCCTCTTCCTCCTCCTCTTCCTCCTGTGCCACATC  2183110
                ||||||||||||||||||||||||||||| ||  |||||||||| |||||||||||||| 
Sbjct  227      CTGGCCTGATAACCATGGAAATGATCCCTTTTGTTCCTCCTCTTGCTCCTGTGCCACAT-  169

Query  2183111  CTCTTCCATCATCGCTCGTAGTGTTTTTTCAAGGAGACATAGAAGTGGGATAGTAACGCT  2183170
                 | || ||           |||||||||||||||||||||||||||||||||||||||||
Sbjct  168      -TTTTTCA-----------AGTGTTTTTTCAAGGAGACATAGAAGTGGGATAGTAACGCT  121

Query  2183171  GAGAACAGCGTCATCAGCACTGGCCATGTTGGTGGAGTACTCGAAACACCGCAATATGGT  2183230
                ||| || | |||||| ||||||||||||||||||||||| |||||||| || || | || 
Sbjct  120      GAGGACGGTGTCATCGGCACTGGCCATGTTGGTGGAGTATTCGAAACAGCGGAACACGGC  61

Query  2183231  ACACAGGTCTGGCATGGAGGCCCACTCGGTGGTGGTG  2183267
                ||||| |||  ||||||||||||||||| ||||||||
Sbjct  60       ACACACGTCCCGCATGGAGGCCCACTCGTTGGTGGTG  24


Range 4: 198 to 1682

Score:1578 bits(1749), Expect:0.0, 
Identities:1262/1521(83%),  Gaps:92/1521(6%), Strand: Plus/Plus

Query  1504783  AAGGGGTAATTTCCATGGTTATCAGGCCAGTCATTCACAAGTGGCTCGGAGGGTGGGTTC  1504842
                ||||| | ||||||||||||||||||||||||||||||||||||||| ||||||||||||
Sbjct  198      AAGGGATCATTTCCATGGTTATCAGGCCAGTCATTCACAAGTGGCTCAGAGGGTGGGTTC  257

Query  1504843  CTGCACCAGCATAGGCCAGGTAAAAAATTTTCAAGCCAGGGCACAGTTCTggaggatgag  1504902
                |||||||| || |||||||||| | || | || |||||||||||||||||||||||||||
Sbjct  258      CTGCACCAACAGAGGCCAGGTACACAACTGTCCAGCCAGGGCACAGTTCTGGAGGATGAG  317

Query  1504903  gaggatgaggatgatgaggagaaggaggaggaggaACCGTGTTCACAGCAGGGTGGCACC  1504962
                ||||| |||||||||||||||         |||||||| |||||||||||||||||||||
Sbjct  318      GAGGAGGAGGATGATGAGGAG---------GAGGAACCATGTTCACAGCAGGGTGGCACC  368

Query  1504963  CAATGCAGCTCGTGGGCATCACTGGAGCGTGGCTGGTGGGAAATGGAGGACACAGATGAT  1505022
                ||| ||||||| |||||||||||||||||||||||| |||| |  ||||||||||| |||
Sbjct  369      CAAAGCAGCTCATGGGCATCACTGGAGCGTGGCTGGGGGGATACAGAGGACACAGACGAT  428

Query  1505023  ACACCTCCCACAGAGGACAGCTTGTCTTTGCCTCTGGGCAGCCTGGCACACATGAGTGAC  1505082
                |||||||||||||||||||||||||  |||||||| |||||||||| |||||||||||||
Sbjct  429      ACACCTCCCACAGAGGACAGCTTGTTGTTGCCTCTTGGCAGCCTGGTACACATGAGTGAC  488

Query  1505083  TATATGCTGCAGTGCCTGCTCAACGACAGCCGAGTTGCCCACATTTTAACTTTTGCTGAT  1505142
                || |||||||||||||||| ||||||| ||||||||| ||||||| ||||   |||||||
Sbjct  489      TACATGCTGCAGTGCCTGCGCAACGACCGCCGAGTTGTCCACATTCTAACCAGTGCTGAT  548

Query  1505143  TACTGGGTGGCCACCCTGCTGGATCCCTGTTACAAGAACAACATGCTGTGCTTAATTCCC  1505202
                ||||||||||||||||||||||||||| | |||||| ||||| |||  | ||| ||||| 
Sbjct  549      TACTGGGTGGCCACCCTGCTGGATCCCCGCTACAAGGACAACGTGCCATCCTTTATTCCG  608

Query  1505203  TCACTGGAGCGTGATTGGAAGATGCGTGACTACAAGCGCACGCTGGTAGACGCGCTGCTG  1505262
                ||||||||||||||   ||||||| | || ||||||||||||||||||||||| ||||||
Sbjct  609      TCACTGGAGCGTGACCTGAAGATGTGCGAGTACAAGCGCACGCTGGTAGACGCACTGCTG  668

Query  1505263  AGGGCATTCCCAAATGACATCGGGGGCTCAGTGGAAGCACAAGGCAAAGGCAgaggagga  1505322
                | ||||||||||  |||||  |||| ||||||||||||||||||||||||||||||||||
Sbjct  669      ATGGCATTCCCACCTGACAGTGGGGCCTCAGTGGAAGCACAAGGCAAAGGCAGAGGAGGA  728

Query  1505323  ggaggaggaAGAGGTCGCCAATGCAGCTGTGGCACCGCCAGCACCTCAGAAGGCAGGGCT  1505382
                |||      ||| ||||||||  |||||| ||||||||||||||||||||||| || | |
Sbjct  729      GGA------AGAAGTCGCCAACACAGCTGGGGCACCGCCAGCACCTCAGAAGGGAGAGTT  782

Query  1505383  AGCATGGCTGAAATCTGGAAAAGCTTTGTCAGCAGCCCGCCACAACAAACAGCACCACCA  1505442
                ||||||||  |||| || ||||||||||||||||   ||||||||||| |||||||| ||
Sbjct  783      AGCATGGCCAAAATGTGAAAAAGCTTTGTCAGCA---CGCCACAACAACCAGCACCAACA  839

Query  1505443  GCTGATAGGCAACGTCTTAGCAGGAGGCAGCATTTTAGCAACATGGTGGAACAGTATGTG  1505502
                ||||||| | |||||| |||||||||||||||||| |||||||||||||||||||| |||
Sbjct  840      GCTGATACGGAACGTCCTAGCAGGAGGCAGCATTTCAGCAACATGGTGGAACAGTACGTG  899

Query  1505503  TGCACACGCCTACACGTACTGACTGATAGGTCTGCCCCATTCAACTTCTGGGTCTCCAAA  1505562
                |||||||||| |||||||||||||||||||||||||| ||||||||||||||||||||||
Sbjct  900      TGCACACGCCCACACGTACTGACTGATAGGTCTGCCCTATTCAACTTCTGGGTCTCCAAA  959

Query  1505563  TTGGGCACATGGCCTGAGCTTGCCCTTTATGCCTTGGAGGTGCTGGCCTGCCCTGCAGCC  1505622
                ||||||||||||||||||||||||||||| ||||||||||||||| ||||| |||| |||
Sbjct  960      TTGGGCACATGGCCTGAGCTTGCCCTTTACGCCTTGGAGGTGCTGTCCTGCACTGCGGCC  1019

Query  1505623  AGTGTATTGTCTGAACGTGTGTTTAGCACGGCAGGGGGCGTTATCACAGACAAGCGCAGC  1505682
                ||||||||||| |||||||||||||||||||||| ||| || ||||||||||||||||||
Sbjct  1020     AGTGTATTGTCCGAACGTGTGTTTAGCACGGCAGCGGGGGTAATCACAGACAAGCGCAGC  1079

Query  1505683  CGCCTGTCCACAGCCAACGTGGACAAGCTAACATTTATTAAAATGAACCAGGCATGGATC  1505742
                ||||||||||||||||| ||| ||||||| || || |||||||||||||||||||| |||
Sbjct  1080     CGCCTGTCCACAGCCAATGTGCACAAGCTCACGTTCATTAAAATGAACCAGGCATGCATC  1139

Query  1505743  CCACAAGACTTGTCTGTACCTTGTGCAGAATTGACATTTAGACCGGCCTCACGCAGCCAT  1505802
                ||||||||||||||  |||||||||| |||| ||||  || ||||||| ||| |||||||
Sbjct  1140     CCACAAGACTTGTCCATACCTTGTGCTGAATAGACAAGTATACCGGCCACACCCAGCCAT  1199

Query  1505803  TGGTATACt---------tttttttttGAA----------TATTCCTTAATATTTTGGGG  1505843
                || ||||||         ||| | |||| |          |||| |  ||| ||||||||
Sbjct  1200     TGTTATACTTCAGCGCACTTTCTCTTTGCATTCTCTTTTCTATTTCCCAATGTTTTGGGG  1259

Query  1505844  GCTATCCCAAT---TAGaaa----------aaaaaaacaaaca--aaaaaCAGTGTTGGC  1505888
                 ||  || |||   || |||          ||||||| |||||  |||||||| ||||||
Sbjct  1260     TCTTCCCAAATATATATAAAAAAAAAAATTAAAAAAAAAAACAACAAAAACAGCGTTGGC  1319

Query  1505889  TACCTCCTCCTCCACCGCCA---CTTCCACTTACACCTCCACGGTCACCGACTCCTCAAC  1505945
                ||||||||||||| || |||   |||| || ||||   |||||  ||||| |||||||||
Sbjct  1320     TACCTCCTCCTCCTCCACCACTGCTTCTACCTACA---CCACGTCCACCGCCTCCTCAAC  1376

Query  1505946  CT-CTAGGCTCCTACTCT-ACATCCACCTCCTCTTCCAAG--TTTTATTTTTTA------  1505995
                || |||  |||| ||| | || ||| ||||||  | ||||  | ||||||||||      
Sbjct  1377     CTACTA--CTCC-ACTTTGACCTCCGCCTCCTAGTTCAAGATTATTATTTTTTAACTTTC  1433

Query  1505996  ---------ATGTGATTTTAAGTTATTTTCCTATCCACATTTGTTTGCAGGGCACTTGTC  1506046
                         |||| |||||| || |||| ||||||||||||||||| ||||||| |||||
Sbjct  1434     TTTTATTCTATGTTATTTTATGTCATTTCCCTATCCACATTTGTTTACAGGGCAATTGTC  1493

Query  1506047  CTACTCTTACCCCCATTTTAATTCCTTTTGCAGCCCTCTAGTCCTTTCCGTGACTTTTTT  1506106
                ||  ||||| |||||||||  |||||||||||||||||||| |||| |  ||||| ||||
Sbjct  1494     CTGTTCTTAGCCCCATTTTGCTTCCTTTTGCAGCCCTCTAGCCCTTACTATGACTATTTT  1553

Query  1506107  AGAGCCATTTTTGTGCCCAAAAGTTTGGGTCGCCATTGACTTCAATGGGGTTCGGGTTCC  1506166
                | || |||||| ||||||  ||||||||||| | ||  ||||||||||||||||      
Sbjct  1554     ACAGGCATTTTAGTGCCCCGAAGTTTGGGTCCCTATGAACTTCAATGGGGTTCG------  1607

Query  1506167  TGGGTTAAGTTCGGGTCAAGTTCTGTGCCGAATTCAAACTTTTTCACGAAGTTCGTCCAA  1506226
                 |||| ||||||||||||||||| |  ||     | ||||||    ||||||||| || |
Sbjct  1608     -GGGTCAAGTTCGGGTCAAGTTCAGGTCC-----CGAACTTTAAGCCGAAGTTCGGCCCA  1661

Query  1506227  AACTGACAAACCCAAACATCC  1506247
                | | | | ||||| ||| |||
Sbjct  1662     ACCCGGCGAACCCGAACTTCC  1682


Range 5: 1 to 1682

Score:1568 bits(1738), Expect:0.0, 
Identities:1392/1732(80%),  Gaps:124/1732(7%), Strand: Plus/Plus

Query  2566036  CGCTCTGCAGAACAGCACCACTTCACCACCAACGAGTGGGCCTCCATGCGAGACCTGTGT  2566095
                |||||||| ||||||||||||||||||||||||||||||||||||||||| ||| |||||
Sbjct  1        CGCTCTGCGGAACAGCACCACTTCACCACCAACGAGTGGGCCTCCATGCGGGACGTGTGT  60

Query  2566096  AGCGTATTGCGGTGTTTTGAGTACTCCACCAACATGGCCAGTGCCGATGATGCTGTTCTC  2566155
                  ||| || || ||||| || |||||||||||||||||||||||||||||  | || |||
Sbjct  61       GCCGTGTTCCGCTGTTTCGAATACTCCACCAACATGGCCAGTGCCGATGACACCGTCCTC  120

Query  2566156  AGCGTTACTATACCACTTCTATGTCTCTTTGAAAAAACACTTCGAGCCATGATGGAAGAG  2566215
                ||||||||||| ||||||||||||||| ||||||||||||||            ||| | 
Sbjct  121      AGCGTTACTATCCCACTTCTATGTCTCCTTGAAAAAACACTT------------GAAAAA  168

Query  2566216  GATGTGGCACaggaggatgaggaggaggaggaagaggGGTCATTTCCACGGTTATCAGGC  2566275
                 |||||||||||||| | ||||||||  |   | |||| ||||||||| |||||||||||
Sbjct  169      -ATGTGGCACAGGAGCAAGAGGAGGAACA---AAAGGGATCATTTCCATGGTTATCAGGC  224

Query  2566276  CAGTCATTCGCAAGTGGCTCGGAGGGTGGGTTCCTGGACCAGCATAGGCCAGGT-CAAAA  2566334
                ||||||||| |||||||||| ||||||||||||||| |||| || ||||||||| || ||
Sbjct  225      CAGTCATTCACAAGTGGCTCAGAGGGTGGGTTCCTGCACCAACAGAGGCCAGGTACACAA  284

Query  2566335  TTATTCAACCCAGGGCACAGTTCTGGAGGACGAGGAGGACAAGGAAGATCATGAGGAGGA  2566394
                 | | || || ||||||||||||||||||| ||||||||   ||| ||| ||||||||||
Sbjct  285      CTGTCCAGCC-AGGGCACAGTTCTGGAGGATGAGGAGGA---GGAGGATGATGAGGAGGA  340

Query  2566395  GGAACAG------CAGCAGGGTGGCACCCAACGCAGCTCGTGGGCATCACTGGAGCATGG  2566448
                |||||        |||||||||||||||||| ||||||| |||||||||||||||| |||
Sbjct  341      GGAACCATGTTCACAGCAGGGTGGCACCCAAAGCAGCTCATGGGCATCACTGGAGCGTGG  400

Query  2566449  CTGGGGGGATACGGAGGACACAGATGATATACCTCCCACAGAGGACAGCTTGTCTTTGCC  2566508
                |||||||||||| ||||||||||| |||| |||||||||||||||||||||||  |||||
Sbjct  401      CTGGGGGGATACAGAGGACACAGACGATACACCTCCCACAGAGGACAGCTTGTTGTTGCC  460

Query  2566509  TCTGGGCAGCCTGGCACACATGGCTGACTACATGCTGCAGTGCCTGCGCAATGACAGCCG  2566568
                ||| |||||||||| |||||||  ||||||||||||||||||||||||||| ||| ||||
Sbjct  461      TCTTGGCAGCCTGGTACACATGAGTGACTACATGCTGCAGTGCCTGCGCAACGACCGCCG  520

Query  2566569  AGTTTCCCACATTGTAACGTGTGCCAATTACTGGGTGGCCACCCTGCTGGATCCCCGTGA  2566628
                ||||  ||||||| ||||  ||||  |||||||||||||||||||||||||||||||  |
Sbjct  521      AGTTGTCCACATTCTAACCAGTGCTGATTACTGGGTGGCCACCCTGCTGGATCCCCGCTA  580

Query  2566629  CAAGGACAACGTGCCGTCCTAAATTCCCTCACTGGAGTGTGATCGGAAGATGCGCGACTA  2566688
                ||||||||||||||| ||||  ||||| ||||||||| |||| | ||||||| |||| ||
Sbjct  581      CAAGGACAACGTGCCATCCTTTATTCCGTCACTGGAGCGTGACCTGAAGATGTGCGAGTA  640

Query  2566689  CCAGCGCACGCTGGTAGACGCGCTGCTGAGGGCATTCCCACATGACACCGGGGGCTCACT  2566748
                | ||||||||||||||||||| ||||||| ||||||||||| |||||  |||| |||| |
Sbjct  641      CAAGCGCACGCTGGTAGACGCACTGCTGATGGCATTCCCACCTGACAGTGGGGCCTCAGT  700

Query  2566749  GGAAGCACAAGGCGAAGGCAgaggaggaggaggagg-----aAGA-GGCTGTGGCACCGC  2566802
                ||||||||||||| ||||||||||||||||| || |     || |  |||| ||||||||
Sbjct  701      GGAAGCACAAGGCAAAGGCAGAGGAGGAGGAAGAAGTCGCCAACACAGCTGGGGCACCGC  760

Query  2566803  CAGCACCTCAGAAGGCAGGGTTAGCATGGCCAAAATGTGGCAAAGCTTTGTCAGCAGCCC  2566862
                ||||||||||||||| || ||||||||||||||||||||  |||||||||||||||   |
Sbjct  761      CAGCACCTCAGAAGGGAGAGTTAGCATGGCCAAAATGTGAAAAAGCTTTGTCAGCA---C  817

Query  2566863  GCCGCAACAAACAGCACCACCAGCTGATAGACAACGTCTTAGCAGGAGGCAGCATTTCAG  2566922
                ||| |||||| |||||||| |||||||||   |||||| |||||||||||||||||||||
Sbjct  818      GCCACAACAACCAGCACCAACAGCTGATACGGAACGTCCTAGCAGGAGGCAGCATTTCAG  877

Query  2566923  CAACATGGTGGAAGAGTATGTGTGCATACGCCTACACGTACTGACTGATGGGTCTGCCCC  2566982
                ||||||||||||| |||| ||||||| ||||| |||||||||||||||| ||||||||| 
Sbjct  878      CAACATGGTGGAACAGTACGTGTGCACACGCCCACACGTACTGACTGATAGGTCTGCCCT  937

Query  2566983  ATTCAACTTCTGGGTCTCCAAATTGGCCACACGGCCTGAGCTTACCATTTATGCCTTGGA  2567042
                |||||||||||||||||||||||||| |||| ||||||||||| || |||| ||||||||
Sbjct  938      ATTCAACTTCTGGGTCTCCAAATTGGGCACATGGCCTGAGCTTGCCCTTTACGCCTTGGA  997

Query  2567043  GGTGCTGGCCTGCCCTGCAATCAGTGTATTATCTGAACGTGTGTTTAGCACGGCAGGGGG  2567102
                ||||||| ||||| ||||   ||||||||| || |||||||||||||||||||||| |||
Sbjct  998      GGTGCTGTCCTGCACTGCGGCCAGTGTATTGTCCGAACGTGTGTTTAGCACGGCAGCGGG  1057

Query  2567103  CGTTATCACAGACAAGCGCAGCCGCCTGTCCACAGCCAACCTGGACAAGCTAACGTTTAT  2567162
                 || |||||||||||||||||||||||||||||||||||  || ||||||| ||||| ||
Sbjct  1058     GGTAATCACAGACAAGCGCAGCCGCCTGTCCACAGCCAATGTGCACAAGCTCACGTTCAT  1117

Query  2567163  TAAAATGAACCAGGCATG-ATCCCACAAGACTTGTCTGTACCTTGTGCAGAATAGACATT  2567221
                |||||||||||||||||| |||||||||||||||||  |||||||||| |||||||||  
Sbjct  1118     TAAAATGAACCAGGCATGCATCCCACAAGACTTGTCCATACCTTGTGCTGAATAGACAAG  1177

Query  2567222  TAAACCGGACTCATACAGCCATTTGTATACT---------TGtttttttGAA--------  2567264
                || ||||| | ||  ||||||||  ||||||         | | | |||| |        
Sbjct  1178     TATACCGGCCACACCCAGCCATTGTTATACTTCAGCGCACTTTCTCTTTGCATTCTCTTT  1237

Query  2567265  --TATGCCTCAATATTTTGGGGGCTACCC---CATTTATAAACaaaaa------------  2567307
                  |||  | |||| |||||||| || |||    || |||||| |||||            
Sbjct  1238     TCTATTTCCCAATGTTTTGGGGTCTTCCCAAATATATATAAAAAAAAAAATTAAAAAAAA  1297

Query  2567308  ----aaaaaaaaCAGTGTTGGCTACCTCCTCCTACTCCTCCCCCACCGCCACTTCCACCT  2567363
                    || |||||||| |||||||||||||||   ||||||| |||| |   |||| ||||
Sbjct  1298     AAACAACAAAAACAGCGTTGGCTACCTCCTC---CTCCTCCACCACTG---CTTCTACCT  1351

Query  2567364  ACACTGCCACGGTCATGGCCTAGTCAACCT-CTAGGCTCCTACTCCACATCAACCCCC--  2567420
                |||   |||||  ||  ||||  ||||||| |||  ||||   |  || ||  || ||  
Sbjct  1352     ACA---CCACGTCCACCGCCTCCTCAACCTACTA--CTCCACTTTGACCTCCGCCTCCTA  1406

Query  2567421  CTTC----CCttttttttttaa-----tttgatt-----ttaatttat----tttcccta  2567462
                 |||       || ||||||||     ||| |||     ||| |||||    ||||||||
Sbjct  1407     GTTCAAGATTATTATTTTTTAACTTTCTTTTATTCTATGTTATTTTATGTCATTTCCCTA  1466

Query  2567463  tccccagttttttttGTAGGGCACTTGCCCTACTCTTACCCCCATTTTACTTCCTTTTGC  2567522
                ||| ||  ||| |||  |||||| ||| |||  ||||| ||||||||| |||||||||||
Sbjct  1467     TCCACA--TTTGTTTACAGGGCAATTGTCCTGTTCTTAGCCCCATTTTGCTTCCTTTTGC  1524

Query  2567523  AGTCCTCTAGCACTTTCCAGGACTTTGTTACAGCCATTTTTGTGCTGGAAAGTTCGGGGT  2567582
                || |||||||| ||| | | |||| | |||||| |||||| ||||    |||||  ||||
Sbjct  1525     AGCCCTCTAGCCCTTACTATGACTATTTTACAGGCATTTTAGTGCCCCGAAGTT-TGGGT  1583

Query  2567583  CCCCATTGATCTCAATGGGGTTCGGGGTCCGGGATAAAGTTTGAGTCGAG-TCCGGTGCC  2567641
                ||| ||  |  ||||||||||||||||||       ||||| | ||| || || ||| ||
Sbjct  1584     CCCTATGAACTTCAATGGGGTTCGGGGTC-------AAGTTCGGGTCAAGTTCAGGTCCC  1636

Query  2567642  GAACCCAGACTTTTCCCCGAAGTTCGGCCGAACCCACCGAACCCGAACATCC  2567693
                ||      |||||   ||||||||||||| |||||  ||||||||||| |||
Sbjct  1637     GA------ACTTTAAGCCGAAGTTCGGCCCAACCCGGCGAACCCGAACTTCC  1682


Range 6: 3 to 1175

Score:1501 bits(1664), Expect:0.0, 
Identities:1052/1199(88%),  Gaps:26/1199(2%), Strand: Plus/Plus

Query  1180499  CTCTGCAGAACAGCACCACTTCACCACCAACGAGTGGGCCTCCATGCGAGACCTGTGTAC  1180558
                |||||| ||||||||||||||||||||||||||||||||||||||||| ||| ||||| |
Sbjct  3        CTCTGCGGAACAGCACCACTTCACCACCAACGAGTGGGCCTCCATGCGGGACGTGTGTGC  62

Query  1180559  CATATTGCGGTGTTTCAAGTACACCACCAACATGGCCAGTGCCGATGACGCTGTTCTCAG  1180618
                | | || || |||||| | ||| |||||||||||||||||||||||||| | || |||||
Sbjct  63       CGTGTTCCGCTGTTTCGAATACTCCACCAACATGGCCAGTGCCGATGACACCGTCCTCAG  122

Query  1180619  CGTTATTATCCCACTTCTATGTCTCCTTGAAAAAACACTTCGGGCTATGATGGAAGAGGA  1180678
                ||||| ||||||||||||||||||||||||||||||||||            ||| |  |
Sbjct  123      CGTTACTATCCCACTTCTATGTCTCCTTGAAAAAACACTT------------GAAAAA-A  169

Query  1180679  TGTGGCACAGGACGAAGAGGAGGAGGAAGAGGGGTAATTTCCACGGTTATCAGGCCAGTC  1180738
                ||||||||||||  ||||||||||  || |||| | ||||||| ||||||||||||||||
Sbjct  170      TGTGGCACAGGAGCAAGAGGAGGAACAAAAGGGATCATTTCCATGGTTATCAGGCCAGTC  229

Query  1180739  ATTCACATGTGGCTCGGAGGGTGGGTTACTGCACCAGCATAGGCCAGGTaaaaaaaaTTC  1180798
                ||||||| ||||||| ||||||||||| |||||||| || |||||||||| | ||   ||
Sbjct  230      ATTCACAAGTGGCTCAGAGGGTGGGTTCCTGCACCAACAGAGGCCAGGTACACAACTGTC  289

Query  1180799  AAGCCAGGGCACAGTTCTggaggatgaggaggacgaggatgatgatgaggaggaggagga  1180858
                 |||||||||||||||||||||||||||||||| |||||||||||         ||||||
Sbjct  290      CAGCCAGGGCACAGTTCTGGAGGATGAGGAGGAGGAGGATGATGA---------GGAGGA  340

Query  1180859  ggaACCATGTTCACAGCAGGGTGGCACCCAACACAGTTTGTGGGCATCACTGGAGCATGG  1180918
                |||||||||||||||||||||||||||||||  ||| |  |||||||||||||||| |||
Sbjct  341      GGAACCATGTTCACAGCAGGGTGGCACCCAAAGCAGCTCATGGGCATCACTGGAGCGTGG  400

Query  1180919  CTGGGGGGATACAGAGGACAGAGATGATACACCTCCCACAGAGGACAGCTTGTCTTTGCC  1180978
                |||||||||||||||||||| ||| ||||||||||||||||||||||||||||  |||||
Sbjct  401      CTGGGGGGATACAGAGGACACAGACGATACACCTCCCACAGAGGACAGCTTGTTGTTGCC  460

Query  1180979  TCTGGGCAGCCTGGCACACATGAGCGACTACATGCTGCAGTGCCTGCTCAGTGACAGCTG  1181038
                ||| |||||||||| ||||||||| |||||||||||||||||||||| ||  ||| || |
Sbjct  461      TCTTGGCAGCCTGGTACACATGAGTGACTACATGCTGCAGTGCCTGCGCAACGACCGCCG  520

Query  1181039  AGTTGCCCACATTGTAACTTGTGCTGATTACTGGGTGGCCACCCTGCTGGGTCCCCATTA  1181098
                ||||| ||||||| ||||  |||||||||||||||||||||||||||||| |||||  ||
Sbjct  521      AGTTGTCCACATTCTAACCAGTGCTGATTACTGGGTGGCCACCCTGCTGGATCCCCGCTA  580

Query  1181099  CAAGGACAACATGCCATCCTTAATTCCCTCACTTGAGTGTGATCGGAAGATGCGCGACTA  1181158
                |||||||||| |||||||||| ||||| ||||| ||| |||| | ||||||| |||| ||
Sbjct  581      CAAGGACAACGTGCCATCCTTTATTCCGTCACTGGAGCGTGACCTGAAGATGTGCGAGTA  640

Query  1181159  CAAGCGCACGCTGGTAGACGCACTGCTGAGGTCATTCCCAAATGACATCAGGGGCTCAGT  1181218
                ||||||||||||||||||||||||||||| | ||||||||  |||||   ||| ||||||
Sbjct  641      CAAGCGCACGCTGGTAGACGCACTGCTGATGGCATTCCCACCTGACAGTGGGGCCTCAGT  700

Query  1181219  GGAAGCACAAGGCGAAGGCAGAGGAGGAGGAAGAGGTCGCCAACACAGCTGTGGCACCGC  1181278
                ||||||||||||| |||||||||||||||||||| |||||||||||||||| ||||||||
Sbjct  701      GGAAGCACAAGGCAAAGGCAGAGGAGGAGGAAGAAGTCGCCAACACAGCTGGGGCACCGC  760

Query  1181279  CAGCACCTCAGAAGGCAGGGTTAGCATGGCCAAAATGTGGAAAAGCTTTGTCAGCAGCAT  1181338
                ||||||||||||||| || |||||||||||||||||||| |||||||||||   ||||| 
Sbjct  761      CAGCACCTCAGAAGGGAGAGTTAGCATGGCCAAAATGTGAAAAAGCTTTGT---CAGCAC  817

Query  1181339  ACCACAACAAACAGCACCACCAACTGATAGGCAACGTCTTAGCAGGAGGCAGCATTTCAG  1181398
                 ||||||||| |||||||| || |||||| | |||||| |||||||||||||||||||||
Sbjct  818      GCCACAACAACCAGCACCAACAGCTGATACGGAACGTCCTAGCAGGAGGCAGCATTTCAG  877

Query  1181399  AAACATGGTGGAACAGTATATGTGCACACGCCTACACATACTGACTGATGGGTCTGCCCC  1181458
                 |||||||||||||||||  |||||||||||| |||| ||||||||||| ||||||||| 
Sbjct  878      CAACATGGTGGAACAGTACGTGTGCACACGCCCACACGTACTGACTGATAGGTCTGCCCT  937

Query  1181459  ATTCAACTTCTGGGTCTCCAAATTGGGCACATGGCCTGAGCTTGCCCTTTATGCCTTGGA  1181518
                ||||||||||||||||||||||||||||||||||||||||||||||||||| ||||||||
Sbjct  938      ATTCAACTTCTGGGTCTCCAAATTGGGCACATGGCCTGAGCTTGCCCTTTACGCCTTGGA  997

Query  1181519  GATGCTGGCCTGCCCTGCAGCCAGTGTATTGTCTGAATGTGTGTTTAGCACGGCAGGGGG  1181578
                | ||||| ||||| |||| |||||||||||||| ||| |||||||||||||||||| |||
Sbjct  998      GGTGCTGTCCTGCACTGCGGCCAGTGTATTGTCCGAACGTGTGTTTAGCACGGCAGCGGG  1057

Query  1181579  GCGTTATCACAGACAAGCGCAGCCGCCTGTCCACAGCCAACATGGACAAGCTAACATTTA  1181638
                | || |||||||||||||||||||||||||||||||||||  || ||||||| || || |
Sbjct  1058     G-GTAATCACAGACAAGCGCAGCCGCCTGTCCACAGCCAATGTGCACAAGCTCACGTTCA  1116

Query  1181639  TTAAAATGAACCAGGCATGGATCCCACAAGGCTCGTCTGTACCTTGTGCAGAATAGACA  1181697
                ||||||||||||||||||| |||||||||| || |||  |||||||||| |||||||||
Sbjct  1117     TTAAAATGAACCAGGCATGCATCCCACAAGACTTGTCCATACCTTGTGCTGAATAGACA  1175


Range 7: 21 to 1640

Score:1501 bits(1664), Expect:0.0, 
Identities:1329/1668(80%),  Gaps:113/1668(6%), Strand: Plus/Minus

Query  1085157  GTTCGGCACCGAACCTTG-CCCGAACATTATCCCGGACCCCGAACCATATTGAAGTCAAT  1085215
                |||||| |||  | |||| ||||||| |       |||||||||||  ||||||||  ||
Sbjct  1640     GTTCGGGACCTGAACTTGACCCGAACTT-------GACCCCGAACCCCATTGAAGTTCAT  1588

Query  1085216  GGGGACCCAAACTTTTAGGCACAAAAATGGCTGTAACAAAGTCCTGGCAAGTGCTAGAGG  1085275
                 |||||||||||||   ||||| |||||| |||||| | |||| | | ||| ||||||||
Sbjct  1587     AGGGACCCAAACTTCGGGGCACTAAAATGCCTGTAAAATAGTCATAGTAAGGGCTAGAGG  1528

Query  1085276  GCTGCAAATGGAAGTAAAATGGGGGTAAGAGTAGGGCAAGTGCCCTACaaaaaaatgggg  1085335
                |||||||| ||||| ||||||||| |||||  ||| ||| ||||||  ||| ||||| ||
Sbjct  1527     GCTGCAAAAGGAAGCAAAATGGGGCTAAGAACAGGACAATTGCCCTGTAAACAAATGTGG  1468

Query  1085336  atagggaaa----ataaattaaaatcaaataaaaaaaa----------------------  1085369
                |||||||||    ||||| ||| ||  ||||||| |||                      
Sbjct  1467     ATAGGGAAATGACATAAAATAACATAGAATAAAAGAAAGTTAAAAAATAATAATCTTGAA  1408

Query  1085370  -tgggaagggggggTGGATGTGGAGTAGGAGCCTAGAGGTTGACTAGGCAGTGACCATGA  1085428
                 | ||| | || |||  | ||||||||| ||       |||||  |||| |||  | || 
Sbjct  1407     CTAGGAGGCGGAGGTCAAAGTGGAGTAGTAG-------GTTGAGGAGGCGGTGGACGTG-  1356

Query  1085429  CAGTGTAGGTGGAAGTGCCGGTGGTCAAGGAGGAGGGGGAGGTATCCAACACCATAttt-  1085487
                  |||||||| ||||   | |||||   |||||||| ||||||| ||||| |  | ||| 
Sbjct  1355     --GTGTAGGTAGAAG---CAGTGGT---GGAGGAGGAGGAGGTAGCCAACGCTGTTTTTG  1304

Query  1085488  -----------ttttGTTTGTTTGTTTATA---ATTGGGGTAGCCCCCAAAATATTGAGG  1085533
                           |||  ||| ||| ||||||   ||| ||| || |||||||| |||| | 
Sbjct  1303     TTGTTTTTTTTTTTAATTTTTTTTTTTATATATATTTGGGAAGACCCCAAAACATTGGGA  1244

Query  1085534  CCTA----------TTCaaaaaaaCA---------AGTATATGAATGGCTGTGTGAGTCC  1085574
                  ||          | |||| | | |         ||||||  |||||||| ||| | ||
Sbjct  1243     AATAGAAAAGAGAATGCAAAGAGAAAGTGCGCTGAAGTATAACAATGGCTGGGTGTGGCC  1184

Query  1085575  GGTCTAAATGTTTATTCTGCACAAGGTACAGACAAGTCTTGTGGGATCCATGCCTGGTTC  1085634
                ||| ||  ||| ||||| ||||||||||  ||||||||||||||||| ||||||||||||
Sbjct  1183     GGTATACTTGTCTATTCAGCACAAGGTATGGACAAGTCTTGTGGGATGCATGCCTGGTTC  1124

Query  1085635  ATTTTAATAAAGGTTAGCTTGTCCACGTTGGTTGTGGACAAACGGCTGCGCTTGTCTGTG  1085694
                |||||||| || || ||||||| ||| |||| ||||||||  ||||||||||||||||||
Sbjct  1123     ATTTTAATGAACGTGAGCTTGTGCACATTGGCTGTGGACAGGCGGCTGCGCTTGTCTGTG  1064

Query  1085695  ATAACGCCTCCTGCCGTGCTAAACACACGTTCAGACAATACACTGGCTGCAGGGCAGGCC  1085754
                || || ||  |||||||||||||||||||||| |||||||||||||| |||| ||||| |
Sbjct  1063     ATTACCCCCGCTGCCGTGCTAAACACACGTTCGGACAATACACTGGCCGCAGTGCAGGAC  1004

Query  1085755  AGCACCGCAAAGGCATAAACGGCAAGCTCAGGCCATGTGGCCAATTTGGAGACCCAGAAG  1085814
                |||||| | ||||| |||| ||||||||||||||||||| ||||||||||||||||||||
Sbjct  1003     AGCACCTCCAAGGCGTAAAGGGCAAGCTCAGGCCATGTGCCCAATTTGGAGACCCAGAAG  944

Query  1085815  TTGAATGTGGCAGACCCATCAGTCAGTACGTGTAGGCGTGTGCACACATACTCTTGCACC  1085874
                ||||||  |||||||| |||||||||||||||| ||||||||||||| |||| || ||||
Sbjct  943      TTGAATAGGGCAGACCTATCAGTCAGTACGTGTGGGCGTGTGCACACGTACTGTTCCACC  884

Query  1085875  ATGTTGCTGAAATGCTGCCTCCTGCTAAGACGTTGTCTATCGGCTGGTGGTGCTGTTTGT  1085934
                ||||||||||||||||||||||||||| ||||||   |||| |||| |||||||| ||||
Sbjct  883      ATGTTGCTGAAATGCTGCCTCCTGCTAGGACGTTCCGTATCAGCTGTTGGTGCTGGTTGT  824

Query  1085935  TGTGGCGGGCTGCTGACAAAGCTTTGCCACATTTCGGCCATGCTAACCCTGCCTTCTGAG  1085994
                |||||||   |||||||||||||||  ||||||| |||||||||||| || |||||||||
Sbjct  823      TGTGGCG---TGCTGACAAAGCTTTTTCACATTTTGGCCATGCTAACTCTCCCTTCTGAG  767

Query  1085995  GTGCTGGTGGTGGCACAGCGGCATTGGTGGCCTCTTCCTCCTCCTCCTCCTGTGCCTTCG  1086054
                ||||||| |||| | |||| |  |||| | | ||||||||||||||      |||||| |
Sbjct  766      GTGCTGGCGGTGCCCCAGCTGTGTTGGCGACTTCTTCCTCCTCCTC------TGCCTTTG  713

Query  1086055  CCTTGTGCTTCCTCTGAGCCCCTGGTGTCATTTGGGAATGCCCTCAGCAGCGCCTCTACC  1086114
                |||||||||||| ||||| |||   |||||  |||||||||| ||||||| || ||||||
Sbjct  712      CCTTGTGCTTCCACTGAGGCCCCACTGTCAGGTGGGAATGCCATCAGCAGTGCGTCTACC  653

Query  1086115  AGTGTGCGCTTGTAGTCACGCATCTTCCTCTCACGCTCCAGTGAGGGAATTAAGGATGGC  1086174
                || ||||||||||| || | |||||||   |||||||||||||| ||||| |||||||||
Sbjct  652      AGCGTGCGCTTGTACTCGCACATCTTCAGGTCACGCTCCAGTGACGGAATAAAGGATGGC  593

Query  1086175  ACGTTGTCCTTGTAACGGGGATCCAGCAGGGTGGCCACCCAGTAATCAGAAGAAGTTACA  1086234
                |||||||||||||| |||||||||||||||||||||||||||||||||| |   |||| |
Sbjct  592      ACGTTGTCCTTGTAGCGGGGATCCAGCAGGGTGGCCACCCAGTAATCAGCACTGGTTAGA  533

Query  1086235  ATGTGGGCAACTCGGCTGTCGTTGCGCAGGCACTACAGCATGTAGTTGGTCATGTGTGCC  1086294
                |||||| ||||||||| ||||||||||||||||| |||||||||||   |||||||| ||
Sbjct  532      ATGTGGACAACTCGGCGGTCGTTGCGCAGGCACTGCAGCATGTAGTCACTCATGTGTACC  473

Query  1086295  AGGCTTCCCAGAGGCAAAGACAAGCTGTCCTCTGTGGGAGGTATATCATCTGTGTCCTCT  1086354
                ||||| || ||||||||  ||||||||||||||||||||||| |||| ||||||||||||
Sbjct  472      AGGCTGCCAAGAGGCAACAACAAGCTGTCCTCTGTGGGAGGTGTATCGTCTGTGTCCTCT  413

Query  1086355  GTATCCCCCCAGCCACGCTCCAGTGATGCCCATGAGCTGTGTTGGGTGCCACCCTGCTG-  1086413
                |||||||||||||||||||||||||||||||||||||||  |||||||||||||||||| 
Sbjct  412      GTATCCCCCCAGCCACGCTCCAGTGATGCCCATGAGCTGCTTTGGGTGCCACCCTGCTGT  353

Query  1086414  --CAATTTCTCCTCCTCCTCATCTTCCTCGTCCCCCTCGACCTCCAGAACTGTGCCCTGG  1086471
                    ||   |||||||||||||| ||||| ||| ||||  ||||||||||||||||||||
Sbjct  352      GAACATGGTTCCTCCTCCTCATCATCCTCCTCCTCCTCATCCTCCAGAACTGTGCCCTGG  293

Query  1086472  CTTGAATATTTTTGACCTGGCCTATGCTGGTGCAGGAACCCACCCTCCGAGCCACCTGCG  1086531
                || ||   || |  ||||||||| || |||||||||||||||||||| ||||||| || |
Sbjct  292      CTGGACAGTTGTGTACCTGGCCTCTGTTGGTGCAGGAACCCACCCTCTGAGCCACTTGTG  233

Query  1086532  AATGACTGGCCTGATAACTGTGGAACTGACCCCTCTACCTCCTCCTCCTCATCCTCCTGT  1086591
                ||||||||||||||||||  ||||| ||| |||| |   |  |||||||| | |||||||
Sbjct  232      AATGACTGGCCTGATAACCATGGAAATGATCCCTTT---TGTTCCTCCTCTTGCTCCTGT  176

Query  1086592  GCCACATCCTCTTCTATCATGGCCCAAAGTGTTTTTTCAAGGAGACATAGAAGTGGTATA  1086651
                |||||||  | |||            |||||||||||||||||||||||||||||| |||
Sbjct  175      GCCACAT-TTTTTC------------AAGTGTTTTTTCAAGGAGACATAGAAGTGGGATA  129

Query  1086652  GTAACGCTGAGAACAGCGTCATCGGCACTGGCCATGTTGGTGGAGTACTCAAAACACCGC  1086711
                ||||||||||| || | |||||||||||||||||||||||||||||| || ||||| || 
Sbjct  128      GTAACGCTGAGGACGGTGTCATCGGCACTGGCCATGTTGGTGGAGTATTCGAAACAGCGG  69

Query  1086712  AATGCGCTACACAGGTCTCGCATGGAGGCACACTCGTTGGTGGTGAAG  1086759
                ||  ||  ||||| ||| ||||||||||| ||||||||||||||||||
Sbjct  68       AACACGGCACACACGTCCCGCATGGAGGCCCACTCGTTGGTGGTGAAG  21


Range 8: 1 to 1476

Score:1435 bits(1591), Expect:0.0, 
Identities:1213/1494(81%),  Gaps:118/1494(7%), Strand: Plus/Minus

Query  1994582  CAAATGTGGATAGGGAAATAACTTAAAATCACATA-AACAAAA------TAAAAA-----  1994629
                ||||||||||||||||||| || |||||| ||||| || ||||      ||||||     
Sbjct  1476     CAAATGTGGATAGGGAAATGACATAAAATAACATAGAATAAAAGAAAGTTAAAAAATAAT  1417

Query  1994630  ----TTGGAGGAGGGGGTGGATGTGGAGTAGGAGCCTAG-AGGTTGAGGAGGCGGTGACT  1994684
                    ||| |  ||| || ||| ||  |   ||||  ||| |||||||||||||||||   
Sbjct  1416     AATCTTGAACTAGGAGGCGGAGGTCAAAGTGGAG--TAGTAGGTTGAGGAGGCGGTGGAC  1359

Query  1994685  GTGGCGGTGTAGATGGAAGTGGCGGTGGAGGAGGAGGAGGTAGCCAACACTGttttt---  1994741
                ||||   ||||| | ||||  | ||||||||||||||||||||||||| ||||||||   
Sbjct  1358     GTGG---TGTAGGTAGAAGCAGTGGTGGAGGAGGAGGAGGTAGCCAACGCTGTTTTTGTT  1302

Query  1994742  -tgtttgttttta-------tttttCTA---ATTGGGGTAGCCCCTAAAATATTGAGACA  1994790
                 | ||| ||||||       ||||| ||   ||| ||| || ||| |||| |||| || |
Sbjct  1301     GTTTTTTTTTTTAATTTTTTTTTTTATATATATTTGGGAAGACCCCAAAACATTGGGAAA  1242

Query  1994791  TA----------TTCaaaaaaaaa---------aGTATACCAATGGCTGTGTGTGGCCAG  1994831
                ||          | |||| | |||         |||||| ||||||||| |||||||| |
Sbjct  1241     TAGAAAAGAGAATGCAAAGAGAAAGTGCGCTGAAGTATAACAATGGCTGGGTGTGGCCGG  1182

Query  1994832  TCTAAATGTCTATTCTGCACAAGGTACAGACAAGTCTTGTGGGATCCATGCCTGGTTCAT  1994891
                | ||  ||||||||| ||||||||||  ||||||||||||||||| ||||||||||||||
Sbjct  1181     TATACTTGTCTATTCAGCACAAGGTATGGACAAGTCTTGTGGGATGCATGCCTGGTTCAT  1122

Query  1994892  TTTAATAAACGTTAGCTTGTCCACATTGGCTGTGGACAGACGGCTGCGCTGGTCTGTGAT  1994951
                |||||| ||||| ||||||| |||||||||||||||||| |||||||||| |||||||||
Sbjct  1121     TTTAATGAACGTGAGCTTGTGCACATTGGCTGTGGACAGGCGGCTGCGCTTGTCTGTGAT  1062

Query  1994952  AACGCCCCCTGCTGTGCTAAACACAGGTTCAGACAATACACTGGCTGCAGGGCAGGCCA-  1995010
                 || ||| |||| |||||||||||| |||| |||||||||||||| |||| ||||| || 
Sbjct  1061     TACCCCCGCTGCCGTGCTAAACACACGTTCGGACAATACACTGGCCGCAGTGCAGGACAG  1002

Query  1995011  CACGTCCAAGGCATAAAGGGCAAGCTCAGGCCATGTGCCCAATTTGGAGACCCAGAAGTT  1995070
                ||| |||||||| |||||||||||||||||||||||||||||||||||||||||||||||
Sbjct  1001     CACCTCCAAGGCGTAAAGGGCAAGCTCAGGCCATGTGCCCAATTTGGAGACCCAGAAGTT  942

Query  1995071  GAATGGGGCGGACCCATCGGTTAGTACGTGTAGGCGTGTGCACACATACTGTTCCACCAT  1995130
                |||| |||| |||| ||| || ||||||||| ||||||||||||| ||||||||||||||
Sbjct  941      GAATAGGGCAGACCTATCAGTCAGTACGTGTGGGCGTGTGCACACGTACTGTTCCACCAT  882

Query  1995131  GTTGCTGAAATGCTGCCTCCTGCTAAGACGTTGC-----AGCTGGTGGTGCTGTTTGTTG  1995185
                ||||||||||||||||||||||||| |||||| |     ||||| |||||||| ||||||
Sbjct  881      GTTGCTGAAATGCTGCCTCCTGCTAGGACGTTCCGTATCAGCTGTTGGTGCTGGTTGTTG  822

Query  1995186  TGGTGTGCTGCTGACAAAGCTTTTCCACATTTTGGCCATGCTAACCCTGCCTTCTGAGGT  1995245
                ||| ||||||   ||||||||||| |||||||||||||||||||| || |||||||||||
Sbjct  821      TGGCGTGCTG---ACAAAGCTTTTTCACATTTTGGCCATGCTAACTCTCCCTTCTGAGGT  765

Query  1995246  GCTAGCGGTGCCACAGCTGCGTTGGTGACCTCTTCCTCCTCCTCTGCCTACATCTTGTGC  1995305
                ||| |||||||| |||||| ||||| ||| |||||||||||||||||||    |||||||
Sbjct  764      GCTGGCGGTGCCCCAGCTGTGTTGGCGACTTCTTCCTCCTCCTCTGCCTTTGCCTTGTGC  705

Query  1995306  TTCCACTGAGCCCCCGGTGTCATTTGGGAATGCCCTCAGCA-------------------  1995346
                |||||||||| ||||  |||||  |||||||||| ||||||                   
Sbjct  704      TTCCACTGAGGCCCCACTGTCAGGTGGGAATGCCATCAGCAGTGCGTCTACCAGCGTGCG  645

Query  1995347  ----------------TTCTGATCACACTCCAGTGAGGGAATTAAGGATGGCACATTGTC  1995390
                                ||| | |||| ||||||||| ||||| ||||||||||| |||||
Sbjct  644      CTTGTACTCGCACATCTTCAGGTCACGCTCCAGTGACGGAATAAAGGATGGCACGTTGTC  585

Query  1995391  TTTGTAATGGGGATCCAGCAGGGTGGCCACCCAGTAATCAGCACAAGTTAAAATGTGGGC  1995450
                 |||||  ||||||||||||||||||||||||||||||||||||  |||| ||||||| |
Sbjct  584      CTTGTAGCGGGGATCCAGCAGGGTGGCCACCCAGTAATCAGCACTGGTTAGAATGTGGAC  525

Query  1995451  ATCTCGGCTGTCGTTGAGCAGGCACTTCAGCATGTAGTCGCTCATGTGTGCCAGGCTGCC  1995510
                | |||||| ||||||| ||||||||| |||||||||||| ||||||||| ||||||||||
Sbjct  524      AACTCGGCGGTCGTTGCGCAGGCACTGCAGCATGTAGTCACTCATGTGTACCAGGCTGCC  465

Query  1995511  CAGAGGATAAGACAAGCTGTCCTCTGTGGGAAGTGTATCATCTGTGTCCTCCGTATCCCC  1995570
                 |||||  |  |||||||||||||||||||| ||||||| ||||||||||| ||||||||
Sbjct  464      AAGAGGCAACAACAAGCTGTCCTCTGTGGGAGGTGTATCGTCTGTGTCCTCTGTATCCCC  405

Query  1995571  CCAGCCAAGCTCCAGTGATGCCCACGA--------GGGTGCCACCCTGCTGTGAACACGG  1995622
                ||||||| |||||||||||||||| ||        |||||||||||||||||||||| ||
Sbjct  404      CCAGCCACGCTCCAGTGATGCCCATGAGCTGCTTTGGGTGCCACCCTGCTGTGAACATGG  345

Query  1995623  TTCTtcctcctcctaatcatcctcgtcctcctcatcctccAGAACTGTGCCCTGGCTTGA  1995682
                   ||||||||||| ||||||||| |||||||||||||||||||||||||||||||| ||
Sbjct  344      ---TTCCTCCTCCTCATCATCCTCCTCCTCCTCATCCTCCAGAACTGTGCCCTGGCTGGA  288

Query  1995683  AAtttttttACCTGGCCTATGCTGGTGCAGGAACCCACCCTCCGAGCCCCTTGTGAATGA  1995742
                 | || | |||||||||| || |||||||||||||||||||| ||||| |||||||||||
Sbjct  287      CAGTTGTGTACCTGGCCTCTGTTGGTGCAGGAACCCACCCTCTGAGCCACTTGTGAATGA  228

Query  1995743  CTGGCCTAATAACCGTGGAAATGACCCCTCTTCCTCCTCCTTCTGTGCCACATCCTCTTC  1995802
                ||||||| |||||| ||||||||| |||| ||  |||||| ||| |||    |||| | |
Sbjct  227      CTGGCCTGATAACCATGGAAATGATCCCTTTTGTTCCTCC-TCT-TGC----TCCTGTGC  174

Query  1995803  CATCATCACCCGAAGTGTTTTTTCAAGGAGACATAGAAGTGGGAT-GTAACGCTGAGAAC  1995861
                || |||      ||||||||||||||||||||||||||||||||| ||||||||||| ||
Sbjct  173      CA-CATTTTTTCAAGTGTTTTTTCAAGGAGACATAGAAGTGGGATAGTAACGCTGAGGAC  115

Query  1995862  AATGTCATCGGTACTGGCCATGTTGGTGGAGTACTCGAAACACTGCAATATGGTACACAG  1995921
                  ||||||||| ||||||||||||||||||||| ||||||||  | || | || ||||| 
Sbjct  114      GGTGTCATCGGCACTGGCCATGTTGGTGGAGTATTCGAAACAGCGGAACACGGCACACAC  55

Query  1995922  GTCTCGCATGGAGGCCCACTCGTTGGTGGTGAAGTGGTGCTTTTCTGCAGAGCG  1995975
                ||| ||||||||||||||||||||||||||||||||||||| ||| ||||||||
Sbjct  54       GTCCCGCATGGAGGCCCACTCGTTGGTGGTGAAGTGGTGCTGTTCCGCAGAGCG  1


Range 9: 1 to 1226

Score:1413 bits(1566), Expect:0.0, 
Identities:1058/1248(85%),  Gaps:55/1248(4%), Strand: Plus/Minus

Query  434566  aaaGAATAAGTTCACTTAAGTATACCAATGGCTGTGTGAGGCCGGTATAAATGTCTATTC  434625
               |||||  |||| | || ||||||| ||||||||| ||| ||||||||||  |||||||||
Sbjct  1226    AAAGAGAAAGTGCGCTGAAGTATAACAATGGCTGGGTGTGGCCGGTATACTTGTCTATTC  1167

Query  434626  TGCACAAGGTACAGACAAGTCTTGTGGGATCCATGCTTGGTTCATTTTAATAAATGTTAG  434685
                ||||||||||  ||||||||||||||||| ||||| |||||||||||||| || || ||
Sbjct  1166    AGCACAAGGTATGGACAAGTCTTGTGGGATGCATGCCTGGTTCATTTTAATGAACGTGAG  1107

Query  434686  CTTGTCCACATTGGCTGTGGACAGGCGGCTGTGCTTGTCTGTGATAACGCCCCCTGCCGT  434745
               ||||| ||||||||||||||||||||||||| ||||||||||||| || ||| |||||||
Sbjct  1106    CTTGTGCACATTGGCTGTGGACAGGCGGCTGCGCTTGTCTGTGATTACCCCCGCTGCCGT  1047

Query  434746  GCTAAACACACATTCAGACAATACACTGGCTGCAGGGCAGGCCAGCACCTCTAAGGCATA  434805
               ||||||||||| ||| |||||||||||||| |||| ||||| ||||||||| ||||| ||
Sbjct  1046    GCTAAACACACGTTCGGACAATACACTGGCCGCAGTGCAGGACAGCACCTCCAAGGCGTA  987

Query  434806  AAGGGCAAGCTCAGGCCATGTGCCCAATTTGGAGACCCAGAAGTTGAATGGGGCAGACAC  434865
               ||||||||||||||||||||||||||||||||||||||||||||||||| ||||||||  
Sbjct  986     AAGGGCAAGCTCAGGCCATGTGCCCAATTTGGAGACCCAGAAGTTGAATAGGGCAGACCT  927

Query  434866  ATCAGTCAGTACGTGTAAGCGTGTGCACACATACTGTTCCACCATGTTGCTGAAATGCTG  434925
               ||||||||||||||||  |||||||||||| |||||||||||||||||||||||||||||
Sbjct  926     ATCAGTCAGTACGTGTGGGCGTGTGCACACGTACTGTTCCACCATGTTGCTGAAATGCTG  867

Query  434926  CCTCCTGCTAAGATGTTGCCTACCAGCTGGTGGTGCTGTTTGTTGTGGCGTGCTGCTGAC  434985
               |||||||||| || ||| | || |||||| |||||||| ||||||||||||   ||||||
Sbjct  866     CCTCCTGCTAGGACGTTCCGTATCAGCTGTTGGTGCTGGTTGTTGTGGCGT---GCTGAC  810

Query  434986  AAAGCTTTTCCACATTTCGGCTATGCTAACCCTGCCTTCTGAGGTGCTGGTGGTGCCACA  435045
               ||||||||| ||||||| ||| |||||||| || |||||||||||||||| |||||| ||
Sbjct  809     AAAGCTTTTTCACATTTTGGCCATGCTAACTCTCCCTTCTGAGGTGCTGGCGGTGCCCCA  750

Query  435046  GCTGCGTTGGCGACCTCTTCCTCCTCCTCTGCCTTCGCCTTGTGCTTCCACTGAGCCCCC  435105
               |||| ||||||||| |||||||||||||||||||| ||||||||||||||||||| ||||
Sbjct  749     GCTGTGTTGGCGACTTCTTCCTCCTCCTCTGCCTTTGCCTTGTGCTTCCACTGAGGCCCC  690

Query  435106  GGTGTCATTTGTGAATGCCCTCAGCAGCACGTCTACCAGCGTGCGCTTGTAGTCGCGCA-  435164
                 |||||  || ||||||| |||||||  |||||||||||||||||||||| |||| || 
Sbjct  689     ACTGTCAGGTGGGAATGCCATCAGCAGTGCGTCTACCAGCGTGCGCTTGTACTCGCACAT  630

Query  435165  CCTCCGATCACACTCCAGTGAAGGAATTAAGGACGGAATGTTGTTCTTGTAATGGGTATC  435224
               | || | |||| ||||||||| ||||| ||||| || | ||||| ||||||  ||| |||
Sbjct  629     CTTCAGGTCACGCTCCAGTGACGGAATAAAGGATGGCACGTTGTCCTTGTAGCGGGGATC  570

Query  435225  CAGCAGGGTGTCCACCCAGTAATCAGCACAAGTTACAATATGGGCAACTCAGCTGTCATT  435284
               |||||||||| ||||||||||||||||||  |||| ||| ||| |||||| || ||| ||
Sbjct  569     CAGCAGGGTGGCCACCCAGTAATCAGCACTGGTTAGAATGTGGACAACTCGGCGGTCGTT  510

Query  435285  GAGCAGGCACTGCAGCATGTAGTCGCTCATGTGTGCCAGGCTGCCCAGAGGCAAAGACAA  435344
               | |||||||||||||||||||||| ||||||||| |||||||||| ||||||||  ||||
Sbjct  509     GCGCAGGCACTGCAGCATGTAGTCACTCATGTGTACCAGGCTGCCAAGAGGCAACAACAA  450

Query  435345  GCTGTCCTCTGTGGGAGGTG--TCATCTGTGCCCTTCGTATC------------------  435384
               ||||||||||||||||||||  || |||||| |||  |||||                  
Sbjct  449     GCTGTCCTCTGTGGGAGGTGTATCGTCTGTGTCCTCTGTATCCCCCCAGCCACGCTCCAG  390

Query  435385  ------------GCTGCGCTGGGTGCCACCCTGCTGTGAACACGGTtcctcctcctgctc  435432
                           |||||  ||||||||||||||||||||||| ||||||||      |||
Sbjct  389     TGATGCCCATGAGCTGCTTTGGGTGCCACCCTGCTGTGAACATGGTTCCTC------CTC  336

Query  435433  ctcatcatcctcgtcctccttatcctccAGAACTGTGCCCTGACTTGAAAtttttttACC  435492
               |||||||||||| ||||||| ||||||||||||||||||||| || || | || | ||||
Sbjct  335     CTCATCATCCTCCTCCTCCTCATCCTCCAGAACTGTGCCCTGGCTGGACAGTTGTGTACC  276

Query  435493  TGGCCTATGCTGGTGCAGGAACCCACACTCCGAGCCACTTGTGAATGACTGGCCTGATAA  435552
               |||||| || |||||||||||||||| ||| |||||||||||||||||||||||||||||
Sbjct  275     TGGCCTCTGTTGGTGCAGGAACCCACCCTCTGAGCCACTTGTGAATGACTGGCCTGATAA  216

Query  435553  CCGTGGAAATGACCCCTCTTCCTCCTCCTCTTCCTCCTGTGCCACATCCTCTTCCATCAT  435612
               || ||||||||| |||| ||  |||||||||| ||||||||||||||  | |||      
Sbjct  215     CCATGGAAATGATCCCTTTTGTTCCTCCTCTTGCTCCTGTGCCACAT-TTTTTC------  163

Query  435613  CGCCCGAAGTGTTTTTTCAAGGAGACATAGAAGTGGGATAGTAACGCTGAGAACAGCGTC  435672
                     ||||||||||||||||||||||||||||||||||||||||||||| || | |||
Sbjct  162     ------AAGTGTTTTTTCAAGGAGACATAGAAGTGGGATAGTAACGCTGAGGACGGTGTC  109

Query  435673  ATCTGCACTGGCCATGTTGGTAGAGTACTCGAAACACCGCAATATGGTACACAGGTCTCA  435732
               ||| ||||||||||||||||| ||||| |||||||| || || | || ||||| ||| | 
Sbjct  108     ATCGGCACTGGCCATGTTGGTGGAGTATTCGAAACAGCGGAACACGGCACACACGTCCCG  49

Query  435733  CATGGAGGCCCACTCATTGGTGGTGAAGGGGTGCTGTTCCGCAGAGCG  435780
               ||||||||||||||| |||||||||||| |||||||||||||||||||
Sbjct  48      CATGGAGGCCCACTCGTTGGTGGTGAAGTGGTGCTGTTCCGCAGAGCG  1


Range 10: 1 to 1191

Score:1362 bits(1510), Expect:0.0, 
Identities:1027/1219(84%),  Gaps:67/1219(5%), Strand: Plus/Plus

Query  1919187  CGCTCTGCAGAAAAGCACCACTTCACCACCAACGAGTGGGCCTCCATGCGAGACCTGTGT  1919246
                |||||||| ||| ||||||||||||||||||||||||||||||||||||| ||| |||||
Sbjct  1        CGCTCTGCGGAACAGCACCACTTCACCACCAACGAGTGGGCCTCCATGCGGGACGTGTGT  60

Query  1919247  ACCATATTGCGGTGTTTCAAGTACTCCACCAAAATGGCCAATGCCGATGACGCTGTTCTC  1919306
                 || | || || |||||| | ||||||||||| ||||||| |||||||||| | || |||
Sbjct  61       GCCGTGTTCCGCTGTTTCGAATACTCCACCAACATGGCCAGTGCCGATGACACCGTCCTC  120

Query  1919307  AGCGTTACTATCCCACTTCTATGTCTCCTTGAAAAAACACTTCGGGTGATGATGGAAGAG  1919366
                ||||||||||||||||||||||||||||||||||||||||||            ||| | 
Sbjct  121      AGCGTTACTATCCCACTTCTATGTCTCCTTGAAAAAACACTT------------GAAAAA  168

Query  1919367  GATGTGGCACATGGTGAAGAGGAGGAGGAAGAGGGGTCATTTCCACTGTTATCAGGCCAG  1919426
                 |||||||||| |   ||||||||||  || |||| |||||||||  |||||||||||||
Sbjct  169      -ATGTGGCACAGGAGCAAGAGGAGGAACAAAAGGGATCATTTCCATGGTTATCAGGCCAG  227

Query  1919427  TCATTCACAAGTGGCTCGGAGGGTGGGTTCCTGCACCAGTATAGGCCAGGTAAAAAATTT  1919486
                ||||||||||||||||| ||||||||||||||||||||  | |||||||||| | || | 
Sbjct  228      TCATTCACAAGTGGCTCAGAGGGTGGGTTCCTGCACCAACAGAGGCCAGGTACACAACTG  287

Query  1919487  TCAAGCTAGGGCACAGTTCTggaggatgaggaggacgaggatgatgatgaggaagaggag  1919546
                || ||| |||||||||||||||||||||||||||| ||||||||||| |||||      |
Sbjct  288      TCCAGCCAGGGCACAGTTCTGGAGGATGAGGAGGAGGAGGATGATGAGGAGGA------G  341

Query  1919547  gaACCGTGTTCACAGCAGGGTGGCACCCAACGCAGCTCGTGGGCATCACTGGAGCATGCC  1919606
                ||||| |||||||||||||||||||||||| ||||||| |||||||||||||||| || |
Sbjct  342      GAACCATGTTCACAGCAGGGTGGCACCCAAAGCAGCTCATGGGCATCACTGGAGCGTGGC  401

Query  1919607  TGGTGGGATACAGAGGACACAGATGATACACCTCCCACAGAGGGCAGCTTG---------  1919657
                ||| ||||||||||||||||||| ||||||||||||||||||| |||||||         
Sbjct  402      TGGGGGGATACAGAGGACACAGACGATACACCTCCCACAGAGGACAGCTTGTTGTTGCCT  461

Query  1919658  ------------GCACACATGAGCAACTACATGCTGCAGTGCCTGCTCAACAACAGCCGA  1919705
                            | |||||||||  ||||||||||||||||||||| |||| || |||||
Sbjct  462      CTTGGCAGCCTGGTACACATGAGTGACTACATGCTGCAGTGCCTGCGCAACGACCGCCGA  521

Query  1919706  GTTGCTCACATTTTAACTTGTGCTGATTACTGGATGGCCACCCTGCTGGATCCCGGTTAC  1919765
                ||||  |||||| ||||  |||||||||||||| |||||||||||||||||||| | |||
Sbjct  522      GTTGTCCACATTCTAACCAGTGCTGATTACTGGGTGGCCACCCTGCTGGATCCCCGCTAC  581

Query  1919766  AAAGACAACGTGCCGCCCTTAATTCCCTCACTGGAGCGTGATCGGAAGA-----------  1919814
                || |||||||||||  |||| ||||| |||||||||||||| | |||||           
Sbjct  582      AAGGACAACGTGCCATCCTTTATTCCGTCACTGGAGCGTGACCTGAAGATGTGCGAGTAC  641

Query  1919815  -------CGCTGGTAGACGAGCTGCTGAGGGCATTCCCAAATGACACCGGGGGCTCAGTG  1919867
                       ||||||||||||  ||||||| ||||||||||  |||||  |||| |||||||
Sbjct  642      AAGCGCACGCTGGTAGACGCACTGCTGATGGCATTCCCACCTGACAGTGGGGCCTCAGTG  701

Query  1919868  GAAGCACAGGGCAAAGGCAGAGGAGGAGTAAGAGGTCGCAAATGCAAACGCAGCTGTGGC  1919927
                |||||||| ||||||||||||||||||| |||| ||||| ||      | |||||| |||
Sbjct  702      GAAGCACAAGGCAAAGGCAGAGGAGGAGGAAGAAGTCGCCAA------CACAGCTGGGGC  755

Query  1919928  ACCGCCAGCACCTCAGAAGGCAGGGTTAGCATGGCTGAAATGTGGAAAAGCTTTGTCAGC  1919987
                |||||||||||||||||||| || |||||||||||  ||||||| |||||||||||||||
Sbjct  756      ACCGCCAGCACCTCAGAAGGGAGAGTTAGCATGGCCAAAATGTGAAAAAGCTTTGTCAGC  815

Query  1919988  AGCACGCCATAACAAACAGCACCACCAGCTGATAGGCAACATCTTAGCAGGAGGCAGCAT  1920047
                |   ||||| ||||| |||||||| ||||||||| | ||| || ||||||||||||||||
Sbjct  816      A---CGCCACAACAACCAGCACCAACAGCTGATACGGAACGTCCTAGCAGGAGGCAGCAT  872

Query  1920048  TTCAGCAACATGGTGGAACAGTATGTGTGCACACGCCTACACGTACTGACTGATGGGTCT  1920107
                ||||||||||||||||||||||| ||||||||||||| |||||||||||||||| |||||
Sbjct  873      TTCAGCAACATGGTGGAACAGTACGTGTGCACACGCCCACACGTACTGACTGATAGGTCT  932

Query  1920108  GCCCCATTCAACTTCTGGGTCTCCAAATTGGGCACATGGCCTGAGCTTGCCCTTTATGCC  1920167
                |||| ||||||||||||||||||||||||||||||||||||||||||||||||||| |||
Sbjct  933      GCCCTATTCAACTTCTGGGTCTCCAAATTGGGCACATGGCCTGAGCTTGCCCTTTACGCC  992

Query  1920168  TTGGAGGTGCTGGCCTGCCCTGCAGCCAGTGTATTGTCTGAACGTGTATTTAGCATGGCA  1920227
                |||||||||||| ||||| |||| |||||||||||||| |||||||| ||||||| ||||
Sbjct  993      TTGGAGGTGCTGTCCTGCACTGCGGCCAGTGTATTGTCCGAACGTGTGTTTAGCACGGCA  1052

Query  1920228  GGGGGCGTTATCACAGACAAGCACAGCTGCCTGTCCACAGCCAACGTGGACAAGCTAACA  1920287
                | ||| || ||||||||||||| |||| |||||||||||||||| ||| ||||||| || 
Sbjct  1053     GCGGGGGTAATCACAGACAAGCGCAGCCGCCTGTCCACAGCCAATGTGCACAAGCTCACG  1112

Query  1920288  TTTATTAAAATGAGCCAGGCATGGATCCCACAAGACTTGTCTGTACCTTGTGCAGAATAG  1920347
                || |||||||||| ||||||||| |||||||||||||||||  |||||||||| ||||||
Sbjct  1113     TTCATTAAAATGAACCAGGCATGCATCCCACAAGACTTGTCCATACCTTGTGCTGAATAG  1172

Query  1920348  ACATTTAGACCGGCCTCAC  1920366
                |||  || ||||||| |||
Sbjct  1173     ACAAGTATACCGGCCACAC  1191


Range 11: 169 to 1226

Score:1324 bits(1468), Expect:0.0, 
Identities:929/1061(88%),  Gaps:16/1061(1%), Strand: Plus/Minus

Query  1096573  aaaGAATAAGTTCACTTAAGTATACCAATGGCTGTGTGAGGCCGGTATAAATGTCTATTC  1096632
                |||||  |||| | || ||||||| ||||||||| ||| ||||||||||  |||||||||
Sbjct  1226     AAAGAGAAAGTGCGCTGAAGTATAACAATGGCTGGGTGTGGCCGGTATACTTGTCTATTC  1167

Query  1096633  TGCACAAGGTACAGACAAGTTTTGTGGTATCCATGCATGGTTCATTTTAATAAACGTTAA  1096692
                 ||||||||||  ||||||| |||||| || ||||| |||||||||||||| ||||| | 
Sbjct  1166     AGCACAAGGTATGGACAAGTCTTGTGGGATGCATGCCTGGTTCATTTTAATGAACGTGAG  1107

Query  1096693  CTTGTCCACGTTGGCTGTGGACAGACGGCTGCGCTTGTCTGTGATAACTCCCCCTGCCGT  1096752
                ||||| ||| |||||||||||||| |||||||||||||||||||| || ||| |||||||
Sbjct  1106     CTTGTGCACATTGGCTGTGGACAGGCGGCTGCGCTTGTCTGTGATTACCCCCGCTGCCGT  1047

Query  1096753  GCTAAACACACGTTCAGATAATACACTGGCTGCAGGGCAGGCCAGCACCTCCAAGGCATA  1096812
                ||||||||||||||| || ||||||||||| |||| ||||| ||||||||||||||| ||
Sbjct  1046     GCTAAACACACGTTCGGACAATACACTGGCCGCAGTGCAGGACAGCACCTCCAAGGCGTA  987

Query  1096813  AAGGGCAAGCTCAGGCCATGTGTCCAATTTGGAGACCCAGAAGTTGAATGGGGCAGACCC  1096872
                |||||||||||||||||||||| |||||||||||||||||||||||||| ||||||||| 
Sbjct  986      AAGGGCAAGCTCAGGCCATGTGCCCAATTTGGAGACCCAGAAGTTGAATAGGGCAGACCT  927

Query  1096873  ATCAGTCATTAGGTGTAAGGGTGTGCACACATACTGTTCCACCATGTTGCCGAAATGCTG  1096932
                |||||||| || ||||  | |||||||||| ||||||||||||||||||| |||||||||
Sbjct  926      ATCAGTCAGTACGTGTGGGCGTGTGCACACGTACTGTTCCACCATGTTGCTGAAATGCTG  867

Query  1096933  CCTCCTGCTAAGACATTGCCTATCAGCTGGTGGTGCTGTTTTTTGTGGCGTGCTGCTGAC  1096992
                |||||||||| ||| || | ||||||||| |||||||| || |||||||||||||   ||
Sbjct  866      CCTCCTGCTAGGACGTTCCGTATCAGCTGTTGGTGCTGGTTGTTGTGGCGTGCTG---AC  810

Query  1096993  CAAGCTTTTCCACATTTTGGCCATGCTAACCCTGCCTTCTGAGGTGCTGGAGGTGCAACA  1097052
                 |||||||| |||||||||||||||||||| || |||||||||||||||| |||||  ||
Sbjct  809      AAAGCTTTTTCACATTTTGGCCATGCTAACTCTCCCTTCTGAGGTGCTGGCGGTGCCCCA  750

Query  1097053  GCTGTGTTGGCGACCTCTTCCTCCTCCTCTGCCTTCGCCTTGTGCTTCCACTGAGCCCCC  1097112
                |||||||||||||| |||||||||||||||||||| ||||||||||||||||||| ||||
Sbjct  749      GCTGTGTTGGCGACTTCTTCCTCCTCCTCTGCCTTTGCCTTGTGCTTCCACTGAGGCCCC  690

Query  1097113  GGTGTCATTTGGGAATGCCCTCAGCAGCGCGTCTACCAG-------------TCTCACAT  1097159
                  |||||  |||||||||| ||||||| |||||||||||             || |||||
Sbjct  689      ACTGTCAGGTGGGAATGCCATCAGCAGTGCGTCTACCAGCGTGCGCTTGTACTCGCACAT  630

Query  1097160  TTTCCAACCTCGCTCCAGTGAGGGAATTAAGGACGGCACGTTGTCCTTGTAAGGGGGATC  1097219
                 |||    | ||||||||||| ||||| ||||| |||||||||||||||||  |||||||
Sbjct  629      CTTCAGGTCACGCTCCAGTGACGGAATAAAGGATGGCACGTTGTCCTTGTAGCGGGGATC  570

Query  1097220  CAGCAGGGTGGTCACCCAGTAATCAGCACAAGTTACAATGTGGGCAACTCGGCTGTCGTT  1097279
                ||||||||||| |||||||||||||||||  |||| ||||||| ||||||||| ||||||
Sbjct  569      CAGCAGGGTGGCCACCCAGTAATCAGCACTGGTTAGAATGTGGACAACTCGGCGGTCGTT  510

Query  1097280  GTGCAGGCACTGCAGCATGTAGTCGCTCATGTGTGCCAGGCTGCCCAGAGGCAAAGACAA  1097339
                | |||||||||||||||||||||| ||||||||| |||||||||| ||||||||  ||||
Sbjct  509      GCGCAGGCACTGCAGCATGTAGTCACTCATGTGTACCAGGCTGCCAAGAGGCAACAACAA  450

Query  1097340  GCTGTCCTCTATGGGAGGTGTATCATCTGTGTCCTCCGTATCCCCCCAGCCACACTCCAG  1097399
                |||||||||| ||||||||||||| ||||||||||| |||||||||||||||| ||||||
Sbjct  449      GCTGTCCTCTGTGGGAGGTGTATCGTCTGTGTCCTCTGTATCCCCCCAGCCACGCTCCAG  390

Query  1097400  TGATGCCCATGAGCTGTGTTGGGTGCCACACTGCTGTGAACACGGTtcctcctcctcctc  1097459
                ||||||||||||||||  ||||||||||| |||||||||||| |||||||||||||| ||
Sbjct  389      TGATGCCCATGAGCTGCTTTGGGTGCCACCCTGCTGTGAACATGGTTCCTCCTCCTCATC  330

Query  1097460  atccttgtcctcctcatcctccAGAACTGTGCCCTGGCTTGAAAATGTTTTACCTGGCAT  1097519
                |||||  |||||||||||||||||||||||||||||||| || | |  | |||||||| |
Sbjct  329      ATCCTCCTCCTCCTCATCCTCCAGAACTGTGCCCTGGCTGGACAGTTGTGTACCTGGCCT  270

Query  1097520  ATGCTGGTGCAGGAACCCACCCTCTGAGCCACTTGTGAATGACTGGCCTGATAACCGTGG  1097579
                 || |||||||||||||||||||||||||||||||||||||||||||||||||||| |||
Sbjct  269      CTGTTGGTGCAGGAACCCACCCTCTGAGCCACTTGTGAATGACTGGCCTGATAACCATGG  210

Query  1097580  AAATGGCCCCTCTTCCTCCTCCTCTTCCTCCTGTGCCACAT  1097620
                |||||  |||| ||  |||||||||| ||||||||||||||
Sbjct  209      AAATGATCCCTTTTGTTCCTCCTCTTGCTCCTGTGCCACAT  169


Range 12: 250 to 1200

Score:1071 bits(1187), Expect:0.0, 
Identities:814/960(85%),  Gaps:12/960(1%), Strand: Plus/Plus

Query  1964221  GTGGGTTCCTGCACCAGCATAGGCCAGGTCCAAAATATTCAAGCCAGGGCACAGTTCTgg  1964280
                |||||||||||||||| || ||||||||| || ||   || |||||||||||||||||||
Sbjct  250      GTGGGTTCCTGCACCAACAGAGGCCAGGTACACAACTGTCCAGCCAGGGCACAGTTCTGG  309

Query  1964281  aggacgaggaggacgaggaagatgagaaggaggaggaATTG---CAGCAGGGTGTCACCC  1964337
                |||| |||||||| ||||| |||||| |||||||   ||     |||||||||| |||||
Sbjct  310      AGGATGAGGAGGAGGAGGATGATGAGGAGGAGGAACCATGTTCACAGCAGGGTGGCACCC  369

Query  1964338  AACGCAGCTCGTGGGCATCACTGGAGCGTGGCTGGGGGGATACAGAGGGCACAGATGATA  1964397
                || ||||||| ||||||||||||||||||||||||||||||||||||| |||||| ||||
Sbjct  370      AAAGCAGCTCATGGGCATCACTGGAGCGTGGCTGGGGGGATACAGAGGACACAGACGATA  429

Query  1964398  TACCTCCCACAGAGGACAGCTTGTCTTTGCCTGTGGGCAGCCTGGTACACATGGCTGACT  1964457
                 |||||||||||||||||||||||  |||||| | ||||||||||||||||||  |||||
Sbjct  430      CACCTCCCACAGAGGACAGCTTGTTGTTGCCTCTTGGCAGCCTGGTACACATGAGTGACT  489

Query  1964458  ACATGCTGCAGTGCCTGCGCAACGACATCCGAGTTGCCCACATTGTAACTTCCTCTAATT  1964517
                ||||||||||||||||||||||||||  |||||||| ||||||| ||||     || |||
Sbjct  490      ACATGCTGCAGTGCCTGCGCAACGACCGCCGAGTTGTCCACATTCTAACCAGTGCTGATT  549

Query  1964518  ACTGGGTGGCCACCCTGCTGGATCCCCGTTACAAGGACAACGTGCCGTCCTTAATCCCCT  1964577
                |||||||||||||||||||||||||||| ||||||||||||||||| ||||| || || |
Sbjct  550      ACTGGGTGGCCACCCTGCTGGATCCCCGCTACAAGGACAACGTGCCATCCTTTATTCCGT  609

Query  1964578  CACTGGAGCGTGAGAGGAAGATGCGCGACTACAAGCGTACACTGGTAGAGGCGCTGCTGA  1964637
                |||||||||||||   ||||||| |||| |||||||| || |||||||| || |||||||
Sbjct  610      CACTGGAGCGTGACCTGAAGATGTGCGAGTACAAGCGCACGCTGGTAGACGCACTGCTGA  669

Query  1964638  GGGCATTCCCAAATGATACCGGGGGCTTAGCGGAAGCACAAGGTGAAGGTAGAGGAGGAG  1964697
                 ||||||||||  ||| |  |||| || || ||||||||||||  |||| ||||||||||
Sbjct  670      TGGCATTCCCACCTGACAGTGGGGCCTCAGTGGAAGCACAAGGCAAAGGCAGAGGAGGAG  729

Query  1964698  GAGGAGGTAGAGGCCACCAACGCAGCTGTGCCACCACCAGCACCTCAGAAGGCAGGGTTA  1964757
                ||      ||| | | ||||| |||||| | |||| |||||||||||||||| || ||||
Sbjct  730      GA------AGAAGTCGCCAACACAGCTGGGGCACCGCCAGCACCTCAGAAGGGAGAGTTA  783

Query  1964758  GCATGCATGAAATGTGGCAAAGCTTTGTCAGCAGCCCGCCACAACAAACAGCACAACCAG  1964817
                |||||    |||||||  |||||||||||||||   ||||||||||| |||||| | |||
Sbjct  784      GCATGGCCAAAATGTGAAAAAGCTTTGTCAGCA---CGCCACAACAACCAGCACCAACAG  840

Query  1964818  CCAATAGACAACGTCTTAGCAGGAGGCAGCATTTCAGCAACATGGTGCAAGAGTATGTGG  1964877
                |  |||   |||||| ||||||||||||||||||||||||||||||| || |||| ||| 
Sbjct  841      CTGATACGGAACGTCCTAGCAGGAGGCAGCATTTCAGCAACATGGTGGAACAGTACGTGT  900

Query  1964878  GCACATGCCTACACGTACTGCCTGATGGGTCTGCCCCATTCAACTTCTGGGTCTCCAAAT  1964937
                ||||| ||| |||||||||| ||||| ||||||||| |||||||||||||||||||||||
Sbjct  901      GCACACGCCCACACGTACTGACTGATAGGTCTGCCCTATTCAACTTCTGGGTCTCCAAAT  960

Query  1964938  TGGCCACATGGCCTGAGCTTGCCGTTTATGCCTTGGAGGTGCTGGTCTGCCCTGCAGCCA  1964997
                ||| ||||||||||||||||||| |||| |||||||||||||||  |||| |||| ||||
Sbjct  961      TGGGCACATGGCCTGAGCTTGCCCTTTACGCCTTGGAGGTGCTGTCCTGCACTGCGGCCA  1020

Query  1964998  GTGTATTGTCGGAACGTGTGTTTAACATGGCAGGGGGCGTTATCACAGACAAGCGAAGCC  1965057
                |||||||||| ||||||||||||| || ||||| ||| || |||||||||||||| ||||
Sbjct  1021     GTGTATTGTCCGAACGTGTGTTTAGCACGGCAGCGGGGGTAATCACAGACAAGCGCAGCC  1080

Query  1965058  GTTTGTCCACATCCAATGTGGACAAGCTAACCTTTATTAAAATGAATCAGGCATGGATCC  1965117
                |  |||||||| |||||||| ||||||| || || ||||||||||| |||||||| ||||
Sbjct  1081     GCCTGTCCACAGCCAATGTGCACAAGCTCACGTTCATTAAAATGAACCAGGCATGCATCC  1140

Query  1965118  CACAATACTTGTCTGTACCTTGTGCAGAATAAACATTTAGACCATACTCACACAGCCATT  1965177
                ||||| |||||||  |||||||||| ||||| |||  || |||   | ||| ||||||||
Sbjct  1141     CACAAGACTTGTCCATACCTTGTGCTGAATAGACAAGTATACCGGCCACACCCAGCCATT  1200


Range 13: 15 to 899

Score:992 bits(1099), Expect:0.0, 
Identities:761/910(84%),  Gaps:59/910(6%), Strand: Plus/Minus

Query  2561497  CACATACTGTTCCACCATGTTGCTGAAATGCTGCCTCCTGCTAAGACATTGCCTATCAGC  2561556
                ||| ||||||||||||||||||||||||||||||||||||||| ||| || | |||||||
Sbjct  899      CACGTACTGTTCCACCATGTTGCTGAAATGCTGCCTCCTGCTAGGACGTTCCGTATCAGC  840

Query  2561557  TGGTGGTGCTGTTTGTTGTGGCGTGCTGCTGACAAAGCTTTTCCACATTTCTGCCATGAT  2561616
                || |||||||| ||||||||||||||||   ||||||||||| |||||||  |||||| |
Sbjct  839      TGTTGGTGCTGGTTGTTGTGGCGTGCTG---ACAAAGCTTTTTCACATTTTGGCCATGCT  783

Query  2561617  AACCCTGCCTTCTGAGGTGCTGGTGGTGCCACAGCTGCGTTGGCGACCTCTTCCTCCTCC  2561676
                ||| || |||||||||||||||| |||||| |||||| ||||||||| ||||||||||||
Sbjct  782      AACTCTCCCTTCTGAGGTGCTGGCGGTGCCCCAGCTGTGTTGGCGACTTCTTCCTCCTCC  723

Query  2561677  TCTCCCTTTGCCTTGTGCTGCCACTGAGCCCACAGTGTCATTTGGGAATTCCCTCAGCAG  2561736
                ||| ||||||||||||||| |||||||| || || |||||  ||||||| || |||||||
Sbjct  722      TCTGCCTTTGCCTTGTGCTTCCACTGAGGCCCCACTGTCAGGTGGGAATGCCATCAGCAG  663

Query  2561737  CCCGTCTACCAGCGTGCGCTTGTAGTCGCACATCTTCTGATCATGCTCCAGTGAGGGAAT  2561796
                  |||||||||||||||||||||| |||||||||||| | ||| |||||||||| |||||
Sbjct  662      TGCGTCTACCAGCGTGCGCTTGTACTCGCACATCTTCAGGTCACGCTCCAGTGACGGAAT  603

Query  2561797  TGAGGACGGCACCTTGTCCTTGTAACGGGGATCCAGCAGGGTGGCCACCCAGTAATCAGC  2561856
                  |||| ||||| ||||||||||| |||||||||||||||||||||||||||||||||||
Sbjct  602      AAAGGATGGCACGTTGTCCTTGTAGCGGGGATCCAGCAGGGTGGCCACCCAGTAATCAGC  543

Query  2561857  ACAAGCTACAATGTGG-----------------------GCACTGCAGCGAGTAGTCGCT  2561893
                ||  | || |||||||                       ||||||||||  |||||| ||
Sbjct  542      ACTGGTTAGAATGTGGACAACTCGGCGGTCGTTGCGCAGGCACTGCAGCATGTAGTCACT  483

Query  2561894  CATGAGTGCCAGGCTGCCCAGAGGCAAAGACAAGCTGTCCTCTGTGGGAGGTGTATCATC  2561953
                |||| || |||||||||| ||||||||  |||||||||||||||||||||||||||| ||
Sbjct  482      CATGTGTACCAGGCTGCCAAGAGGCAACAACAAGCTGTCCTCTGTGGGAGGTGTATCGTC  423

Query  2561954  TGTGTCCTCCGTATCCCCCCAGCCATGCTCCAGAGATGCCCACAAGCTGCGTTGGGTGCC  2562013
                ||||||||| ||||||||||||||| ||||||| ||||||||  |||||| |||||||||
Sbjct  422      TGTGTCCTCTGTATCCCCCCAGCCACGCTCCAGTGATGCCCATGAGCTGCTTTGGGTGCC  363

Query  2562014  ACCCTGCTGTAACCACAGTTCTtcctcatcctcctcctcatcatcctcatcctcctcatc  2562073
                |||||||||| | ||  ||||         |||||||||||||||||| |||||||||||
Sbjct  362      ACCCTGCTGTGAACATGGTTC---------CTCCTCCTCATCATCCTCCTCCTCCTCATC  312

Query  2562074  ctccAGAACTGTGCCCTGGCTTGAAAtttttttACCTGGCCTATGCTGGTGCATGAACCC  2562133
                ||||||||||||||||||||| || | || | |||||||||| || ||||||| ||||||
Sbjct  311      CTCCAGAACTGTGCCCTGGCTGGACAGTTGTGTACCTGGCCTCTGTTGGTGCAGGAACCC  252

Query  2562134  ACCCTCCGAGCCACTTGTGAATGACTGGCCTGATAACCATAGAAATGACCCCTCTTCCTC  2562193
                |||||| ||||||||||||||||||||||||||||||||| ||||||| |||| ||  ||
Sbjct  251      ACCCTCTGAGCCACTTGTGAATGACTGGCCTGATAACCATGGAAATGATCCCTTTTGTTC  192

Query  2562194  CTCCTCTTCCTCCTGTGCCACATCCTCTTCCATCATTACCCAAAGTG-TTTTTCAAGGAG  2562252
                |||||||| ||||||||||||||  | |||            ||||| ||||||||||||
Sbjct  191      CTCCTCTTGCTCCTGTGCCACAT-TTTTTC------------AAGTGTTTTTTCAAGGAG  145

Query  2562253  GCATAGAAGCGGGATAGTAATGC----------GTCATCGGCACTGGCCATGTTGGTGGA  2562302
                 |||||||| |||||||||| ||          |||||||||||||||||||||||||||
Sbjct  144      ACATAGAAGTGGGATAGTAACGCTGAGGACGGTGTCATCGGCACTGGCCATGTTGGTGGA  85

Query  2562303  GTACTCGAAACACCGCAATATGGTACACAGGTCTCGCATGGAGGCCCACTCGTTGGTGGT  2562362
                ||| |||||||| || || | || ||||| ||| ||||||||||||||||||||||||||
Sbjct  84       GTATTCGAAACAGCGGAACACGGCACACACGTCCCGCATGGAGGCCCACTCGTTGGTGGT  25

Query  2562363  GAAGTGGTGC  2562372
                ||||||||||
Sbjct  24       GAAGTGGTGC  15


Range 14: 1 to 622

Score:765 bits(848), Expect:0.0, 
Identities:552/630(88%),  Gaps:13/630(2%), Strand: Plus/Minus

Query  1394091  TCACGCTCCAGTGAGGGAATTAAGGATGGCACGTTGTCCTTGTAACGGGGATCCAGCAGG  1394150
                |||||||||||||| ||||| ||||||||||||||||||||||| |||||||||||||||
Sbjct  622      TCACGCTCCAGTGACGGAATAAAGGATGGCACGTTGTCCTTGTAGCGGGGATCCAGCAGG  563

Query  1394151  GTGGCCACCCAGAAATCAGCACAAGTTACAAAGTGGGCAACTCGGCCGTTGTTGCGCAGG  1394210
                |||||||||||| |||||||||  |||| || |||| ||||||||| || ||||||||||
Sbjct  562      GTGGCCACCCAGTAATCAGCACTGGTTAGAATGTGGACAACTCGGCGGTCGTTGCGCAGG  503

Query  1394211  CACTGCAGCATGTAGTCGCTCATGTGTGCCAAGCTGCCCAGAGGCAAAGACTAGCTGTCC  1394270
                ||||||||||||||||| ||||||||| ||| |||||| ||||||||  || ||||||||
Sbjct  502      CACTGCAGCATGTAGTCACTCATGTGTACCAGGCTGCCAAGAGGCAACAACAAGCTGTCC  443

Query  1394271  TCTGTGGGAGGTGTATCATCTGTGTCCTCCGTAT-CCCCCAGCCATGCTCCAGTGATGCC  1394329
                ||||||||||||||||| ||||||||||| |||| |||||||||| ||||||||||||||
Sbjct  442      TCTGTGGGAGGTGTATCGTCTGTGTCCTCTGTATCCCCCCAGCCACGCTCCAGTGATGCC  383

Query  1394330  CACAAGCTGAGTTGGGTGCCACCCTGCTATGGAACACGGTT--TCC-CCTCCTCCTCCTC  1394386
                ||  |||||  ||||||||||||||||| | ||||| ||||  ||| |||| || |||||
Sbjct  382      CATGAGCTGCTTTGGGTGCCACCCTGCTGT-GAACATGGTTCCTCCTCCTCATCATCCTC  324

Query  1394387  GTCTTCCTCATCCTCCAGAACTGTGCCCTGGGTTGAGA-TTTTTTACCTGGCCTATGTTG  1394445
                 || ||||||||||||||||||||||||||| | || | || | |||||||||| |||||
Sbjct  323      CTCCTCCTCATCCTCCAGAACTGTGCCCTGGCTGGACAGTTGTGTACCTGGCCTCTGTTG  264

Query  1394446  GTGCAGGAACCCACCCTCTGAGCCACTTGTGAATGACTGGCCTGATAACCATGGAAATTA  1394505
                |||||||||||||||||||||||||||||||||||||||||||||||||||||||||| |
Sbjct  263      GTGCAGGAACCCACCCTCTGAGCCACTTGTGAATGACTGGCCTGATAACCATGGAAATGA  204

Query  1394506  CCCCTCTTCCTCCTCCTCCTGTGCCACATCCTCTTCCATCATCGCCTAAAGTGTTTTTTC  1394565
                 |||| ||  |||||||| ||       |||| | ||| |||    | ||||||||||||
Sbjct  203      TCCCTTTTGTTCCTCCTCTTG------CTCCTGTGCCA-CATTTTTTCAAGTGTTTTTTC  151

Query  1394566  AAGGAGACATAGAAGTGGGATAGTAACGCTGAAAACAGTGTCATCGGCACTGGCCATGTT  1394625
                ||||||||||||||||||||||||||||||||  || |||||||||||||||||||||||
Sbjct  150      AAGGAGACATAGAAGTGGGATAGTAACGCTGAGGACGGTGTCATCGGCACTGGCCATGTT  91

Query  1394626  GGTGGAGTACTTGAAACACCGCAATATGGTACACAGGTCTCGCATGGAGGCCCACTGGTT  1394685
                ||||||||| | |||||| || || | || ||||| ||| |||||||||||||||| |||
Sbjct  90       GGTGGAGTATTCGAAACAGCGGAACACGGCACACACGTCCCGCATGGAGGCCCACTCGTT  31

Query  1394686  GGTGGTGAAGTGTTGCTGTTCCGCAGAGCG  1394715
                |||||||||||| |||||||||||||||||
Sbjct  30       GGTGGTGAAGTGGTGCTGTTCCGCAGAGCG  1


Range 15: 663 to 1226

Score:661 bits(732), Expect:0.0, 
Identities:484/567(85%),  Gaps:28/567(4%), Strand: Plus/Minus

Query  1610125  aaaGAATAAGTTCACTTAAGTATACCAATGGCTGTGTGAGACCGGTATAAGTGTCTATTC  1610184
                |||||  |||| | || ||||||| ||||||||| ||| | ||||||||  |||||||||
Sbjct  1226     AAAGAGAAAGTGCGCTGAAGTATAACAATGGCTGGGTGTGGCCGGTATACTTGTCTATTC  1167

Query  1610185  TGCACAAGGTACAGACAAGTCTTGTGGGATCCATGCCTGGTTCATTTTAATAAACGTTAG  1610244
                 ||||||||||  ||||||||||||||||| |||||||||||||||||||| ||||| ||
Sbjct  1166     AGCACAAGGTATGGACAAGTCTTGTGGGATGCATGCCTGGTTCATTTTAATGAACGTGAG  1107

Query  1610245  CTTGTCCACGTTGGCTGTGGACAGGCGGCTGCACTTGTCTGTGATAACGCCCCCTGCTGT  1610304
                ||||| ||| |||||||||||||||||||||| |||||||||||| || ||| |||| ||
Sbjct  1106     CTTGTGCACATTGGCTGTGGACAGGCGGCTGCGCTTGTCTGTGATTACCCCCGCTGCCGT  1047

Query  1610305  GCTAAACACACGTTCAGACAATACACTGGCTGCAGGGCAGGCCAGCACCTCCAAGGCATA  1610364
                ||||||||||||||| |||||||||||||| |||| ||||| ||||||||||||||| ||
Sbjct  1046     GCTAAACACACGTTCGGACAATACACTGGCCGCAGTGCAGGACAGCACCTCCAAGGCGTA  987

Query  1610365  AAGGGCAAGCTCAGGCCATGTGCCCAATTTGGAGACCCAAAAGTTGATTGGGGCAGACCC  1610424
                ||||||||||||||||||||||||||||||||||||||| ||||||| | ||||||||| 
Sbjct  986      AAGGGCAAGCTCAGGCCATGTGCCCAATTTGGAGACCCAGAAGTTGAATAGGGCAGACCT  927

Query  1610425  ATCAGTCAGTACGTGTAGGCGTGTGCACACATACTGTTCCACCATGTTGCTGAAATGCTG  1610484
                |||||||||||||||| ||||||||||||| |||||||||||||||||||||||||||||
Sbjct  926      ATCAGTCAGTACGTGTGGGCGTGTGCACACGTACTGTTCCACCATGTTGCTGAAATGCTG  867

Query  1610485  CCTCCTGCTA-------------------TTGGTGCTGTTTGTTGTGGCGTGCTGCTGAC  1610525
                ||||||||||                   ||||||||| |||||||||||   |||||||
Sbjct  866      CCTCCTGCTAGGACGTTCCGTATCAGCTGTTGGTGCTGGTTGTTGTGGCG---TGCTGAC  810

Query  1610526  AAAGCTTTTCCACATTTCGGCCATGCTAATCCTGCTTTCTGAGATGCTGGCGGTGCCACA  1610585
                ||||||||| ||||||| |||||||||||  || | ||||||| ||||||||||||| ||
Sbjct  809      AAAGCTTTTTCACATTTTGGCCATGCTAACTCTCCCTTCTGAGGTGCTGGCGGTGCCCCA  750

Query  1610586  GCTGCATTGGCGA------CCTCTTCCTCTGTCTTCGCCTTGTGCTTCAACTGAGCCCCC  1610639
                ||||  |||||||      |||| ||||||| ||| |||||||||||| |||||| ||||
Sbjct  749      GCTGTGTTGGCGACTTCTTCCTCCTCCTCTGCCTTTGCCTTGTGCTTCCACTGAGGCCCC  690

Query  1610640  AGTGTCATTTGGGAATGCCCTCAGCAG  1610666
                | |||||  |||||||||| |||||||
Sbjct  689      ACTGTCAGGTGGGAATGCCATCAGCAG  663


Range 16: 660 to 1210

Score:645 bits(714), Expect:0.0, 
Identities:479/560(86%),  Gaps:9/560(1%), Strand: Plus/Minus

Query  1721315  GAAGTATATGAATGGCTGTGTGAGTCCGGTCTAAATGTTTATTCTGCACAAGGTACAGAC  1721374
                ||||||||  |||||||| ||| | ||||| ||  ||| ||||| ||||||||||  |||
Sbjct  1210     GAAGTATAACAATGGCTGGGTGTGGCCGGTATACTTGTCTATTCAGCACAAGGTATGGAC  1151

Query  1721375  AAGTCTTGTGGGATCCATGCCTGATTCATTTTAATAAAGGTTAGCTTGTCCACATTGGAT  1721434
                |||||||||||||| |||||||| ||||||||||| || || ||||||| |||||||| |
Sbjct  1150     AAGTCTTGTGGGATGCATGCCTGGTTCATTTTAATGAACGTGAGCTTGTGCACATTGGCT  1091

Query  1721435  GTGGACAAACGGCTCCGCTTGTCTGTGATAACGCCCCCTGCCGTGCTAAACACACGTTCC  1721494
                |||||||  ||||| |||||||||||||| || ||| |||||||||||||||||||||| 
Sbjct  1090     GTGGACAGGCGGCTGCGCTTGTCTGTGATTACCCCCGCTGCCGTGCTAAACACACGTTCG  1031

Query  1721495  GACAATACACTGGCTGCAGGGCAGGCCAGCACCTCCAAGGCATAAACGGCAAGCTCAGGC  1721554
                |||||||||||||| |||| ||||| ||||||||||||||| |||| |||||||||||||
Sbjct  1030     GACAATACACTGGCCGCAGTGCAGGACAGCACCTCCAAGGCGTAAAGGGCAAGCTCAGGC  971

Query  1721555  CATGTGGCCAATTTGGAGACCCAGAAGTTGAATGGGGCAGACCCATCAGGCAGTACGTGT  1721614
                |||||| |||||||||||||||||||||||||| ||||||||| ||||| ||||||||||
Sbjct  970      CATGTGCCCAATTTGGAGACCCAGAAGTTGAATAGGGCAGACCTATCAGTCAGTACGTGT  911

Query  1721615  AGGCGTGTGCCCACATACTCTTGCACCATGTTGCTGAAATGCTGCCTCCTGCTAAGACGT  1721674
                 ||||||||| ||| |||| || ||||||||||||||||||||||||||||||| |||||
Sbjct  910      GGGCGTGTGCACACGTACTGTTCCACCATGTTGCTGAAATGCTGCCTCCTGCTAGGACGT  851

Query  1721675  TGTCTATCGGCTGGTTGTGCTGTTTGTTGTGGCGGGCTGCTGACAAAGCTTTGCCACATT  1721734
                |   |||| |||| | |||||| |||||||||||   |||||||||||||||  ||||||
Sbjct  850      TCCGTATCAGCTGTTGGTGCTGGTTGTTGTGGCG---TGCTGACAAAGCTTTTTCACATT  794

Query  1721735  TCAGCCATGCTAACCCTGCCTTCTGAGGTGCTGGCGGTGGCACAGCTGCGTTGGTGGCCT  1721794
                |  ||||||||||| || ||||||||||||||||||||| | |||||| |||||      
Sbjct  793      TTGGCCATGCTAACTCTCCCTTCTGAGGTGCTGGCGGTGCCCCAGCTGTGTTGG------  740

Query  1721795  CTACCTCCTCCTCCTCCTCTACCTTCACCTTGTGCTTCCGCTGAGCCCCCGGTATCATTT  1721854
                | || || |||||||||||| ||||  |||||||||||| ||||| ||||  | |||  |
Sbjct  739      CGACTTCTTCCTCCTCCTCTGCCTTTGCCTTGTGCTTCCACTGAGGCCCCACTGTCAGGT  680

Query  1721855  GGGAATGCCCTCAGCAGGGC  1721874
                ||||||||| ||||||| ||
Sbjct  679      GGGAATGCCATCAGCAGTGC  660


Range 17: 964 to 1682

Score:542 bits(600), Expect:3e-154, 
Identities:554/732(76%),  Gaps:76/732(10%), Strand: Plus/Plus

Query  1921175  GCACATGGCCTGAGCTTGCCCTTTATGCCTTGGAGGTGCTGGCCTGCCCTGCAGCCAGTG  1921234
                ||||||||||||||||||||||||| ||||||||||||||| ||||| |||| |||||||
Sbjct  964      GCACATGGCCTGAGCTTGCCCTTTACGCCTTGGAGGTGCTGTCCTGCACTGCGGCCAGTG  1023

Query  1921235  TATTGTCTGAACGTGTATTTAGCATGGCAGGGGGCGTTATCACAGACAAGCACAGCTGCC  1921294
                ||||||| |||||||| ||||||| ||||| ||| || ||||||||||||| |||| |||
Sbjct  1024     TATTGTCCGAACGTGTGTTTAGCACGGCAGCGGGGGTAATCACAGACAAGCGCAGCCGCC  1083

Query  1921295  TGTCCACAGCCAACGTGGACAAGCTAACATTTATTAAAATGAGCCAGGCATGGATCCCAC  1921354
                ||||||||||||| ||| ||||||| || || |||||||||| ||||||||| |||||||
Sbjct  1084     TGTCCACAGCCAATGTGCACAAGCTCACGTTCATTAAAATGAACCAGGCATGCATCCCAC  1143

Query  1921355  AAGACTTGTCTGTACCTTGTGCAGAATAGACATTTAGACCGGCCTCACACAGCCATTGGT  1921414
                ||||||||||  |||||||||| |||||||||  || ||||||| ||| ||||||||| |
Sbjct  1144     AAGACTTGTCCATACCTTGTGCTGAATAGACAAGTATACCGGCCACACCCAGCCATTGTT  1203

Query  1921415  ATAC-----------------TTGCtttttttttAATATGTCTCAATATTTTGGGGGCTA  1921457
                ||||                 |||| || | |||  ||| || |||| |||||||| || 
Sbjct  1204     ATACTTCAGCGCACTTTCTCTTTGCATTCTCTTTTCTATTTCCCAATGTTTTGGGGTCTT  1263

Query  1921458  CCCCAAT-----TAGaaaaaaaaaccaaaaa-------acttaaaaCAGTGTTGGCTACC  1921505
                ||| |||     || |||||||||  |||||       |   ||||||| ||||||||||
Sbjct  1264     CCCAAATATATATAAAAAAAAAAATTAAAAAAAAAAACAACAAAAACAGCGTTGGCTACC  1323

Query  1921506  TCCACCTACACCACCACGG---------TCACCGCATCCTCAACCTC--TAGGCTTCTAC  1921554
                ||| ||| | ||||||| |          |||| | ||| |  ||||   |  || ||||
Sbjct  1324     TCCTCCTCCTCCACCACTGCTTCTACCTACACCACGTCCACCGCCTCCTCAACCTACTAC  1383

Query  1921555  TCCACATCCACCTCCTCCTCC---------------AAttttta-------ttttttttA  1921592
                ||||| |  |||||| |||||               | ||||||       ||| || ||
Sbjct  1384     TCCACTTTGACCTCCGCCTCCTAGTTCAAGATTATTATTTTTTAACTTTCTTTTATTCTA  1443

Query  1921593  TGTGATTTTAAGTTATTTCCCTATCCACATTTGTTTGCAGGGCACTTGTCCTACTCTTAC  1921652
                ||| |||||| || |||||||||||||||||||||| ||||||| |||||||  ||||| 
Sbjct  1444     TGTTATTTTATGTCATTTCCCTATCCACATTTGTTTACAGGGCAATTGTCCTGTTCTTAG  1503

Query  1921653  CCCCATTCTGCTTCCTTTTGCAGCCCTCTAGCCCTTTCCAGGACTTTTTTACAGCCATTT  1921712
                ||||||| |||||||||||||||||||||||||||| | | |||| |||||||| |||||
Sbjct  1504     CCCCATTTTGCTTCCTTTTGCAGCCCTCTAGCCCTTACTATGACTATTTTACAGGCATTT  1563

Query  1921713  TTGTGCCCAAAAGTTCAGGTCACCATTGACTTCAATGGGGTTCGAGGTCCGGTTTCAAGT  1921772
                | ||||||  |||||  |||| | ||  |||||||||||||||| ||       ||||||
Sbjct  1564     TAGTGCCCCGAAGTTTGGGTCCCTATGAACTTCAATGGGGTTCGGGG-------TCAAGT  1616

Query  1921773  TCGGGTCAAGTTC-GGTGCCAAACCCAAACTTATTTGCGAATTTCGTCCGAACCCGCCGA  1921831
                ||||||||||||| |||      ||| |||||     |||| |||| || |||||| |||
Sbjct  1617     TCGGGTCAAGTTCAGGT------CCCGAACTTTAAGCCGAAGTTCGGCCCAACCCGGCGA  1670

Query  1921832  ACCCGAACATCC  1921843
                |||||||| |||
Sbjct  1671     ACCCGAACTTCC  1682


Range 18: 1 to 437

Score:479 bits(530), Expect:3e-135, 
Identities:381/458(83%),  Gaps:24/458(5%), Strand: Plus/Minus

Query  1371587  GGGAGGTATATCATCTGTGTCCTCTGTATCCCCCCAGCCATGCTCCAGTAATGCCCACGA  1371646
                ||||||| |||| ||||||||||||||||||||||||||| |||||||| ||||||| ||
Sbjct  437      GGGAGGTGTATCGTCTGTGTCCTCTGTATCCCCCCAGCCACGCTCCAGTGATGCCCATGA  378

Query  1371647  ACTGCGTTGGGTGCCACCCTGCTGCGA---Ttcctcctcctcctcatcttcctcgtcctc  1371703
                 |||| |||||||||||||||||| ||   |   |||||||||||||| ||||| |||||
Sbjct  377      GCTGCTTTGGGTGCCACCCTGCTGTGAACATGGTTCCTCCTCCTCATCATCCTCCTCCTC  318

Query  1371704  ctcgtcctccAGAACTGTGCCCTCGCTTGAATATTTTTGACCTGGCCTATGCTGGTGCAG  1371763
                ||| ||||||||||||||||||| ||| ||   || |  ||||||||| || ||||||||
Sbjct  317      CTCATCCTCCAGAACTGTGCCCTGGCTGGACAGTTGTGTACCTGGCCTCTGTTGGTGCAG  258

Query  1371764  GAACCCACCCTCCGAGCCAATTGTGAATGACTGGCCTGATAACCGTGGAAATGGCCCCTC  1371823
                |||||||||||| |||||| |||||||||||||||||||||||| ||||||||  |||| 
Sbjct  257      GAACCCACCCTCTGAGCCACTTGTGAATGACTGGCCTGATAACCATGGAAATGATCCCTT  198

Query  1371824  TTCCACCTCCTCCTCCTCATCCTCCTGTGCCACATCCTCTTCCATCATGGCCCGAAGTGT  1371883
                |      |  |||||||| | ||||||||||||||  | |||            ||||||
Sbjct  197      T------TGTTCCTCCTCTTGCTCCTGTGCCACAT-TTTTTC------------AAGTGT  157

Query  1371884  TTTTTCAAGGAGACATAGAAGTGGGATAGTAATGCTGAGAACAGCGTCATCGGCACTGGC  1371943
                |||||||||||||||||||||||||||||||| |||||| || | |||||||||||||||
Sbjct  156      TTTTTCAAGGAGACATAGAAGTGGGATAGTAACGCTGAGGACGGTGTCATCGGCACTGGC  97

Query  1371944  CATGTTGGTGGAGTACTCAAAACACCGCAATACACTACACAGGTCTCGCATGGAGGCTCA  1372003
                ||||||||||||||| || ||||| || || ||   ||||| ||| ||||||||||| ||
Sbjct  96       CATGTTGGTGGAGTATTCGAAACAGCGGAACACGGCACACACGTCCCGCATGGAGGCCCA  37

Query  1372004  CTCGTTGGTGGTGAAGTGTTGCTGTGTTCTGCAGAGCG  1372041
                |||||||||||||||||| |||  ||||| ||||||||
Sbjct  36       CTCGTTGGTGGTGAAGTGGTGC--TGTTCCGCAGAGCG  1


Range 19: 1240 to 1621

Score:322 bits(356), Expect:4e-88, 
Identities:301/385(78%),  Gaps:36/385(9%), Strand: Plus/Minus

Query  1154921  CCCGAACTTGACCCCGAACCCCATTGAAGTCAATGGTGACCCAAACTTTTGGGCACTAAA  1154980
                ||||||||||||||||||||||||||||||  || | |||||||||||  ||||||||||
Sbjct  1621     CCCGAACTTGACCCCGAACCCCATTGAAGTTCATAGGGACCCAAACTTCGGGGCACTAAA  1562

Query  1154981  ATAGCTCTAAACAAGTCCTGAAAAGGGCTAGAGGGCTGCAAAAGGAAGCAAAATAGGGGT  1155040
                ||  || ||||  |||| |   |||||||||||||||||||||||||||||||| ||| |
Sbjct  1561     ATGCCTGTAAAATAGTCATAGTAAGGGCTAGAGGGCTGCAAAAGGAAGCAAAATGGGGCT  1502

Query  1155041  AAGAGTAGGACAAGTGCCCTGCAAACAAATGTGGATAGGGAAATTATTTAAAATCACATa  1155100
                ||||  ||||||| ||||||| |||||||||||||||||||||| |  |||||| |||||
Sbjct  1501     AAGAACAGGACAATTGCCCTGTAAACAAATGTGGATAGGGAAATGACATAAAATAACATA  1442

Query  1155101  aaaaaa--------taaaaaaT---------------GGAGGAGGAGGTGGATGTGGAGT  1155137
                 || ||        ||||||||               ||||| ||||||  | |||||||
Sbjct  1441     GAATAAAAGAAAGTTAAAAAATAATAATCTTGAACTAGGAGGCGGAGGTCAAAGTGGAGT  1382

Query  1155138  aggaggttgaggaggcggtgaccgtggcggtgtaggtggaagtggcggtggaggaggagg  1155197
                || |||||||||||||||||  |||   ||||||||| ||||  | ||||||||||||||
Sbjct  1381     AGTAGGTTGAGGAGGCGGTGGACGT---GGTGTAGGTAGAAGCAGTGGTGGAGGAGGAGG  1325

Query  1155198  aggtAGCCAACACtgttttt-ttgtttgtttgt----tttttttttCTA-----ATTGGG  1155247
                ||||||||||| |||||||| |||||| ||| |    ||||||||| ||     ||| ||
Sbjct  1324     AGGTAGCCAACGCTGTTTTTGTTGTTTTTTTTTTTAATTTTTTTTTTTATATATATTTGG  1265

Query  1155248  GTAGCCCCCAAAATATTGAGACATA  1155272
                | || |||||||| |||| || |||
Sbjct  1264     GAAGACCCCAAAACATTGGGAAATA  1240


Range 20: 1228 to 1682

Score:307 bits(340), Expect:1e-83, 
Identities:344/461(75%),  Gaps:48/461(10%), Strand: Plus/Minus

Query  1346993  GGATGTTCGGGTTCTGCGGCTTCGGCCGAACTTCGTGAAAAAGTTTGAGTTCAGCCCCGA  1347052
                ||| ||||||||||  ||| || ||||||||||||    |||||| | |      || ||
Sbjct  1682     GGAAGTTCGGGTTCGCCGGGTTGGGCCGAACTTCGGCTTAAAGTTCGGGA-----CCTGA  1628

Query  1347053  ACGTGACCCGAACTTGACCCCAAACCCCACTGAAGTCAATTATGACCCAAACTTTTGGGC  1347112
                || |||||||||||||||||| ||||||| ||||||  ||   |||||||||||  ||||
Sbjct  1627     ACTTGACCCGAACTTGACCCCGAACCCCATTGAAGTTCATAGGGACCCAAACTTCGGGGC  1568

Query  1347113  ACTAAAATGGCTCTAAAAAAGTCCTGGAAAGGGCTAGAGCACTGCAAAAGGAAGCAAAAT  1347172
                ||||||||| || ||||| |||| | | |||||||||||  |||||||||||||||||||
Sbjct  1567     ACTAAAATGCCTGTAAAATAGTCATAGTAAGGGCTAGAGGGCTGCAAAAGGAAGCAAAAT  1508

Query  1347173  GGGGGTAAGAGTAGGACAAGTGCCCTGCAAACAAATGTGGATAGGCAAATAACTTAAAAT  1347232
                |||| |||||  ||||||| ||||||| ||||||||||||||||| |||| || ||||||
Sbjct  1507     GGGGCTAAGAACAGGACAATTGCCCTGTAAACAAATGTGGATAGGGAAATGACATAAAAT  1448

Query  1347233  --CATATTTTaaa--------aaaaaaT---------------GGAGGAGGAGGTGGATG  1347267
                  ||||   ||||        |||||||               ||||| ||||||  | |
Sbjct  1447     AACATAGAATAAAAGAAAGTTAAAAAATAATAATCTTGAACTAGGAGGCGGAGGTCAAAG  1388

Query  1347268  TGGAGTAGGAGGTTGAGGAGGCAGTGACCGTGG---CGGTGCAAGTGGCGGTGGAGGAGG  1347324
                |||||||| ||||||||||||| |||  |||||    |||  |||  | |||||||||||
Sbjct  1387     TGGAGTAGTAGGTTGAGGAGGCGGTGGACGTGGTGTAGGTAGAAGCAGTGGTGGAGGAGG  1328

Query  1347325  AGGAGGTAGCCAACATTGtttt--ttgtttttt-------tgtttttttCTA-----ATT  1347370
                ||||||||||||||  ||||||  |||||||||       | ||||||| ||     |||
Sbjct  1327     AGGAGGTAGCCAACGCTGTTTTTGTTGTTTTTTTTTTTAATTTTTTTTTTTATATATATT  1268

Query  1347371  GGGGTAGCCCCCAAAATATTGAGACATATTaaaaaaaaaTG  1347411
                 ||| || |||||||| |||| || |||  |||| | ||||
Sbjct  1267     TGGGAAGACCCCAAAACATTGGGAAATA-GAAAAGAGAATG  1228


Range 21: 1315 to 1682

Score:297 bits(329), Expect:2e-80, 
Identities:292/377(77%),  Gaps:35/377(9%), Strand: Plus/Minus

Query  2204033  GGATGTTCACGTTCAGCGGGTTCGGCCGAACTTCACGGAAAAGTTCAAGTTCGGCCCCA-  2204091
                ||| ||||  ||||  |||||| |||||||||||  ||     || ||||||||  ||  
Sbjct  1682     GGAAGTTCGGGTTCGCCGGGTTGGGCCGAACTTC--GGC----TTAAAGTTCGGGACCTG  1629

Query  2204092  AACTTTACCCGAACTTGACCCCGAACCCCATTGAAGTCAATGGTGACCTGAACTTTTGGG  2204151
                ||||| |||||||||||||||||||||||||||||||  || | ||||  |||||  |||
Sbjct  1628     AACTTGACCCGAACTTGACCCCGAACCCCATTGAAGTTCATAGGGACCCAAACTTCGGGG  1569

Query  2204152  CACTAAAATGGCTCTAAAAAAGTCCTGGAAAGGGATAGAGGGCTGCAAAAGGAAGCAAAA  2204211
                |||||||||| || ||||| |||| | | ||||| |||||||||||||||||||||||||
Sbjct  1568     CACTAAAATGCCTGTAAAATAGTCATAGTAAGGGCTAGAGGGCTGCAAAAGGAAGCAAAA  1509

Query  2204212  TGCGGGTAAGAGTAGGACAAGTGCCCTGCAAACAAATGTGGATAGGGAAATAACTTAAAA  2204271
                || || |||||  ||||||| ||||||| |||||||||||||||||||||| || |||||
Sbjct  1508     TGGGGCTAAGAACAGGACAATTGCCCTGTAAACAAATGTGGATAGGGAAATGACATAAAA  1449

Query  2204272  TCACATaaaaaaaaa-------aaaaaaTT---------------GAGGAGGAGGTGGAT  2204309
                | ||||| || ||||       |||||||                |||| ||||||  | 
Sbjct  1448     TAACATAGAATAAAAGAAAGTTAAAAAATAATAATCTTGAACTAGGAGGCGGAGGTCAAA  1389

Query  2204310  GTGGAGTAGGAGGTTGAGGAGGCGGTGACCGTGACGGTGTAGGTGGA---AGTGGCGGTG  2204366
                ||||||||| |||||||||||||||||  |||   ||||||||| ||   ||||| || |
Sbjct  1388     GTGGAGTAGTAGGTTGAGGAGGCGGTGGACGT---GGTGTAGGTAGAAGCAGTGGTGGAG  1332

Query  2204367  GAGGAGAAGGTAGCCAA  2204383
                |||||| ||||||||||
Sbjct  1331     GAGGAGGAGGTAGCCAA  1315


Range 22: 1 to 227

Score:269 bits(298), Expect:2e-72, 
Identities:203/240(85%),  Gaps:13/240(5%), Strand: Plus/Plus

Query  2096925  CGCTCTGCGGAACAGCAACACTTCACCACCAACGAGTGGGCCTCCATGCGAGACCTGTGT  2096984
                ||||||||||||||||| |||||||||||||||||||||||||||||||| ||| |||||
Sbjct  1        CGCTCTGCGGAACAGCACCACTTCACCACCAACGAGTGGGCCTCCATGCGGGACGTGTGT  60

Query  2096985  AGCGTATTGCGGTGTTTTGAGTACTCCACCAACATGGCCAGTGCCGATGATGCTGTTCTC  2097044
                  ||| || || ||||| || |||||||||||||||||||||||||||||  | || |||
Sbjct  61       GCCGTGTTCCGCTGTTTCGAATACTCCACCAACATGGCCAGTGCCGATGACACCGTCCTC  120

Query  2097045  AGCGTTACTATACCACTTCTATGTCTCCTTGAAAAAACACTTCGGGCCATGATGGAAGAG  2097104
                ||||||||||| ||||||||||||||||||||||||||||||            ||| | 
Sbjct  121      AGCGTTACTATCCCACTTCTATGTCTCCTTGAAAAAACACTT------------GAAAAA  168

Query  2097105  GATGTGGCACAGGAGGATGAGGAGGAGGAAGAGGGGTCATTTCCACGGTTATCAGGCCAG  2097164
                 |||||||||||||| | ||||||||  || |||| ||||||||| ||||||||||||||
Sbjct  169      -ATGTGGCACAGGAGCAAGAGGAGGAACAAAAGGGATCATTTCCATGGTTATCAGGCCAG  227


Range 23: 1163 to 1682

Score:267 bits(295), Expect:3e-71, 
Identities:381/531(72%),  Gaps:68/531(12%), Strand: Plus/Minus

Query  1731610  GGATGTTCAGTTTGGC-GGGTTCGGCCGAACTTCGCGAAAAAGTTCGGGTTCGTA-----  1731663
                ||| |||| | || || ||||| ||||||||||||    ||||||||||  |  |     
Sbjct  1682     GGAAGTTCGGGTTCGCCGGGTTGGGCCGAACTTCGGCTTAAAGTTCGGGACCTGAACTTG  1623

Query  1731664  --CCGAACTTGACCCCGGACCCCATTGAAGTCAATGGGGACCCAAACTTTTCGGCACAAA  1731721
                  ||||||||||||||| |||||||||||||  || |||||||||||||   ||||| ||
Sbjct  1622     ACCCGAACTTGACCCCGAACCCCATTGAAGTTCATAGGGACCCAAACTTCGGGGCACTAA  1563

Query  1731722  AATGGCTGTAAAAAAGTCCTGGAAAGTGCTAGAGGGCTGCAAAAGGAAGTAAAATGGGGG  1731781
                |||| |||||||| |||| | | ||| |||||||||||||||||||||| ||||||||| 
Sbjct  1562     AATGCCTGTAAAATAGTCATAGTAAGGGCTAGAGGGCTGCAAAAGGAAGCAAAATGGGGC  1503

Query  1731782  TTAGAGTAGGACAAGTGCCCTACaaaaaaatggggatagg---------aaaaataactt  1731832
                | |||  ||||||| ||||||  ||| ||||| |||||||          |||||||| |
Sbjct  1502     TAAGAACAGGACAATTGCCCTGTAAACAAATGTGGATAGGGAAATGACATAAAATAACAT  1443

Query  1731833  aaaatcaaataa----aaaaaataaaaat-GGGA---AGGGGGTGGATGTGGAGTAGGAG  1731884
                | ||| ||| ||    ||||||||| |||   ||   ||| || ||| ||  |   ||||
Sbjct  1442     AGAATAAAAGAAAGTTAAAAAATAATAATCTTGAACTAGGAGGCGGAGGTCAAAGTGGAG  1383

Query  1731885  CCTAG-AGGTTGACTAGGCCGTGACCGTGGCAGTGTAGGTGGAAGTGGCGGTGGTggagg  1731943
                  ||| |||||||  |||| |||  ||||   |||||||| |||   || |||||   ||
Sbjct  1382     --TAGTAGGTTGAGGAGGCGGTGGACGTG---GTGTAGGTAGAA---GCAGTGGT---GG  1334

Query  1731944  aggaggaggaggTAGCCAACAC--tttttgttgtttgttt-----gtttttttttCTA--  1731994
                |||||||||||||||||||| |  |||||||||||| |||      ||||||||| ||  
Sbjct  1333     AGGAGGAGGAGGTAGCCAACGCTGTTTTTGTTGTTTTTTTTTTTAATTTTTTTTTTTATA  1274

Query  1731995  ---ATTGGGGTAGCCCCCAAAATATTGAGGCAT----------ATTCaaa---aaa----  1732034
                   ||| ||| || |||||||| |||| |  ||          || ||||   |||    
Sbjct  1273     TATATTTGGGAAGACCCCAAAACATTGGGAAATAGAAAAGAGAATGCAAAGAGAAAGTGC  1214

Query  1732035  --aCAAGTATACCAATGACTGTGTGAGGCCGGTCTAAATGTCTATTCTGCA  1732083
                    ||||||| ||||| ||| ||| ||||||| ||  ||||||||| |||
Sbjct  1213     GCTGAAGTATAACAATGGCTGGGTGTGGCCGGTATACTTGTCTATTCAGCA  1163


Range 24: 1240 to 1682

Score:261 bits(289), Expect:1e-69, 
Identities:329/456(72%),  Gaps:62/456(13%), Strand: Plus/Minus

Query  434020  GGATGTTGGGGTTTGGAAGGTTCAGCCGAACTTCGCGAAAAAGTTC--------AAGTTC  434071
               ||| ||| ||||| |   ||||  |||||||||||    |||||||        || || 
Sbjct  1682    GGAAGTTCGGGTTCGCCGGGTTGGGCCGAACTTCGGCTTAAAGTTCGGGACCTGAACTT-  1624

Query  434072  GGCCCCGAACTTGACCCCGAACCTCATTGAAGTCAATGGTGACCTGAACTTTTGGGCACT  434131
                | |||||||||||||||||||| |||||||||  || | ||||  |||||  |||||||
Sbjct  1623    -GACCCGAACTTGACCCCGAACCCCATTGAAGTTCATAGGGACCCAAACTTCGGGGCACT  1565

Query  434132  AAAATGGCTCTAAAAAAGTCCTGGAAAGGGCTAGAGGGCTGCAAAAAGAAGCAAAATggg  434191
               |||||| || ||||| |||| | | ||||||||||||||||||||| |||||||||||||
Sbjct  1564    AAAATGCCTGTAAAATAGTCATAGTAAGGGCTAGAGGGCTGCAAAAGGAAGCAAAATGGG  1505

Query  434192  ggggggggggTAAGAGTGGGACAAGTGCCCTGCAAAGAAATGTGGATAGGGAAATAACTT  434251
               |         |||||   |||||| ||||||| ||| |||||||||||||||||| || |
Sbjct  1504    GC--------TAAGAACAGGACAATTGCCCTGTAAACAAATGTGGATAGGGAAATGACAT  1453

Query  434252  AAAATCACATaaaaaaa--------taaaaaaT---------------GGGGGAGGATGT  434288
               ||||| ||||| || ||        ||||||||               || || ||| ||
Sbjct  1452    AAAATAACATAGAATAAAAGAAAGTTAAAAAATAATAATCTTGAACTAGGAGGCGGAGGT  1393

Query  434289  GGATGTGAAGTAGGAGGTTGAGGAGGCGGTGACCGTGGCGGTGTAGGTGGAAG------T  434342
                 | ||| ||||| |||||||||||||||||  |||||   ||||||| ||||      |
Sbjct  1392    CAAAGTGGAGTAGTAGGTTGAGGAGGCGGTGGACGTGG---TGTAGGTAGAAGCAGTGGT  1336

Query  434343  GGCGGTGGAGGAGGTAGCCAACACtgtttt--ttgtttgttt-----gtttttttttCTA  434395
               || || |||||||||||||||| |||||||  |||||| |||      ||||||||| ||
Sbjct  1335    GGAGGAGGAGGAGGTAGCCAACGCTGTTTTTGTTGTTTTTTTTTTTAATTTTTTTTTTTA  1276

Query  434396  -----ATTGGGGTAGCCCCCAAAATATTGAGACATA  434426
                    ||| ||| || |||||||| |||| || |||
Sbjct  1275    TATATATTTGGGAAGACCCCAAAACATTGGGAAATA  1240


Range 25: 1275 to 1682

Score:261 bits(289), Expect:1e-69, 
Identities:311/424(73%),  Gaps:46/424(10%), Strand: Plus/Minus

Query  1392047  GGATGTTCGGGTTCAGCGGGTTCGGCTGAACTTCACGAAAAAGTTAGAGTTCGGC-----  1392101
                ||| ||||||||||  |||||| ||| |||||||     |||||| | |  | |      
Sbjct  1682     GGAAGTTCGGGTTCGCCGGGTTGGGCCGAACTTCGGCTTAAAGTTCGGGACCTGAACTTG  1623

Query  1392102  -CCCGAACTTGACCCCAAACCCCATTGAAGTCAATGGTGACCCAAACTTTTGGGCACAAA  1392160
                 ||||||||||||||| ||||||||||||||  || | |||||||||||  |||||| ||
Sbjct  1622     ACCCGAACTTGACCCCGAACCCCATTGAAGTTCATAGGGACCCAAACTTCGGGGCACTAA  1563

Query  1392161  AATGGTTCTAAAAAAGTCCTGGAAAGGGCTAGAGGGCTGCAAAAGGAAGCAAAATggggg  1392220
                ||||  | ||||| |||| | | |||||||||||||||||||||||||||||||||||| 
Sbjct  1562     AATGCCTGTAAAATAGTCATAGTAAGGGCTAGAGGGCTGCAAAAGGAAGCAAAATGGGGC  1503

Query  1392221  ggggggAGTAGGACAAGTGCCCTGCAAACAAATGTGGAGAGGGAAATAACTTAAAATCAC  1392280
                   |  |  ||||||| ||||||| ||||||||||||| |||||||| || |||||| ||
Sbjct  1502     TAAG--AACAGGACAATTGCCCTGTAAACAAATGTGGATAGGGAAATGACATAAAATAAC  1445

Query  1392281  ATA----------------AAAAATAA--------AACATGGAGGTGGAGGTGGATGTGG  1392316
                |||                ||||||||        |||  ||||| ||||||  | ||||
Sbjct  1444     ATAGAATAAAAGAAAGTTAAAAAATAATAATCTTGAACTAGGAGGCGGAGGTCAAAGTGG  1385

Query  1392317  AGTAGGGGGTTGAGTAGGCCGTGACCGTGGCGGAGTAGGTGGTGGAAGTGGAGGTGGAAG  1392376
                |||||  ||||||| |||| |||  ||||| | ||      || ||||  | ||||||  
Sbjct  1384     AGTAGTAGGTTGAGGAGGCGGTGGACGTGGTGTAG------GTAGAAGCAGTGGTGGA--  1333

Query  1392377  AGGAGGAGGAGGTAGCCAACATTGttttttgtttggattttttttattttattttatttt  1392436
                 |||||||||||||||||||  || ||||||||     ||||||| ||| ||||| ||||
Sbjct  1332     -GGAGGAGGAGGTAGCCAACGCTG-TTTTTGTT----GTTTTTTTTTTTAATTTTTTTTT  1279

Query  1392437  ttat  1392440
                ||||
Sbjct  1278     TTAT  1275


Range 26: 1366 to 1678

Score:243 bits(269), Expect:3e-64, 
Identities:239/313(76%),  Gaps:28/313(8%), Strand: Plus/Minus

Query  1096281  GTTCGGGTTCGGCGGGTTCAGCGGAACTTCGTGAAAAAGTTTGAGTTCGGC------CCC  1096334
                ||||||||||| ||||||  || ||||||||    |||||| | |  | |       |||
Sbjct  1678     GTTCGGGTTCGCCGGGTTGGGCCGAACTTCGGCTTAAAGTTCGGGACCTGAACTTGACCC  1619

Query  1096335  GAACTTGACCCCGAACCACATTGAAGTCAATGGTGACCCGAACTTTTGGGCACTACAATG  1096394
                ||||||||||||||||| |||||||||  || | ||||| |||||  |||||||| ||||
Sbjct  1618     GAACTTGACCCCGAACCCCATTGAAGTTCATAGGGACCCAAACTTCGGGGCACTAAAATG  1559

Query  1096395  GCTCTAAAAAAGTCCTGGAAAGGGCTAGAGGGCTGCAAAAGGAAGCAAAATGGGGGTAAG  1096454
                 || ||||| |||| | | |||||||||||||||||||||||||||||||||||| ||||
Sbjct  1558     CCTGTAAAATAGTCATAGTAAGGGCTAGAGGGCTGCAAAAGGAAGCAAAATGGGGCTAAG  1499

Query  1096455  AGTAGGACAAGTGCCCTGCAAACAAATGTGGATAGGGAAATAACTAAAAATCACATaaaa  1096514
                |  ||||||| ||||||| |||||||||||||||||||||| ||  ||||| ||||| ||
Sbjct  1498     AACAGGACAATTGCCCTGTAAACAAATGTGGATAGGGAAATGACATAAAATAACATAGAA  1439

Query  1096515  aaaa-------taaaaaat---------------ggtggaggaggtggaggtggagtagg  1096552
                 |||       ||||||||               || || ||||||  | ||||||||| 
Sbjct  1438     TAAAAGAAAGTTAAAAAATAATAATCTTGAACTAGGAGGCGGAGGTCAAAGTGGAGTAGT  1379

Query  1096553  aggttgaggaggc  1096565
                |||||||||||||
Sbjct  1378     AGGTTGAGGAGGC  1366


Range 27: 1422 to 1682

Score:235 bits(260), Expect:5e-62, 
Identities:213/267(80%),  Gaps:11/267(4%), Strand: Plus/Plus

Query  1042199  tttttattttttttttatttgattttaaattat----tttccctatccccatttttttGT  1042254
                ||||||  ||| |||||||  || |||  ||||    ||||||||||| ||||| |||  
Sbjct  1422     TTTTTAACTTTCTTTTATTCTATGTTATTTTATGTCATTTCCCTATCCACATTTGTTTAC  1481

Query  1042255  AGGGCACTTGTCCTACCCTTACCCCCATTTTACTTCCTTTTGCGGCCCTCTAGCACTTGC  1042314
                |||||| |||||||   |||| ||||||||| ||||||||||| |||||||||| ||| |
Sbjct  1482     AGGGCAATTGTCCTGTTCTTAGCCCCATTTTGCTTCCTTTTGCAGCCCTCTAGCCCTTAC  1541

Query  1042315  CAGGACTTTTTTACAGCCATTTTTGTGCCAAAAAGTTTGGGTCCCCATTGACTTCAATGG  1042374
                 | |||| |||||||| |||||| |||||   ||||||||||||| ||  ||||||||||
Sbjct  1542     TATGACTATTTTACAGGCATTTTAGTGCCCCGAAGTTTGGGTCCCTATGAACTTCAATGG  1601

Query  1042375  GGTTCGGGGTCAAGTTCGGGTAAAGTTC-GGTACCGAACTCAAACTTTTTTGCAAAGTTC  1042433
                ||||||||||||||||||||| |||||| ||| |||      ||||||    | ||||||
Sbjct  1602     GGTTCGGGGTCAAGTTCGGGTCAAGTTCAGGTCCCG------AACTTTAAGCCGAAGTTC  1655

Query  1042434  GGCCGGACCCGTCGAACCCGAACATCC  1042460
                ||||  ||||| ||||||||||| |||
Sbjct  1656     GGCCCAACCCGGCGAACCCGAACTTCC  1682


Range 28: 1296 to 1682

Score:233 bits(258), Expect:2e-61, 
Identities:295/404(73%),  Gaps:50/404(12%), Strand: Plus/Minus

Query  2115826  GGAAGTTCGGGTTCTGCAGGTTCGGCCGAACTTCGGGAAAAAGTCCGGGTTCGGGACCAG  2115885
                ||||||||||||||  | |||| |||||||||||||   |||||      |||||||| |
Sbjct  1682     GGAAGTTCGGGTTCGCCGGGTTGGGCCGAACTTCGGCTTAAAGT------TCGGGACCTG  1629

Query  2115886  A-CTTGACCCGAAACTTTGTCGCAGACCCCGAACCCCATTGAAATCAATGGAGACTCAAA  2115944
                | ||||||||||| |||       ||||||||||||||||||| |  || | ||| ||||
Sbjct  1628     AACTTGACCCGAA-CTT-------GACCCCGAACCCCATTGAAGTTCATAGGGACCCAAA  1577

Query  2115945  CTTTTAGGCAC-AAAATGGCTGTAACAAAGTCCTGGCAAGTCCTAGAGGTCTGCAAAAGG  2116003
                |||   ||||| |||||| |||||| | |||| | | |||  ||||||| ||||||||||
Sbjct  1576     CTTCGGGGCACTAAAATGCCTGTAAAATAGTCATAGTAAGGGCTAGAGGGCTGCAAAAGG  1517

Query  2116004  AAGGAAA-TGGGGGTAAGAGCCGGACAAGTGCCCTACAAAGAAATGGGGATAGGGAAATA  2116062
                ||| ||| ||||| ||||| | |||||| ||||||  ||| ||||| |||||||||||| 
Sbjct  1516     AAGCAAAATGGGGCTAAGAACAGGACAATTGCCCTGTAAACAAATGTGGATAGGGAAATG  1457

Query  2116063  ACTTAAAATAATTTTTAAGCTAAAATCACATaaaaaaatcaaaaat--------------  2116108
                || ||||||||  |  ||  |||||  |  | ||||||| || |||              
Sbjct  1456     ACATAAAATAACATAGAA--TAAAAGAAAGTTAAAAAAT-AATAATCTTGAACTAGGAGG  1400

Query  2116109  -ggaggtggatgtggagttggaggttgaggaggcgg-gga--------------aagtgg  2116152
                 ||||||  | ||||||| | ||||||||||||||| |||              |||  |
Sbjct  1399     CGGAGGTCAAAGTGGAGTAGTAGGTTGAGGAGGCGGTGGACGTGGTGTAGGTAGAAGCAG  1340

Query  2116153  cggtggaggaggaggaggCAGCCAACACTGttttttttattttt  2116196
                 ||||||||||||||||| ||||||| |||||||| || |||||
Sbjct  1339     TGGTGGAGGAGGAGGAGGTAGCCAACGCTGTTTTTGTTGTTTTT  1296


Range 29: 1 to 202

Score:229 bits(253), Expect:7e-60, 
Identities:179/215(83%),  Gaps:13/215(6%), Strand: Plus/Minus

Query  1098013  CCCTCTTCCTCCTCCTCTTCCTCCTGTGCCACATCCTCTTCCATCATCGCCCAAAGTGTT  1098072
                |||| ||  |||||||||| ||||||||||||||  | |||            |||||||
Sbjct  202      CCCTTTTGTTCCTCCTCTTGCTCCTGTGCCACAT-TTTTTC------------AAGTGTT  156

Query  1098073  TTTTCAAGGAGACATAGAAGTGGGATAGTTACACTGAGAACAGCATCATCGGCACTGACC  1098132
                ||||||||||||||||||||||||||||| || ||||| || |  |||||||||||| ||
Sbjct  155      TTTTCAAGGAGACATAGAAGTGGGATAGTAACGCTGAGGACGGTGTCATCGGCACTGGCC  96

Query  1098133  ATGTTGGTGGAGTACTCGAAACACCGCAATATGGTACACAGGTCTTGCATGGAGGCCCAC  1098192
                |||||||||||||| |||||||| || || | || ||||| |||  ||||||||||||||
Sbjct  95       ATGTTGGTGGAGTATTCGAAACAGCGGAACACGGCACACACGTCCCGCATGGAGGCCCAC  36

Query  1098193  TCATTGGTGGTGAAGTGGTGCTGTTCCGCAGAGCG  1098227
                || ||||||||||||||||||||||||||||||||
Sbjct  35       TCGTTGGTGGTGAAGTGGTGCTGTTCCGCAGAGCG  1


Range 30: 1 to 162

Score:216 bits(239), Expect:5e-56, 
Identities:145/162(90%),  Gaps:0/162(0%), Strand: Plus/Plus

Query  1499114  CGCTCTGCGGAACAGTACCACTTCACCACCAACGAGTGGGCCTCCATGCGAGACCTGTGT  1499173
                ||||||||||||||| |||||||||||||||||||||||||||||||||| ||| |||||
Sbjct  1        CGCTCTGCGGAACAGCACCACTTCACCACCAACGAGTGGGCCTCCATGCGGGACGTGTGT  60

Query  1499174  ACCATATTGTGGTGTTTCAAGTACCCCACCAACATGGCCAGTGCCGATGACGCTGTTCTC  1499233
                 || | ||  | |||||| | ||| |||||||||||||||||||||||||| | || |||
Sbjct  61       GCCGTGTTCCGCTGTTTCGAATACTCCACCAACATGGCCAGTGCCGATGACACCGTCCTC  120

Query  1499234  AGTGTTACTATCCGACTTCTATGTCTCCTTGAAAAAACACTT  1499275
                || |||||||||| ||||||||||||||||||||||||||||
Sbjct  121      AGCGTTACTATCCCACTTCTATGTCTCCTTGAAAAAACACTT  162


Range 31: 1366 to 1682

Score:205 bits(227), Expect:8e-53, 
Identities:232/317(73%),  Gaps:33/317(10%), Strand: Plus/Minus

Query  1609834  GGATGTTCGGGTTCAGAGGGTTCGGCCGAACTTTGCGAAAAAGTTTGAGTTCGGC-----  1609888
                ||| ||||||||||   ||||| |||||||||| |    |||||| | |  | |      
Sbjct  1682     GGAAGTTCGGGTTCGCCGGGTTGGGCCGAACTTCGGCTTAAAGTTCGGGACCTGAACTTG  1623

Query  1609889  -CCCGAACTTGACCCCGAACCGCATTGAAGTCAATGGTAACCCGAACTTTTGGGGACTAA  1609947
                 |||||||||||||||||||| |||||||||  || |  |||| |||||  ||| |||||
Sbjct  1622     ACCCGAACTTGACCCCGAACCCCATTGAAGTTCATAGGGACCCAAACTTCGGGGCACTAA  1563

Query  1609948  AATGGCTCTAAAAAAGTCCTGGAAAGGGTTAGAGAGCTGCAGAAGGAAGCAAAATGAGGG  1610007
                |||| || ||||| |||| | | ||||| ||||| |||||| |||||||||||||| || 
Sbjct  1562     AATGCCTGTAAAATAGTCATAGTAAGGGCTAGAGGGCTGCAAAAGGAAGCAAAATGGGGC  1503

Query  1610008  TAAGAGTAGAACAAGTGCCCTGCAAACAAATGTGGATAGGGAAATAACTTAAAATTGCAT  1610067
                |||||  || |||| ||||||| |||||||||||||||||||||| || ||||||  |||
Sbjct  1502     TAAGAACAGGACAATTGCCCTGTAAACAAATGTGGATAGGGAAATGACATAAAATAACAT  1443

Query  1610068  --------------TTaaaaaaaa-------------aggaggaggaggtggatgtggag  1610100
                              |||||||| |             |||||| ||||||  | ||||||
Sbjct  1442     AGAATAAAAGAAAGTTAAAAAATAATAATCTTGAACTAGGAGGCGGAGGTCAAAGTGGAG  1383

Query  1610101  taggaggttgaggaggC  1610117
                ||| |||||||||||||
Sbjct  1382     TAGTAGGTTGAGGAGGC  1366


Range 32: 1442 to 1682

Score:195 bits(215), Expect:2e-49, 
Identities:186/241(77%),  Gaps:18/241(7%), Strand: Plus/Minus

Query  2561280  GGATGTTCGGGTTCGGCGGGTTCGGCCCAACTTCGCAAAAAAGTT------------TT-  2561326
                ||| ||||||||||| |||||| |||| |||||||    ||||||            || 
Sbjct  1682     GGAAGTTCGGGTTCGCCGGGTTGGGCCGAACTTCGGCTTAAAGTTCGGGACCTGAACTTG  1623

Query  2561327  -----AGTTCGGCCCCGAACCGCGTTGAAGTCAATGGTGACCCAAACTTTTGGGCACTAA  2561381
                     |  | | ||||||||| | |||||||  || | |||||||||||  |||||||||
Sbjct  1622     ACCCGAACTTGACCCCGAACCCCATTGAAGTTCATAGGGACCCAAACTTCGGGGCACTAA  1563

Query  2561382  AATGGCTCTAAAAAAGTCCTGGAAAGGGCTAGAGGGCTGCAAAAGGAAGCAAAATGAGGG  2561441
                |||| || ||||| |||| | | ||||||||||||||||||||||||||||||||| || 
Sbjct  1562     AATGCCTGTAAAATAGTCATAGTAAGGGCTAGAGGGCTGCAAAAGGAAGCAAAATGGGGC  1503

Query  2561442  TAAGAATAGGACAAGTCTCCTGCAAACAAATGAGGATAGGGAAATAACTTAAAATCACAT  2561501
                |||||| ||||||| |  |||| ||||||||| |||||||||||| || |||||| ||||
Sbjct  1502     TAAGAACAGGACAATTGCCCTGTAAACAAATGTGGATAGGGAAATGACATAAAATAACAT  1443

Query  2561502  A  2561502
                |
Sbjct  1442     A  1442


Range 33: 1356 to 1682

Score:192 bits(212), Expect:5e-49, 
Identities:245/337(73%),  Gaps:33/337(9%), Strand: Plus/Plus

Query  2221303  CACTTTCACCGCCTCCTCAAACTCCAACTCCACATCCACCTCC---------------At  2221347
                ||| | |||||||||||||| || | ||||||| |  ||||||               ||
Sbjct  1356     CACGTCCACCGCCTCCTCAACCTACTACTCCACTTTGACCTCCGCCTCCTAGTTCAAGAT  1415

Query  2221348  ttttgatttttttATGTGATTTTAGCTTAAAAATTATTTTAAGTTATTTCCCTATCCCCA  2221407
                | || ||||||| |  |  |||||  ||  |  |||||||| || |||||||||||| ||
Sbjct  1416     TATT-ATTTTTTAACTTTCTTTTA--TTCTATGTTATTTTATGTCATTTCCCTATCCACA  1472

Query  2221408  TTTCTTTGTAGGGCACTTGTCAGACTCTTA-CCCCATTTTCCTTCCTTTTGCAGACCTCT  2221466
                ||| |||  |||||| |||||    ||||| ||||||||| ||||||||||||| |||||
Sbjct  1473     TTTGTTTACAGGGCAATTGTCCTGTTCTTAGCCCCATTTTGCTTCCTTTTGCAGCCCTCT  1532

Query  2221467  AGGACTTGCCAGGACTTTGTTACAGCCATTTTTGTGCCTAAAAGTTTGGGTCCCCATTGA  2221526
                ||  ||| | | |||| | |||||| |||||| |||||   ||||||||||||| ||  |
Sbjct  1533     AGCCCTTACTATGACTATTTTACAGGCATTTTAGTGCCCCGAAGTTTGGGTCCCTATGAA  1592

Query  2221527  TTTCAATGGGGTTCAGGGTCTGGGACAAAGTTCGGGTGAAG-TCCGGTCCCGAAC-----  2221580
                 ||||||||||||| |||||       |||||||||| ||| || ||||||||||     
Sbjct  1593     CTTCAATGGGGTTCGGGGTC-------AAGTTCGGGTCAAGTTCAGGTCCCGAACTTTAA  1645

Query  2221581  -CCGGACATCAGCCGAACCTGTAGAACCCAAACTTCC  2221616
                 ||| |  || ||| |||| |  |||||| |||||||
Sbjct  1646     GCCGAAGTTCGGCCCAACCCGGCGAACCCGAACTTCC  1682


Range 34: 1507 to 1682

Score:191 bits(211), Expect:2e-48, 
Identities:152/182(84%),  Gaps:7/182(3%), Strand: Plus/Plus

Query  1285770  CATTTTACTTCCTTTTGCAGCCCTCTAGCACTTTCCAGGACTTTTTTACAGTCATTTTTG  1285829
                |||||| |||||||||||||||||||||| ||| | | |||| |||||||| |||||| |
Sbjct  1507     CATTTTGCTTCCTTTTGCAGCCCTCTAGCCCTTACTATGACTATTTTACAGGCATTTTAG  1566

Query  1285830  TGCCCAAAAGTTTGGGTCCCCATGGACTTCAATGGGGTTTGGGGTAAAGTTTGGGTCAAG  1285889
                |||||  ||||||||||||| ||| |||||||||||||| ||||| ||||| ||||||||
Sbjct  1567     TGCCCCGAAGTTTGGGTCCCTATGAACTTCAATGGGGTTCGGGGTCAAGTTCGGGTCAAG  1626

Query  1285890  TTC-GGTACCGAACCCGGACTTTTTCCCGAAGTTCGGCCGAACCCACCGAACCCGAACAT  1285948
                ||| |||      |||| |||||   ||||||||||||| |||||  ||||||||||| |
Sbjct  1627     TTCAGGT------CCCGAACTTTAAGCCGAAGTTCGGCCCAACCCGGCGAACCCGAACTT  1680

Query  1285949  CC  1285950
                ||
Sbjct  1681     CC  1682


Range 35: 1507 to 1681

Score:180 bits(199), Expect:3e-45, 
Identities:149/181(82%),  Gaps:7/181(3%), Strand: Plus/Plus

Query  2232491  CATTTTACTTCCTTTTGCAGCCCTCTAGCACTTTCCAGGACTTTTTTACAGTCATTTTTG  2232550
                |||||| |||||||||||||||||||||| ||| | | |||| |||||||| |||||| |
Sbjct  1507     CATTTTGCTTCCTTTTGCAGCCCTCTAGCCCTTACTATGACTATTTTACAGGCATTTTAG  1566

Query  2232551  TGCCGAAAAGTTTGGGTCCCCATTGACTTCAATGGGGTTCGGGGTAAAGTTTGGGTCAAG  2232610
                ||||   ||||||||||||| ||  |||||||||||||||||||| ||||| ||||||||
Sbjct  1567     TGCCCCGAAGTTTGGGTCCCTATGAACTTCAATGGGGTTCGGGGTCAAGTTCGGGTCAAG  1626

Query  2232611  TTC-GGTACCGAACCCGGACTTTTTCCCGAAGTTCGGCCGAACCCACCGAACCTGAACAT  2232669
                ||| |||      |||| |||||   ||||||||||||| |||||  |||||| |||| |
Sbjct  1627     TTCAGGT------CCCGAACTTTAAGCCGAAGTTCGGCCCAACCCGGCGAACCCGAACTT  1680

Query  2232670  C  2232670
                |
Sbjct  1681     C  1681


Range 36: 1507 to 1682

Score:178 bits(196), Expect:1e-44, 
Identities:149/182(82%),  Gaps:7/182(3%), Strand: Plus/Plus

Query  1551660  CATTTTACTTCCTTTTGCAGCCCTCTAGCACTTTCCAGGACTTTTTTACAGTCATTTTTG  1551719
                |||||| |||||||||||||||||||||| ||| | | |||| |||||||| |||||| |
Sbjct  1507     CATTTTGCTTCCTTTTGCAGCCCTCTAGCCCTTACTATGACTATTTTACAGGCATTTTAG  1566

Query  1551720  TGCCAAAAAGTTCGGGTCCGCATTGACTTCAATGGGGTTCGGGGTAAAGTTCGGATCAAG  1551779
                ||||   ||||| ||||||  ||  |||||||||||||||||||| |||||||| |||||
Sbjct  1567     TGCCCCGAAGTTTGGGTCCCTATGAACTTCAATGGGGTTCGGGGTCAAGTTCGGGTCAAG  1626

Query  1551780  TTC-GGTACCGAACCCGGACTTTTTCCCGAAGTTCGGCCGAACCCACCGAACCCGAACAT  1551838
                ||| |||      |||| |||||   ||||||||||||| |||||  ||||||||||| |
Sbjct  1627     TTCAGGT------CCCGAACTTTAAGCCGAAGTTCGGCCCAACCCGGCGAACCCGAACTT  1680

Query  1551839  CC  1551840
                ||
Sbjct  1681     CC  1682


Range 37: 1430 to 1612

Score:177 bits(195), Expect:4e-44, 
Identities:151/184(82%),  Gaps:2/184(1%), Strand: Plus/Plus

Query  1926064  tttttatttttttatttgattttaagttattttccctatccccattt-tttGTAGGGCAC  1926122
                ||| | || || ||| | |||||| || |||| |||||||| ||||| |||  |||||| 
Sbjct  1430     TTTCTTTTATTCTATGTTATTTTATGTCATTT-CCCTATCCACATTTGTTTACAGGGCAA  1488

Query  1926123  TTGTCCTACTCTTACCCCCATTTTACTTTCCTTTGCAGCCCTCTAGCACTTGCCAGGACT  1926182
                |||||||  ||||| ||||||||| ||| | |||||||||||||||| ||| | | ||||
Sbjct  1489     TTGTCCTGTTCTTAGCCCCATTTTGCTTCCTTTTGCAGCCCTCTAGCCCTTACTATGACT  1548

Query  1926183  TTTTTACAGCCATTTTTGTGCCAAAAAGTTTGGGTCCCCATTCACTTCAATGGGGTTCGG  1926242
                 |||||||| |||||| |||||   ||||||||||||| ||  |||||||||||||||||
Sbjct  1549     ATTTTACAGGCATTTTAGTGCCCCGAAGTTTGGGTCCCTATGAACTTCAATGGGGTTCGG  1608

Query  1926243  GGTC  1926246
                ||||
Sbjct  1609     GGTC  1612


Range 38: 1296 to 1682

Score:175 bits(193), Expect:1e-43, 
Identities:272/392(69%),  Gaps:54/392(13%), Strand: Plus/Minus

Query  2376343  GGAAGTCCGGGTTCGGCAGGTTCGACCGAACTTACGG-----ACTT---GACCCGCACTT  2376394
                |||||| |||||||| | |||| | |||||||| |||     | ||   |||| | ||||
Sbjct  1682     GGAAGTTCGGGTTCGCCGGGTTGGGCCGAACTT-CGGCTTAAAGTTCGGGACCTGAACTT  1624

Query  2376395  TGACCCG-----GAACCCGAACTCCATTGAAATCAATGGGGACCCAAACTTTTAGGCACA  2376449
                 ||||||     || ||||||| |||||||| |  || |||||||||||||   ||||| 
Sbjct  1623     -GACCCGAACTTGACCCCGAACCCCATTGAAGTTCATAGGGACCCAAACTTCGGGGCACT  1565

Query  2376450  AAAATGGCTGTAACAAAGTCCAGGAAAGTCCTAGAGGTCTGCAAAAGTAAGGAAAATGGA  2376509
                |||||| |||||| | ||||   | |||  ||||||| ||||||||| ||| ||||||| 
Sbjct  1564     AAAATGCCTGTAAAATAGTCATAGTAAGGGCTAGAGGGCTGCAAAAGGAAGCAAAATGGG  1505

Query  2376510  GGTAAGAGTTGGACAGGTGCCCTACAAAGAAATGGGGATAGGGAAATAACTTAAAATAAT  2376569
                | |||||   |||||  ||||||  ||| ||||| |||||||||||| || |||||||| 
Sbjct  1504     GCTAAGAACAGGACAATTGCCCTGTAAACAAATGTGGATAGGGAAATGACATAAAATAAC  1445

Query  2376570  TTTTAAGCTAAAATCACATaaaaaaatcaaaaat---------------ggaggtggatg  2376614
                 |  ||  |||||  |  | ||||||| || |||               ||||||  | |
Sbjct  1444     ATAGAA--TAAAAGAAAGTTAAAAAAT-AATAATCTTGAACTAGGAGGCGGAGGTCAAAG  1388

Query  2376615  tggagttggaggttgaggaggtggtgaa---------------------agtggcggtgg  2376653
                |||||| | |||||||||||| |||| |                      |||| || ||
Sbjct  1387     TGGAGTAGTAGGTTGAGGAGGCGGTGGACGTGGTGTAGGTAGAAGCAGTGGTGGAGGAGG  1328

Query  2376654  aggaggtAGCCAACACTGttttttttattttt  2376685
                |||||||||||||| |||||||| || |||||
Sbjct  1327     AGGAGGTAGCCAACGCTGTTTTTGTTGTTTTT  1296


Range 39: 1435 to 1682

Score:174 bits(192), Expect:1e-43, 
Identities:197/261(75%),  Gaps:20/261(7%), Strand: Plus/Plus

Query  2645537  tttatttgattttaatttat----tttccctatccccatttttttGTAGGGCACTTGCCC  2645592
                ||||||  || ||| |||||    ||||||||||| ||||| |||  |||||| ||| ||
Sbjct  1435     TTTATTCTATGTTATTTTATGTCATTTCCCTATCCACATTTGTTTACAGGGCAATTGTCC  1494

Query  2645593  TACCCTTA-CCCCATTTTACTTCCTTTTGCAGCCCTCTAGCACTTGCCAGGACTTTGTTA  2645651
                |   |||| ||||||||| |||||||||||||||||||||| ||| | | |||| | |||
Sbjct  1495     TGTTCTTAGCCCCATTTTGCTTCCTTTTGCAGCCCTCTAGCCCTTACTATGACTATTTTA  1554

Query  2645652  CAGCCATTTT-GTGCCTAAAAGTTCGGGTCCCCATTGACTTCAATGGGGTTCGGGGTCCG  2645710
                ||| |||||| |||||   ||||| ||||||| ||  |||||||||||||||||||||  
Sbjct  1555     CAGGCATTTTAGTGCCCCGAAGTTTGGGTCCCTATGAACTTCAATGGGGTTCGGGGTC--  1612

Query  2645711  GGATAACGTTCGGGCAACGTTC-GGTGCCGAACACGGACTTTTTTCCAAAGTTCGTTCAG  2645769
                     | |||||||  | |||| ||| ||||      |||||   || |||||||  |  
Sbjct  1613     -----AAGTTCGGGTCAAGTTCAGGTCCCGA------ACTTTAAGCCGAAGTTCGGCCCA  1661

Query  2645770  ACCCGCAGAACCCGAACGTCC  2645790
                |||||  |||||||||| |||
Sbjct  1662     ACCCGGCGAACCCGAACTTCC  1682


Range 40: 1506 to 1682

Score:172 bits(190), Expect:5e-43, 
Identities:146/179(82%),  Gaps:7/179(3%), Strand: Plus/Minus

Query  2544937  GGATGTTCGGGTTCGGTGGGTTTGGCCGAACTTTGCGGAAACGTTTGGGTTACCCGAACT  2544996
                ||| |||||||||||  ||||| |||||||||| |    || ||| |||  ||| |||||
Sbjct  1682     GGAAGTTCGGGTTCGCCGGGTTGGGCCGAACTTCGGCTTAAAGTTCGGG--ACCTGAACT  1625

Query  2544997  TGACCCG-----GACCCCGAACCCCATTGAAGTCAATGGGGACCCAAACTTTTCGGCACA  2545051
                |||||||     |||||||||||||||||||||  || |||||||||||||   ||||| 
Sbjct  1624     TGACCCGAACTTGACCCCGAACCCCATTGAAGTTCATAGGGACCCAAACTTCGGGGCACT  1565

Query  2545052  AAAATGGCTGTAAAAAAGTCCTGGAAAGTGCTAGAGGGCTGCAAAAGGAAGAAAAATGG  2545110
                |||||| |||||||| |||| | | ||| |||||||||||||||||||||| |||||||
Sbjct  1564     AAAATGCCTGTAAAATAGTCATAGTAAGGGCTAGAGGGCTGCAAAAGGAAGCAAAATGG  1506


Range 41: 1415 to 1682

Score:166 bits(183), Expect:7e-41, 
Identities:207/281(74%),  Gaps:16/281(5%), Strand: Plus/Plus

Query  1424031  ttatttttttatgaaattatttttttaaaaatgctttta-GTTATTCCCCTGTCCCCATT  1424089
                ||||| |||| | |  || |||| ||  |  |  ||||| || ||| |||| ||| ||||
Sbjct  1415     TTATTATTTTTTAACTTTCTTTTATTCTATGTTATTTTATGTCATTTCCCTATCCACATT  1474

Query  1424090  TCTTTGTAGAGCACTTGTCCCACCCTTACCCCCATTTC-CTTCCTTTTGCAGATCTCTAG  1424148
                | |||  || ||| ||||||    |||| ||||||||  |||||||||||||  ||||||
Sbjct  1475     TGTTTACAGGGCAATTGTCCTGTTCTTAGCCCCATTTTGCTTCCTTTTGCAGCCCTCTAG  1534

Query  1424149  GACTTTCCAGGACTTTTTTACAGCCATTTTTGTGCCTAAAAGTTTGGGTCCCCATTGATT  1424208
                  ||| | | |||| |||||||| |||||| |||||   ||||||||||||| ||  | |
Sbjct  1535     CCCTTACTATGACTATTTTACAGGCATTTTAGTGCCCCGAAGTTTGGGTCCCTATGAACT  1594

Query  1424209  TCAATGGGGTTCGGGGTCCGGGACAAAGTTCGGGTTCTG-TCCGGACCCGAACCCGGACT  1424267
                ||||||||||||||||||       ||||||||||   | || || |||||      |||
Sbjct  1595     TCAATGGGGTTCGGGGTC-------AAGTTCGGGTCAAGTTCAGGTCCCGA------ACT  1641

Query  1424268  TTGTCCCGAAGTTCGGCCGAACCAGCAGAACCCGGACTTCC  1424308
                ||   ||||||||||||| |||| |  ||||||| ||||||
Sbjct  1642     TTAAGCCGAAGTTCGGCCCAACCCGGCGAACCCGAACTTCC  1682


Range 42: 1507 to 1682

Score:166 bits(183), Expect:7e-41, 
Identities:142/176(81%),  Gaps:6/176(3%), Strand: Plus/Plus

Query  2684339  CATTTTACTTCCTTTTGCAGCCCTCTAGCACTTTCCAGGACTTTTTTACAGTCATTTTTG  2684398
                |||||| |||||||||||||||||||||| ||| | | |||| |||||||| |||||| |
Sbjct  1507     CATTTTGCTTCCTTTTGCAGCCCTCTAGCCCTTACTATGACTATTTTACAGGCATTTTAG  1566

Query  2684399  TGCCGAAAAGTTCGGGTCCCCATTGACTTCAATGGGATTCGGGGTCAAGTTC------AG  2684452
                ||||   ||||| ||||||| ||  ||||||||||| |||||||||||||||      ||
Sbjct  1567     TGCCCCGAAGTTTGGGTCCCTATGAACTTCAATGGGGTTCGGGGTCAAGTTCGGGTCAAG  1626

Query  2684453  TACCGAACCCGAACTTTTTCGCGAAGTTCGGCCAAACCCACCGAACCCGAACATCC  2684508
                | | |  ||||||||||    |||||||||||| |||||  ||||||||||| |||
Sbjct  1627     TTCAGGTCCCGAACTTTAAGCCGAAGTTCGGCCCAACCCGGCGAACCCGAACTTCC  1682


Range 43: 1435 to 1682

Score:165 bits(182), Expect:7e-41, 
Identities:193/262(74%),  Gaps:18/262(6%), Strand: Plus/Minus

Query  1045734  GGACGTTCGGGTTCTGCGGGTCTGCCCGAACTTTGGGAAAAAGTCCGGGTTCGGCTTCCG  1045793
                ||| ||||||||||  |||||  | |||||||| ||   ||||| ||||  | |      
Sbjct  1682     GGAAGTTCGGGTTCGCCGGGTTGGGCCGAACTTCGGCTTAAAGTTCGGGACCTG------  1629

Query  1045794  AACGTTGCCCTAACGTTATCCCGGGACCCAGAACCCCATTGAAGTCAATGGGGATCCGAA  1045853
                ||| |  ||| ||| |        ||||| |||||||||||||||  || |||| || ||
Sbjct  1628     AACTTGACCCGAACTT--------GACCCCGAACCCCATTGAAGTTCATAGGGACCCAAA  1577

Query  1045854  CTTTTAGGCACAAAAATGTCTGTAACAAAGTCCTGGCAAGTGCTAGAGGGCTGCAAAAGG  1045913
                |||   ||||| |||||| |||||| | |||| | | ||| |||||||||||||||||||
Sbjct  1576     CTTCGGGGCACTAAAATGCCTGTAAAATAGTCATAGTAAGGGCTAGAGGGCTGCAAAAGG  1517

Query  1045914  AAGTAAAATGGGGGTAAGAGTGGGGCAAGTGCCCTACaaaaaaatggggatagggaaa--  1045971
                ||| ||||||||| |||||   || ||| ||||||  ||| ||||| |||||||||||  
Sbjct  1516     AAGCAAAATGGGGCTAAGAACAGGACAATTGCCCTGTAAACAAATGTGGATAGGGAAATG  1457

Query  1045972  --ataaattaaaatcaaataaa  1045991
                  ||||| ||| ||  ||||||
Sbjct  1456     ACATAAAATAACATAGAATAAA  1435


Range 44: 1447 to 1682

Score:162 bits(179), Expect:9e-40, 
Identities:182/243(75%),  Gaps:8/243(3%), Strand: Plus/Minus

Query  1380118  GGAAGTTCGGGTTCTGCTGGTCCGTCCGAACTTCGGGACAAAGTCCGGGTCCGGA-CGGA  1380176
                ||||||||||||||  | |||  | |||||||||||   ||||| |||| || || |   
Sbjct  1682     GGAAGTTCGGGTTCGCCGGGTTGGGCCGAACTTCGGCTTAAAGTTCGGGACCTGAACTTG  1623

Query  1380177  ACCCGAACGATCGCACGGACAACGAACCCCATTGAAATCAATGGGGACCCGAACTTTTAT  1380236
                ||||||||         |||  |||||||||||||| |  || ||||||| |||||    
Sbjct  1622     ACCCGAACTT-------GACCCCGAACCCCATTGAAGTTCATAGGGACCCAAACTTCGGG  1570

Query  1380237  GCACAAAAATGGCTGTAACAAAGTCCTGGAAAGCCCTAGAGGGCTGCAAAAGGAAGTAAA  1380296
                |||| |||||| |||||| | |||| | | |||  ||||||||||||||||||||| |||
Sbjct  1569     GCACTAAAATGCCTGTAAAATAGTCATAGTAAGGGCTAGAGGGCTGCAAAAGGAAGCAAA  1510

Query  1380297  ATGGGGGTAAGGGTAGGGCAAGTGCCCTACaaaaaaatggggacagggaaataactgtaa  1380356
                |||||| ||||   ||| ||| ||||||  ||| ||||| ||| |||||||| ||   ||
Sbjct  1509     ATGGGGCTAAGAACAGGACAATTGCCCTGTAAACAAATGTGGATAGGGAAATGACATAAA  1450

Query  1380357  ata  1380359
                |||
Sbjct  1449     ATA  1447


Range 45: 1449 to 1682

Score:161 bits(178), Expect:9e-40, 
Identities:184/247(74%),  Gaps:14/247(5%), Strand: Plus/Plus

Query  1220630  TTTTAAGCTATTTCCCTGTCCCCATTTCTTCGTAGGGCACTTGTCTGACCCTTACCCCCA  1220689
                ||||| |  |||||||| ||| ||||| ||   |||||| |||||     |||| |||||
Sbjct  1449     TTTTATGTCATTTCCCTATCCACATTTGTTTACAGGGCAATTGTCCTGTTCTTAGCCCCA  1508

Query  1220690  TTTTCCTTCCTTTTGCATACCTCTAGGACTTTCCAGGACTTTGTTACAGCAATTTTTGTG  1220749
                |||| ||||||||||||  |||||||  ||| | | |||| | ||||||  ||||| |||
Sbjct  1509     TTTTGCTTCCTTTTGCAGCCCTCTAGCCCTTACTATGACTATTTTACAGGCATTTTAGTG  1568

Query  1220750  CCTAAAAGTTTGGGTCCCCATTGATTTCAATGGGGTTCGGGGTCCGGGTCAAAGTTCGGG  1220809
                ||   ||||||||||||| ||  | |||||||||||||||||||       |||||||||
Sbjct  1569     CCCCGAAGTTTGGGTCCCTATGAACTTCAATGGGGTTCGGGGTC-------AAGTTCGGG  1621

Query  1220810  TCCTG-TCCGGACCCGAACCCGGACTTTGTCCCGAAGTTTGGTCGAACCAGCAGAACCCG  1220868
                ||  | || || |||||      |||||   |||||||| || | |||| |  |||||||
Sbjct  1622     TCAAGTTCAGGTCCCGA------ACTTTAAGCCGAAGTTCGGCCCAACCCGGCGAACCCG  1675

Query  1220869  AACTTCC  1220875
                |||||||
Sbjct  1676     AACTTCC  1682


Range 46: 1516 to 1682

Score:161 bits(178), Expect:9e-40, 
Identities:140/173(81%),  Gaps:7/173(4%), Strand: Plus/Minus

Query  1735810  GGATGTTCGGGTTCGGTGGGTTCGGCCGAACTTTGGaaaaaaaTCCGGGTTCGGTACC-G  1735868
                ||| |||||||||||  ||||| |||||||||| ||   |||      |||||| ||| |
Sbjct  1682     GGAAGTTCGGGTTCGCCGGGTTGGGCCGAACTTCGGCTTAAA------GTTCGGGACCTG  1629

Query  1735869  AACTTGACCCGAACTTTACCCCGAACCCCATTGAATTCGATGGGGACCCGAACTTTTTGG  1735928
                |||||||||||||||| |||||||||||||||||| |  || ||||||| |||||   ||
Sbjct  1628     AACTTGACCCGAACTTGACCCCGAACCCCATTGAAGTTCATAGGGACCCAAACTTCGGGG  1569

Query  1735929  CACAAAAATGACTGTAAAAGAGTCCTGGAAAGTGCTAGAGGGCTGCAAAATGA  1735981
                ||| |||||| |||||||| |||| | | ||| ||||||||||||||||| ||
Sbjct  1568     CACTAAAATGCCTGTAAAATAGTCATAGTAAGGGCTAGAGGGCTGCAAAAGGA  1516


Range 47: 1421 to 1681

Score:159 bits(176), Expect:3e-39, 
Identities:202/275(73%),  Gaps:16/275(5%), Strand: Plus/Plus

Query  966219  ttttttatgtttttttttttttttAAATAATTAAAGTTATTTCCCTGTCCCCATTTCTTT  966278
               |||||||  ||| |||| || | |   || || | || |||||||| ||| ||||| |||
Sbjct  1421    TTTTTTAACTTTCTTTTATTCTATGT-TATTTTATGTCATTTCCCTATCCACATTTGTTT  1479

Query  966279  GTAGGTCACTTGTCCCACTCTTACCCCCATTTC-CTTCCTTTTGCAGACCTCTAGGACCT  966337
                 ||| || ||||||   ||||| ||||||||  ||||||||||||| |||||||  | |
Sbjct  1480    ACAGGGCAATTGTCCTGTTCTTAGCCCCATTTTGCTTCCTTTTGCAGCCCTCTAGCCCTT  1539

Query  966338  TCCAGGACTATTTTACAGCCATTTTTGTGCCTAAAAGTCCGTGTCCCCATTGATTTCAAT  966397
                | | ||||||||||||| |||||| |||||   ||||  | ||||| ||  | ||||||
Sbjct  1540    ACTATGACTATTTTACAGGCATTTTAGTGCCCCGAAGTTTGGGTCCCTATGAACTTCAAT  1599

Query  966398  GGGGTTCGGAGTCCGGGTCAAAGTTCGGGTTCTG-TCCGGACCCGAACCCGGACTTTGTC  966456
               ||||||||| |||       ||||||||||   | || || |||||      |||||   
Sbjct  1600    GGGGTTCGGGGTC-------AAGTTCGGGTCAAGTTCAGGTCCCGA------ACTTTAAG  1646

Query  966457  CCGAAGTTCGGCCGAACCAGCAGAACCCGGACTTC  966491
               ||||||||||||| |||| |  ||||||| |||||
Sbjct  1647    CCGAAGTTCGGCCCAACCCGGCGAACCCGAACTTC  1681


Range 48: 1449 to 1682

Score:159 bits(176), Expect:3e-39, 
Identities:184/246(75%),  Gaps:14/246(5%), Strand: Plus/Minus

Query  1988256  GGAAGTCCGGGTTCTGCTGGTTCGGCCGGACTTCGGGACAAAGTCCGGGTTCGGGTCTGG  1988315
                |||||| |||||||  | |||| ||||| |||||||   ||||| ||||  | |  || |
Sbjct  1682     GGAAGTTCGGGTTCGCCGGGTTGGGCCGAACTTCGGCTTAAAGTTCGGGACCTGAACTTG  1623

Query  1988316  ACAGAACCCGAACTTTGTCCCGGACTCCGAACCCCATTGAAATCAATGGGGACCCGAACT  1988375
                ||     ||||||||       ||| ||||||||||||||| |  || ||||||| ||||
Sbjct  1622     AC-----CCGAACTT-------GACCCCGAACCCCATTGAAGTTCATAGGGACCCAAACT  1575

Query  1988376  TTTAGGCACAAAAATGGCTGTAAAAAAGTCCTGGAAAGTCCTAGAGGTCTGCAAAAGAAA  1988435
                |   ||||| |||||| |||||||| |||| | | |||  ||||||| ||||||||| ||
Sbjct  1574     TCGGGGCACTAAAATGCCTGTAAAATAGTCATAGTAAGGGCTAGAGGGCTGCAAAAGGAA  1515

Query  1988436  G-GAAATGGGGGTAAGGGTGGGACAAGTGCCCTACAAAGAAATGGGGACAGGGAAATAAC  1988494
                |  |||||||| ||||    |||||| ||||||  ||| ||||| ||| |||||||| ||
Sbjct  1514     GCAAAATGGGGCTAAGAACAGGACAATTGCCCTGTAAACAAATGTGGATAGGGAAATGAC  1455

Query  1988495  -TAAAA  1988499
                 |||||
Sbjct  1454     ATAAAA  1449


Range 49: 1447 to 1682

Score:157 bits(173), Expect:4e-38, 
Identities:183/248(74%),  Gaps:12/248(4%), Strand: Plus/Minus

Query  2134417  GGAAGTTCGGGTTCTGCTGGTCCGTCCGAACTTCGGGACAAAGTCCGGGTCCGGGTCCGG  2134476
                ||||||||||||||  | |||  | |||||||||||   ||||| |||| || |  |  |
Sbjct  1682     GGAAGTTCGGGTTCGCCGGGTTGGGCCGAACTTCGGCTTAAAGTTCGGGACCTGAACTTG  1623

Query  2134477  ACGGAACCCGAACGATCGCACGGACAACGAACCCCATTGAAATCAATGGGGACCCAAACT  2134536
                ||     ||||||         |||  |||||||||||||| |  || ||||||||||||
Sbjct  1622     AC-----CCGAACTT-------GACCCCGAACCCCATTGAAGTTCATAGGGACCCAAACT  1575

Query  2134537  TTTATGCACAAAAATGGCTGTAACAAAGTCCTGGAAAGCCCTAGAGGGCTGCAAAAGGAA  2134596
                |    |||| |||||| |||||| | |||| | | |||  ||||||||||||||||||||
Sbjct  1574     TCGGGGCACTAAAATGCCTGTAAAATAGTCATAGTAAGGGCTAGAGGGCTGCAAAAGGAA  1515

Query  2134597  GTAAAATGGGGGTAAGGGTAGGGCAAGTGCCCTACaaaaaaatggggacagggaaataac  2134656
                | ||||||||| ||||   ||| ||| ||||||  ||| ||||| ||| |||||||| ||
Sbjct  1514     GCAAAATGGGGCTAAGAACAGGACAATTGCCCTGTAAACAAATGTGGATAGGGAAATGAC  1455

Query  2134657  tgtaaata  2134664
                   |||||
Sbjct  1454     ATAAAATA  1447


Range 50: 1421 to 1674

Score:156 bits(172), Expect:4e-38, 
Identities:191/260(73%),  Gaps:7/260(2%), Strand: Plus/Minus

Query  737482  GGGTTCTGCTGGTTCGGCCGAACTTCGGGACAAAGTCCGGGTTCGGGTCCGGA-CAGAAC  737540
               ||||||  | |||| |||||||||||||   |||||      ||||| || || |   ||
Sbjct  1674    GGGTTCGCCGGGTTGGGCCGAACTTCGGCTTAAAGT------TCGGGACCTGAACTTGAC  1621

Query  737541  CCAAACTTTGTCCCGAACCCCATTGAAATCAATGGGGACACAGACTTTTAGGCACAAAAA  737600
               || |||||   |||||||||||||||| |  || ||||| || ||||   ||||| ||||
Sbjct  1620    CCGAACTTGACCCCGAACCCCATTGAAGTTCATAGGGACCCAAACTTCGGGGCACTAAAA  1561

Query  737601  TGGCTGTAAAATAGTCCTGGAAAGTCCTAGAGGTCTGCAAAAGGAAGGAAATGGAGGGTA  737660
               || ||||||||||||| | | |||  ||||||| ||||||||||||| |||  | || ||
Sbjct  1560    TGCCTGTAAAATAGTCATAGTAAGGGCTAGAGGGCTGCAAAAGGAAGCAAAATGGGGCTA  1501

Query  737661  AGGGTGTGACAAGTGCCCTACAAAGAAATGGGGACAGGGAAATAACTTTAAATATTTaaa  737720
               ||     ||||| ||||||  ||| ||||| ||| |||||||| || | |||||    | 
Sbjct  1500    AGAACAGGACAATTGCCCTGTAAACAAATGTGGATAGGGAAATGACATAAAATAACATAG  1441

Query  737721  aaaaataaaaacataaaaaa  737740
               || || | |||  |||||||
Sbjct  1440    AATAAAAGAAAGTTAAAAAA  1421


Range 51: 1455 to 1682

Score:156 bits(172), Expect:4e-38, 
Identities:180/241(75%),  Gaps:15/241(6%), Strand: Plus/Plus

Query  781749  GTTATTTCCTTGTCCCCATTTCTTTGTAGGGCACTTGTCCCACCCTTACCCCCATTTC-C  781807
               || |||||| | ||| ||||| |||  |||||| ||||||    |||| ||||||||  |
Sbjct  1455    GTCATTTCCCTATCCACATTTGTTTACAGGGCAATTGTCCTGTTCTTAGCCCCATTTTGC  1514

Query  781808  TTCCTTTTGCAGACCTCTAGGACTTTCCCGGACTTTTTTACAGCCATTTTTGTGCCTAAA  781867
               |||||||||||| |||||||  ||| |   |||| |||||||| |||||| |||||   |
Sbjct  1515    TTCCTTTTGCAGCCCTCTAGCCCTTACTATGACTATTTTACAGGCATTTTAGTGCCCCGA  1574

Query  781868  AGTTTGGGTCCCCATTGATTTTAATGGGGTTCGGGGTCCGGTACAAAGTTCGGGTTCTG-  781926
               |||||||||||| ||  | || ||||||||||||||||       ||||||||||   | 
Sbjct  1575    AGTTTGGGTCCCTATGAACTTCAATGGGGTTCGGGGTC-------AAGTTCGGGTCAAGT  1627

Query  781927  TCCGGACCCGAACCCGGACTTTGTCCCGAAGTTCGGCTGAACCAGCAGAACCCGGACTTC  781986
               || || |||||      |||||   ||||||||||||  |||| |  ||||||| |||||
Sbjct  1628    TCAGGTCCCGA------ACTTTAAGCCGAAGTTCGGCCCAACCCGGCGAACCCGAACTTC  1681

Query  781987  C  781987
               |
Sbjct  1682    C  1682


Range 52: 1420 to 1682

Score:154 bits(170), Expect:1e-37, 
Identities:200/276(72%),  Gaps:13/276(4%), Strand: Plus/Minus

Query  398360  GGAAGTTCGGGTTCTGCTGGTCCGTCCGAACTTCGGGACAAAGTCCGGGTCCGGGTCCGG  398419
               ||||||||||||||  | |||  | |||||||||||   ||||| |||| || |  |  |
Sbjct  1682    GGAAGTTCGGGTTCGCCGGGTTGGGCCGAACTTCGGCTTAAAGTTCGGGACCTGAACTTG  1623

Query  398420  ACGGAACCCGAACGATCGCACGGACAACGAACCCCATTGAAATCAATGGGGACCCGAACT  398479
               ||     ||||||         |||  |||||||||||||| |  || ||||||| ||||
Sbjct  1622    AC-----CCGAACTT-------GACCCCGAACCCCATTGAAGTTCATAGGGACCCAAACT  1575

Query  398480  TTTAGGCACAAAAATGGCTGTAGGAAAGTCCTGGAAAGCCCCAGAGGGCTGCAAAAGGAA  398539
               |   ||||| |||||| |||||  | |||| | | |||  | ||||||||||||||||||
Sbjct  1574    TCGGGGCACTAAAATGCCTGTAAAATAGTCATAGTAAGGGCTAGAGGGCTGCAAAAGGAA  1515

Query  398540  GTAAAATGGGAGTAAGGGTAGGGCAAGTGCCCTACaaaaaaatggggacagggaaataac  398599
               | ||||||||  ||||   ||| ||| ||||||  ||| ||||| ||| |||||||| ||
Sbjct  1514    GCAAAATGGGGCTAAGAACAGGACAATTGCCCTGTAAACAAATGTGGATAGGGAAATGAC  1455

Query  398600  tttaaatatttttaaaaaaataaaaacttaaaaaat  398635
                | |||||    || || || | ||| |||||||||
Sbjct  1454    ATAAAATA-ACATAGAATAAAAGAAAGTTAAAAAAT  1420


Range 53: 1447 to 1682

Score:153 bits(169), Expect:5e-37, 
Identities:180/243(74%),  Gaps:8/243(3%), Strand: Plus/Minus

Query  2668320  GGAAGATCGGGTTCTGCTGGTCCGTCCGAACTTCGGGACAAAGTCCGGGTCCGGA-CGGA  2668378
                ||||| ||||||||  | |||  | |||||||||||   ||||| |||| || || |   
Sbjct  1682     GGAAGTTCGGGTTCGCCGGGTTGGGCCGAACTTCGGCTTAAAGTTCGGGACCTGAACTTG  1623

Query  2668379  ACCCGAACGATCGCACGGACAACGAACCCCATTGAAATCAATGGGGACCCGAACTTTTAG  2668438
                ||||||||         |||  |||||||||||||| |  || ||||||| |||||   |
Sbjct  1622     ACCCGAACTT-------GACCCCGAACCCCATTGAAGTTCATAGGGACCCAAACTTCGGG  1570

Query  2668439  GCACAAAAATGGCTGTAGGAAAGTCCTGGAAAGCCCCAGAGGGCTGCAAAAGGAAGTAAA  2668498
                |||| |||||| |||||  | |||| | | |||  | ||||||||||||||||||| |||
Sbjct  1569     GCACTAAAATGCCTGTAAAATAGTCATAGTAAGGGCTAGAGGGCTGCAAAAGGAAGCAAA  1510

Query  2668499  ATGGGGGTAAGGGTAGGGCAAGTGCCCTACaaaaaaatggggacagggaaataactgtaa  2668558
                |||||| ||||   ||| ||| ||||||  ||| ||||| ||| |||||||| ||   ||
Sbjct  1509     ATGGGGCTAAGAACAGGACAATTGCCCTGTAAACAAATGTGGATAGGGAAATGACATAAA  1450

Query  2668559  ata  2668561
                |||
Sbjct  1449     ATA  1447


Range 54: 1516 to 1682

Score:153 bits(169), Expect:5e-37, 
Identities:137/172(80%),  Gaps:5/172(2%), Strand: Plus/Minus

Query  515606  GGATGTTCGGGTTTGGTTGGTTCGGCCGAACTTCTGAAAAAAGTCCGGGTTCGGTACCAA  515665
               ||| ||||||||| |   |||| ||||||||||| |   ||||| ||||  | |     |
Sbjct  1682    GGAAGTTCGGGTTCGCCGGGTTGGGCCGAACTTCGGCTTAAAGTTCGGGACCTG-----A  1628

Query  515666  ACTTGACCCGAACTTTACCCCGAACCCCATTGAATTCAATGGGGACCCAAACTTTTCGGC  515725
               ||||||||||||||| |||||||||||||||||| |  || |||||||||||||   |||
Sbjct  1627    ACTTGACCCGAACTTGACCCCGAACCCCATTGAAGTTCATAGGGACCCAAACTTCGGGGC  1568

Query  515726  ACAAAAATGACTGTAAAAGAGTCCTGGAAAGTGCTAGAGGGCTGCAAAATGA  515777
               || |||||| |||||||| |||| | | ||| ||||||||||||||||| ||
Sbjct  1567    ACTAAAATGCCTGTAAAATAGTCATAGTAAGGGCTAGAGGGCTGCAAAAGGA  1516


Range 55: 1420 to 1682

Score:152 bits(168), Expect:5e-37, 
Identities:203/280(73%),  Gaps:18/280(6%), Strand: Plus/Minus

Query  1720731  GGAAGTTTGGGTTCTGCTGGTCCGGCCAAACTTCGGGACAAAGTTCGGGTCCAGGTCCGG  1720790
                ||||||| ||||||  | |||  |||| ||||||||   |||||||||| || |      
Sbjct  1682     GGAAGTTCGGGTTCGCCGGGTTGGGCCGAACTTCGGCTTAAAGTTCGGGACCTG------  1629

Query  1720791  ACGGAACCTGAACGATCGCACG-GACACCGAACCCCATTGAAATCAATGGGGACCCGAAC  1720849
                    ||| ||| |   || ||  ||| ||||||||||||||| |  || ||||||| |||
Sbjct  1628     ----AACTTGACC---CGAACTTGACCCCGAACCCCATTGAAGTTCATAGGGACCCAAAC  1576

Query  1720850  TTTTAGGCACAAAAATGGCTGTAACAAAGTCCTGGAAAGCCCTAGAGGGCTGCAAAAGGA  1720909
                ||   ||||| |||||| |||||| | |||| | | |||  |||||||||||||||||||
Sbjct  1575     TTCGGGGCACTAAAATGCCTGTAAAATAGTCATAGTAAGGGCTAGAGGGCTGCAAAAGGA  1516

Query  1720910  AGGAAGGAAATGGGGGTAAGGGTGGGACAAGTGACCTACAAAGAAATGGGGACAGGGAAA  1720969
                || |   |||||||| ||||    |||||| || |||  ||| ||||| ||| |||||||
Sbjct  1515     AGCA---AAATGGGGCTAAGAACAGGACAATTGCCCTGTAAACAAATGTGGATAGGGAAA  1459

Query  1720970  TAACTTTAAATATTTTTaaaaaaataaaaacataaaaaat  1721009
                | || | |||||    || || || | |||  ||||||||
Sbjct  1458     TGACATAAAATA-ACATAGAATAAAAGAAAGTTAAAAAAT  1420


Range 56: 1421 to 1682

Score:152 bits(168), Expect:5e-37, 
Identities:198/271(73%),  Gaps:11/271(4%), Strand: Plus/Plus

Query  1238029  ttttttgtttttatttttttttaaat-atttaaagttatttccctgtccccatttttttt  1238087
                ||||||   ||| |||| || ||  | |||| | || |||||||| ||| ||||| ||| 
Sbjct  1421     TTTTTTAACTTTCTTTTATTCTATGTTATTTTATGTCATTTCCCTATCCACATTTGTTTA  1480

Query  1238088  tGCAGGGCACTTGCCCTACCCTTACACCCATTTTACTTCCTTTTACAGCCCTCTGGGGCT  1238147
                  ||||||| ||| |||   ||||  |||||||| ||||||||| ||||||||| |  ||
Sbjct  1481     --CAGGGCAATTGTCCTGTTCTTAGCCCCATTTTGCTTCCTTTTGCAGCCCTCTAGCCCT  1538

Query  1238148  TTCCAGGACTTTGCTACAGCCATTTTTGTGCCTAAAAGTTTGGGTCCCCATTGATTTCAA  1238207
                | | | |||| |  ||||| |||||| |||||   ||||||||||||| ||  | |||||
Sbjct  1539     TACTATGACTATTTTACAGGCATTTTAGTGCCCCGAAGTTTGGGTCCCTATGAACTTCAA  1598

Query  1238208  TGGGGTTCGTTGTCCGTGCGATCGTTCGGGTTCCG-TCCGGACCCGGACTTTGTCCCGAA  1238266
                |||||||||  |||         ||||||||   | || || |||| |||||   |||||
Sbjct  1599     TGGGGTTCGGGGTC-------AAGTTCGGGTCAAGTTCAGGTCCCGAACTTTAAGCCGAA  1651

Query  1238267  GTTCGGACGGACCAGCAGAACCCGAACATCC  1238297
                |||||| |  ||| |  |||||||||| |||
Sbjct  1652     GTTCGGCCCAACCCGGCGAACCCGAACTTCC  1682


Range 57: 1447 to 1682

Score:152 bits(168), Expect:5e-37, 
Identities:182/248(73%),  Gaps:12/248(4%), Strand: Plus/Minus

Query  1643317  GGAAGTTCGGGTTCTGCTGGTCCGTCCGAACTTCGGGACAAAGTCCGGGTCCGGGTCCGG  1643376
                ||||||||||||||  | |||  | |||||||||||   ||||| |||| || |  |  |
Sbjct  1682     GGAAGTTCGGGTTCGCCGGGTTGGGCCGAACTTCGGCTTAAAGTTCGGGACCTGAACTTG  1623

Query  1643377  ACGGAACCCGAATGATCGCACGGACAACGAACCCCATTGAAATCAATGGGGACCCGAACT  1643436
                ||     |||||          |||  |||||||||||||| |  || ||||||| ||||
Sbjct  1622     AC-----CCGAACTT-------GACCCCGAACCCCATTGAAGTTCATAGGGACCCAAACT  1575

Query  1643437  TTTAGGCACAAAAATGGCTGTAACAAAGTCCTGGAAAGCCCTAGAGGGCTGCAAAAGGAA  1643496
                |   ||||| |||||| |||||| | |||| | | |||  ||||||||||||||||||||
Sbjct  1574     TCGGGGCACTAAAATGCCTGTAAAATAGTCATAGTAAGGGCTAGAGGGCTGCAAAAGGAA  1515

Query  1643497  GTAAAATGGGGGTAAGGGTAGGGCAAGTACCCTACaaaaaaatggggacagggaaataac  1643556
                | ||||||||| ||||   ||| ||| | ||||  ||| ||||| ||| |||||||| ||
Sbjct  1514     GCAAAATGGGGCTAAGAACAGGACAATTGCCCTGTAAACAAATGTGGATAGGGAAATGAC  1455

Query  1643557  tttaaata  1643564
                 | |||||
Sbjct  1454     ATAAAATA  1447


Range 58: 1447 to 1682

Score:152 bits(168), Expect:5e-37, 
Identities:182/248(73%),  Gaps:12/248(4%), Strand: Plus/Minus

Query  712902  GGAAGTTCGGGTTCTGCTGGTCCGTCCGAACTTCGGGACAAAGTCCGGGTCCGGGTCCGG  712961
               ||||||||||||||  | |||  | |||||||||||   ||||| |||| || |  |  |
Sbjct  1682    GGAAGTTCGGGTTCGCCGGGTTGGGCCGAACTTCGGCTTAAAGTTCGGGACCTGAACTTG  1623

Query  712962  ACGGAACCCGAACGATCGCACGGACAACGAACCCCATTGAAATCAATGGGGACCCGAACT  713021
               ||     ||||||         |||  |||||||||||||| |  || ||||||| ||||
Sbjct  1622    AC-----CCGAACTT-------GACCCCGAACCCCATTGAAGTTCATAGGGACCCAAACT  1575

Query  713022  TTTAGGCACAAAAATGGCTGTAGGAAAGTCCTGGAAAGCCCTAGAGGGCTGCAAAAGGAA  713081
               |   ||||| |||||| |||||  | |||| | | |||  ||||||||||||||||||||
Sbjct  1574    TCGGGGCACTAAAATGCCTGTAAAATAGTCATAGTAAGGGCTAGAGGGCTGCAAAAGGAA  1515

Query  713082  GTAAAATGGGGGTAAGGGTAGGGCAAGTGCCCTACaaaaaaatggggacagggaaataac  713141
               | ||||||||| ||||   ||| ||| ||||||  ||| ||||| ||| |||||||| ||
Sbjct  1514    GCAAAATGGGGCTAAGAACAGGACAATTGCCCTGTAAACAAATGTGGATAGGGAAATGAC  1455

Query  713142  tgtaaata  713149
                  |||||
Sbjct  1454    ATAAAATA  1447


Range 59: 1449 to 1681

Score:151 bits(167), Expect:2e-36, 
Identities:182/246(74%),  Gaps:15/246(6%), Strand: Plus/Plus

Query  2269549  ttttaagttatttCCCTGTCCCCATTTCTTTGTAGGGCACTTATCCGACCCTTACCCCCA  2269608
                ||||| || |||||||| ||| ||||| |||  |||||| || |||    |||| |||||
Sbjct  1449     TTTTATGTCATTTCCCTATCCACATTTGTTTACAGGGCAATTGTCCTGTTCTTAGCCCCA  1508

Query  2269609  TTTCCCT-CCTTTTGCAGACCTTTAGGACTTTCCAGGACTTTTTTACAGCCATTTTAGTG  2269667
                |||  || |||||||||| ||| |||  ||| | | |||| |||||||| ||||||||||
Sbjct  1509     TTTTGCTTCCTTTTGCAGCCCTCTAGCCCTTACTATGACTATTTTACAGGCATTTTAGTG  1568

Query  2269668  CCTAAAAGTTCCGGTCCCCATTGATTTCAATGGAGTTCGGGGTCCGGGTCAAAGTCCGGG  2269727
                ||   |||||  |||||| ||  | |||||||| ||||||||||       |||| ||||
Sbjct  1569     CCCCGAAGTTTGGGTCCCTATGAACTTCAATGGGGTTCGGGGTC-------AAGTTCGGG  1621

Query  2269728  TTCTG-TCCGGACCCGAACCCGGACTTTGTCCTGAAGTTCGGCCGAACCAGCAGAACCCG  2269786
                |   | || || |||||      |||||   | ||||||||||| |||| |  |||||||
Sbjct  1622     TCAAGTTCAGGTCCCGA------ACTTTAAGCCGAAGTTCGGCCCAACCCGGCGAACCCG  1675

Query  2269787  AACTTC  2269792
                ||||||
Sbjct  1676     AACTTC  1681


Range 60: 1507 to 1666

Score:150 bits(166), Expect:2e-36, 
Identities:133/165(81%),  Gaps:6/165(3%), Strand: Plus/Minus

Query  2390283  CGGGTTCGGCTGAACTTCGGGAAAAAGTCCGGGTTCGGTACCAAACTTGACCCGAACTTT  2390342
                |||||| ||| |||||||||   ||||| ||||  | |     |||||||||||||||| 
Sbjct  1666     CGGGTTGGGCCGAACTTCGGCTTAAAGTTCGGGACCTG-----AACTTGACCCGAACTTG  1612

Query  2390343  ACCCCGAACCCCATTGAAGTCAATGGGGACCTGAACTTTTCAGCACAAAAATGACTGTAA  2390402
                ||||||||||||||||||||  || ||||||  |||||    |||| |||||| ||||||
Sbjct  1611     ACCCCGAACCCCATTGAAGTTCATAGGGACCCAAACTTCGGGGCACTAAAATGCCTGTAA  1552

Query  2390403  AA-AGTCCTGGAAAGTGCTAGAGGGCTGCAAAAGGAAGTAAAATG  2390446
                || |||| | | ||| |||||||||||||||||||||| ||||||
Sbjct  1551     AATAGTCATAGTAAGGGCTAGAGGGCTGCAAAAGGAAGCAAAATG  1507


Range 61: 1420 to 1682

Score:150 bits(165), Expect:6e-36, 
Identities:199/276(72%),  Gaps:13/276(4%), Strand: Plus/Minus

Query  2031335  GGACGTTCGGGTTCTGCTGGTCTGTCCGAACTTCGGGACAAAGTCCGGGTCCGGGTCCGG  2031394
                ||| ||||||||||  | |||  | |||||||||||   ||||| |||| || |  |  |
Sbjct  1682     GGAAGTTCGGGTTCGCCGGGTTGGGCCGAACTTCGGCTTAAAGTTCGGGACCTGAACTTG  1623

Query  2031395  ACAGAACCCGAACGATCGCACGGACAACGAACCCCATTGAAATCAATGGGGACCCGAACT  2031454
                ||     ||||||         |||  |||||||||||||| |  || ||||||| ||||
Sbjct  1622     AC-----CCGAACTT-------GACCCCGAACCCCATTGAAGTTCATAGGGACCCAAACT  1575

Query  2031455  TTTAGGCACAAAAATGGCTGTAGGAAAGTCCTGGAAAGCCCCAGAGGGCTGCAAAAGGAA  2031514
                |   ||||| |||||| |||||  | |||| | | |||  | ||||||||||||||||||
Sbjct  1574     TCGGGGCACTAAAATGCCTGTAAAATAGTCATAGTAAGGGCTAGAGGGCTGCAAAAGGAA  1515

Query  2031515  GTAAAATGGGGGTAAGGGTAGGGCAAGTGCCCTACaaaaaaaTGGGGACAGGGAAATAAC  2031574
                | ||||||||| ||||   ||| ||| ||||||  ||| ||||| ||| |||||||| ||
Sbjct  1514     GCAAAATGGGGCTAAGAACAGGACAATTGCCCTGTAAACAAATGTGGATAGGGAAATGAC  1455

Query  2031575  TTTAAATATTTaaaaaaaaataaaaacataaaaaat  2031610
                 | |||||   | | || || | |||  ||||||||
Sbjct  1454     ATAAAATA-ACATAGAATAAAAGAAAGTTAAAAAAT  1420


Range 62: 1420 to 1682

Score:150 bits(165), Expect:6e-36, 
Identities:199/276(72%),  Gaps:13/276(4%), Strand: Plus/Minus

Query  1698732  GGAAGTTCGGGTTCTGCTGGTCCGTCCGAACTTCGGGACAAAGTCCGGGTCCGGGTCCGG  1698791
                ||||||||||||||  | |||  | |||||||||||   ||||| |||| || |  |  |
Sbjct  1682     GGAAGTTCGGGTTCGCCGGGTTGGGCCGAACTTCGGCTTAAAGTTCGGGACCTGAACTTG  1623

Query  1698792  ACGGAACCCGAACGATCGCACGGACAACGAACCCCATTGAAATCAATGGGGACCCGAACT  1698851
                ||     ||||||         |||  |||||||||||||| |  || ||||||| ||||
Sbjct  1622     AC-----CCGAACTT-------GACCCCGAACCCCATTGAAGTTCATAGGGACCCAAACT  1575

Query  1698852  TTTAGGCACAAAAATGGCTGTAGGAAAGTCCTGGAAAGCCCCAGAGGGCTGCAAAAGGAA  1698911
                |   ||||| |||||| |||||  | |||| | | |||  | ||||||||||||||||||
Sbjct  1574     TCGGGGCACTAAAATGCCTGTAAAATAGTCATAGTAAGGGCTAGAGGGCTGCAAAAGGAA  1515

Query  1698912  GTAAAATGGGGGTAAGGGTAGGGCAAGCGCCCTACaaaaaaatggggacagggaaataac  1698971
                | ||||||||| ||||   ||| |||  |||||  ||| ||||| ||| |||||||| ||
Sbjct  1514     GCAAAATGGGGCTAAGAACAGGACAATTGCCCTGTAAACAAATGTGGATAGGGAAATGAC  1455

Query  1698972  tttaaatatttttaaaaaaataaaaacataaaaaat  1699007
                 | |||||    || || || | |||  ||||||||
Sbjct  1454     ATAAAATA-ACATAGAATAAAAGAAAGTTAAAAAAT  1420


Range 63: 1420 to 1682

Score:150 bits(165), Expect:6e-36, 
Identities:199/276(72%),  Gaps:13/276(4%), Strand: Plus/Minus

Query  564023  GGAAGTTCGGGTTCTGCTGGTCCGTCCGAACTTCGAGACAAAGTCCGGGTCCGGGTCCGG  564082
               ||||||||||||||  | |||  | ||||||||||    ||||| |||| || |  |  |
Sbjct  1682    GGAAGTTCGGGTTCGCCGGGTTGGGCCGAACTTCGGCTTAAAGTTCGGGACCTGAACTTG  1623

Query  564083  ACGGAACCCGAACGATCGCACGGACAACGAACCCCATTGAAATCAATGGGGACCCGAACT  564142
               ||     ||||||         |||  |||||||||||||| |  || ||||||| ||||
Sbjct  1622    AC-----CCGAACTT-------GACCCCGAACCCCATTGAAGTTCATAGGGACCCAAACT  1575

Query  564143  TTTAGGCACAAAAATGGCTGTAGGAAAGTCCTGGAAAGCCCCAGAGGGCTGCAAAAGGAA  564202
               |   ||||| |||||| |||||  | |||| | | |||  | ||||||||||||||||||
Sbjct  1574    TCGGGGCACTAAAATGCCTGTAAAATAGTCATAGTAAGGGCTAGAGGGCTGCAAAAGGAA  1515

Query  564203  GTAAAATGGGGGTAAGGGTAGGGCAAGTGCCCTACaaaaaaatggggacagggaaataac  564262
               | ||||||||| ||||   ||| ||| ||||||  ||| ||||| ||| |||||||| ||
Sbjct  1514    GCAAAATGGGGCTAAGAACAGGACAATTGCCCTGTAAACAAATGTGGATAGGGAAATGAC  1455

Query  564263  tttaaatatttttaaaaaaataaaaacataaaaaat  564298
                | |||||    || || || | |||  ||||||||
Sbjct  1454    ATAAAATA-ACATAGAATAAAAGAAAGTTAAAAAAT  1420


Range 64: 1507 to 1682

Score:150 bits(165), Expect:6e-36, 
Identities:148/190(78%),  Gaps:15/190(7%), Strand: Plus/Plus

Query  2267794  CATTTTGCTTCCTTTTGCAGCCCTCTAGCACTTTACAGGACTTTTTTACAGTAATTTTTT  2267853
                ||||||||||||||||||||||||||||| |||   | |||| ||||||||  | |||| 
Sbjct  1507     CATTTTGCTTCCTTTTGCAGCCCTCTAGCCCTTACTATGACTATTTTACAGGCA-TTTTA  1565

Query  2267854  GTGCCAAAAAGTTCGGGTCCCCATTGACTTCAATGGGGTTTGGGGTTCGGGGTAAAGTTT  2267913
                |||||   ||||| ||||||| ||  |||||||       ||||||||||||| ||||| 
Sbjct  1566     GTGCCCCGAAGTTTGGGTCCCTATGAACTTCAA-------TGGGGTTCGGGGTCAAGTTC  1618

Query  2267914  GGGTCAAGTTC-GGTACCGAACCCAAACTTTTTTGCGAAGTTCGGCCGAACCCACCGAAC  2267972
                ||||||||||| |||      ||| ||||||    |||||||||||| |||||  |||||
Sbjct  1619     GGGTCAAGTTCAGGT------CCCGAACTTTAAGCCGAAGTTCGGCCCAACCCGGCGAAC  1672

Query  2267973  CCGAACATCC  2267982
                |||||| |||
Sbjct  1673     CCGAACTTCC  1682


Range 65: 1420 to 1681

Score:148 bits(163), Expect:2e-35, 
Identities:200/276(72%),  Gaps:16/276(5%), Strand: Plus/Minus

Query  1838464  GAAGTCCGGGTTCTGCTGGTTCGGCCGAACTTCGGGTCAAAGTCCGGGTTCGGGTCCGGA  1838523
                ||||| |||||||  | |||| ||||||||||||| | |||||      ||||| || ||
Sbjct  1681     GAAGTTCGGGTTCGCCGGGTTGGGCCGAACTTCGGCTTAAAGT------TCGGGACCTGA  1628

Query  1838524  -CAGAACCCGAACTTTGTCCCGGACCCCGAACCCCATTGAAATCAATGGAGACCCGGACT  1838582
                 |   ||||||||||       ||||||||||||||||||| |  || | |||||  |||
Sbjct  1627     ACTTGACCCGAACTT-------GACCCCGAACCCCATTGAAGTTCATAGGGACCCAAACT  1575

Query  1838583  TTTAGGTACAAAAAGTGCTGTAAAATAGTCCTGGAAGGTCCTAGAGGTCTGCAAAAGGAA  1838642
                |   || || ||||   ||||||||||||| | | | |  ||||||| ||||||||||||
Sbjct  1574     TCGGGGCACTAAAATGCCTGTAAAATAGTCATAGTAAGGGCTAGAGGGCTGCAAAAGGAA  1515

Query  1838643  G-GAAATGTGGGTAAGGGTGGGACAAGTGACCTACAAAGAAATGGGGACAGGGAAATAAC  1838701
                |  ||||| || ||||    |||||| || |||  ||| ||||| ||| |||||||| ||
Sbjct  1514     GCAAAATGGGGCTAAGAACAGGACAATTGCCCTGTAAACAAATGTGGATAGGGAAATGAC  1455

Query  1838702  TTTAAATATTTTTaaaaaaataaaaacataaaaaat  1838737
                 | |||||    || || || | |||  ||||||||
Sbjct  1454     ATAAAATA-ACATAGAATAAAAGAAAGTTAAAAAAT  1420


Range 66: 1447 to 1682

Score:148 bits(163), Expect:2e-35, 
Identities:181/248(73%),  Gaps:12/248(4%), Strand: Plus/Minus

Query  2610156  GGAAGTTCGGGTTCTGCTGGTCCGTCCGAACTTCGGGACAAAGTCCGGGTCCGGGTCCGG  2610215
                ||||||||||||||  | |||  | |||||||||||   ||||| |||| || |  |  |
Sbjct  1682     GGAAGTTCGGGTTCGCCGGGTTGGGCCGAACTTCGGCTTAAAGTTCGGGACCTGAACTTG  1623

Query  2610216  ACGGAACCCGAACGATCGCACGGACAACGAACCCCATTGAAATCAATGGGGACCCGAACT  2610275
                ||     ||||||         |||  |||||||||||||| |  || ||||||| ||||
Sbjct  1622     AC-----CCGAACTT-------GACCCCGAACCCCATTGAAGTTCATAGGGACCCAAACT  1575

Query  2610276  TTTAGGCACAAAAATGGCTGTAGGAAAGTCCTGGAAAGCCCCAGAGGGCTGCAAAAGGAA  2610335
                |   ||||| |||||| |||||  | |||| | | |||  | ||||||||||||||||||
Sbjct  1574     TCGGGGCACTAAAATGCCTGTAAAATAGTCATAGTAAGGGCTAGAGGGCTGCAAAAGGAA  1515

Query  2610336  GTAAAATGGGGGTAAGGGTAGGGCAAGTGCCCTACaaaaaaaTGGGGACAGGGAAATAAC  2610395
                | ||||||||| ||||   ||| ||| ||||||  ||| ||||| ||| |||||||| ||
Sbjct  1514     GCAAAATGGGGCTAAGAACAGGACAATTGCCCTGTAAACAAATGTGGATAGGGAAATGAC  1455

Query  2610396  TGTAAATA  2610403
                   |||||
Sbjct  1454     ATAAAATA  1447


Range 67: 1447 to 1682

Score:148 bits(163), Expect:2e-35, 
Identities:181/248(73%),  Gaps:12/248(4%), Strand: Plus/Minus

Query  1032841  GGAAGTTCGGGTTCTGCTGGTCCGTCCGAACTTCGGGACAAAGTCCGGGTCCGGGTCCGG  1032900
                ||||||||||||||  | |||  | |||||||||||   ||||| |||| || |  |  |
Sbjct  1682     GGAAGTTCGGGTTCGCCGGGTTGGGCCGAACTTCGGCTTAAAGTTCGGGACCTGAACTTG  1623

Query  1032901  ACGGAACCCGAACGATCGCACGGACAACGAACCCCATTGAAATCAATGGGGACCCGAACT  1032960
                ||     ||||||         |||  |||||||||||||| |  || ||||||| ||||
Sbjct  1622     AC-----CCGAACTT-------GACCCCGAACCCCATTGAAGTTCATAGGGACCCAAACT  1575

Query  1032961  TTTAGGCACAAAAATGGCTGTAGGAAAGTCCTGGAAAGCCCCAGAGGGCTGCAAAAGGAA  1033020
                |   ||||| |||||| |||||  | |||| | | |||  | ||||||||||||||||||
Sbjct  1574     TCGGGGCACTAAAATGCCTGTAAAATAGTCATAGTAAGGGCTAGAGGGCTGCAAAAGGAA  1515

Query  1033021  GTAAAATGGGGGTAAGGGTAGGGCAAGTGCCCTACaaaaaaatggggacagggaaataac  1033080
                | ||||||||| ||||   ||| ||| ||||||  ||| ||||| ||| |||||||| ||
Sbjct  1514     GCAAAATGGGGCTAAGAACAGGACAATTGCCCTGTAAACAAATGTGGATAGGGAAATGAC  1455

Query  1033081  tgtaaata  1033088
                   |||||
Sbjct  1454     ATAAAATA  1447


Range 68: 1507 to 1682

Score:147 bits(162), Expect:2e-35, 
Identities:146/189(77%),  Gaps:14/189(7%), Strand: Plus/Minus

Query  1631189  GGATGTTCGGGTTCGGTGGGTTCGGCCGAACTTCGGGAAAAAGTCCGGATTCGGCACC-G  1631247
                ||| |||||||||||  ||||| |||||||||||||   |||||      |||| ||| |
Sbjct  1682     GGAAGTTCGGGTTCGCCGGGTTGGGCCGAACTTCGGCTTAAAGT------TCGGGACCTG  1629

Query  1631248  AACTCGACCCAAACTTTATCCCGGACCCCGAACCCCATTGAAGTCAATGGGGACCAGAAC  1631307
                |||| ||||| |||||       |||||||||||||||||||||  || ||||||  |||
Sbjct  1628     AACTTGACCCGAACTT-------GACCCCGAACCCCATTGAAGTTCATAGGGACCCAAAC  1576

Query  1631308  TTTTCAGCACAAAAATGGCTGTAACAAAGTCCTGGCAAGTGCTAGAGGACTGCAAAAGGA  1631367
                ||    |||| |||||| |||||| | |||| | | ||| |||||||| |||||||||||
Sbjct  1575     TTCGGGGCACTAAAATGCCTGTAAAATAGTCATAGTAAGGGCTAGAGGGCTGCAAAAGGA  1516

Query  1631368  AGTAAAATG  1631376
                || ||||||
Sbjct  1515     AGCAAAATG  1507


Range 69: 1447 to 1681

Score:146 bits(161), Expect:7e-35, 
Identities:182/248(73%),  Gaps:15/248(6%), Strand: Plus/Plus

Query  2430824  TATTTAAAGTTATTTCCCTGTCCCCATTTCTTTGTAGGTCACTTGTCCCACCCTTACCCA  2430883
                ||||| | || |||||||| ||| ||||| |||  ||| || ||||||    |||| || 
Sbjct  1447     TATTTTATGTCATTTCCCTATCCACATTTGTTTACAGGGCAATTGTCCTGTTCTTAGCCC  1506

Query  2430884  CATTTC-CTTCCTTTTGCAGACCTCTGGGACCTTCCAGGACTATTTTACAGCCTTTTTTG  2430942
                |||||  ||||||||||||| ||||| |  | | | | ||||||||||||| | |||| |
Sbjct  1507     CATTTTGCTTCCTTTTGCAGCCCTCTAGCCCTTACTATGACTATTTTACAGGCATTTTAG  1566

Query  2430943  TGCCTAAAAGTCCGTGTCCCCATTGATTTCAATGGGGTTCGGGGTCCGGGACAAAGTTCG  2431002
                ||||   ||||  | ||||| ||  | |||||||||||||||||||       |||||||
Sbjct  1567     TGCCCCGAAGTTTGGGTCCCTATGAACTTCAATGGGGTTCGGGGTC-------AAGTTCG  1619

Query  2431003  GGTTCTG-TCCGGACCCGAACCCGGACTTTGTCCCGAAGTTCGGCCGAACCAGCAGAACC  2431061
                |||   | || || |||||      |||||   ||||||||||||| |||| |  |||||
Sbjct  1620     GGTCAAGTTCAGGTCCCGA------ACTTTAAGCCGAAGTTCGGCCCAACCCGGCGAACC  1673

Query  2431062  CGGACTTC  2431069
                || |||||
Sbjct  1674     CGAACTTC  1681


Range 70: 1518 to 1682

Score:144 bits(159), Expect:2e-34, 
Identities:135/171(79%),  Gaps:7/171(4%), Strand: Plus/Plus

Query  2238019  CTTTTGCAGCCCTCTAGCACTTGCCAGGACTTTTTTACAGCCATTTTTGTGCTAAAAAGT  2238078
                |||||||||||||||||| ||| | | |||| |||||||| |||||| ||||    ||||
Sbjct  1518     CTTTTGCAGCCCTCTAGCCCTTACTATGACTATTTTACAGGCATTTTAGTGCCCCGAAGT  1577

Query  2238079  TCGGGTCCCCATTGACTTCAATAGGGTTCAGGGTAAAGTTCGGGTCAAGTTC-GGTACCG  2238137
                | ||||||| ||  |||||||| |||||| |||| ||||||||||||||||| |||    
Sbjct  1578     TTGGGTCCCTATGAACTTCAATGGGGTTCGGGGTCAAGTTCGGGTCAAGTTCAGGT----  1633

Query  2238138  AACCAGAACTTTTTCACAAAGTTCGGCCGGACTCGCCGAACCCGAACATCC  2238188
                  || |||||||    | ||||||||||  || || ||||||||||| |||
Sbjct  1634     --CCCGAACTTTAAGCCGAAGTTCGGCCCAACCCGGCGAACCCGAACTTCC  1682


Range 71: 1447 to 1682

Score:143 bits(158), Expect:2e-34, 
Identities:180/248(73%),  Gaps:12/248(4%), Strand: Plus/Minus

Query  2170441  GGAAGTTCGGGTTCTGCTGGTCCGTCCGAACTTCGTGACAAAGTCCGGGTCCGGGTCCGG  2170500
                ||||||||||||||  | |||  | ||||||||||    ||||| |||| || |  |  |
Sbjct  1682     GGAAGTTCGGGTTCGCCGGGTTGGGCCGAACTTCGGCTTAAAGTTCGGGACCTGAACTTG  1623

Query  2170501  ACGGAACCCGAACGATCGCACGGACAACGAACCCCATTGAAATCAATGGGGACCCGAACT  2170560
                ||     ||||||         |||  |||||||||||||| |  || ||||||| ||||
Sbjct  1622     AC-----CCGAACTT-------GACCCCGAACCCCATTGAAGTTCATAGGGACCCAAACT  1575

Query  2170561  TTTAGGCACAAAAATGGCTGTAGGAAAGTCCTGGAAAGCCCCAGAGGGCTGCAAAAGGAA  2170620
                |   ||||| |||||| |||||  | |||| | | |||  | ||||||||||||||||||
Sbjct  1574     TCGGGGCACTAAAATGCCTGTAAAATAGTCATAGTAAGGGCTAGAGGGCTGCAAAAGGAA  1515

Query  2170621  GTAAAATGGGGGTAAGGGTAGGGCAAGTGCCCTACaaaaaaatggggacagggaaataac  2170680
                | ||||||||| ||||   ||| ||| ||||||  ||| ||||| ||| |||||||| ||
Sbjct  1514     GCAAAATGGGGCTAAGAACAGGACAATTGCCCTGTAAACAAATGTGGATAGGGAAATGAC  1455

Query  2170681  tgtaaata  2170688
                   |||||
Sbjct  1454     ATAAAATA  1447


Range 72: 1447 to 1682

Score:143 bits(158), Expect:2e-34, 
Identities:180/248(73%),  Gaps:12/248(4%), Strand: Plus/Plus

Query  694649  TATTTACAGTTATTTCCCTGTCCCCAtttttttGTAGGGTACTTGCCCTACCCTTACCCC  694708
               |||||   || |||||||| ||| ||||| |||  |||| | ||| |||   |||| |||
Sbjct  1447    TATTTTATGTCATTTCCCTATCCACATTTGTTTACAGGGCAATTGTCCTGTTCTTAGCCC  1506

Query  694709  CATTTTACTTCCTTTTGTAGCCCTCTAGGGCTTTCCAGGACTTTGTTACAGCCATTTTTG  694768
               |||||| |||||||||| ||||||||||  ||| | | |||| | |||||| |||||| |
Sbjct  1507    CATTTTGCTTCCTTTTGCAGCCCTCTAGCCCTTACTATGACTATTTTACAGGCATTTTAG  1566

Query  694769  TGCCTAAAAGTTCGGGTCCCCATTGATTTCAATGGGGTTCATTGTCCGTGTGATCGTTCG  694828
               ||||   ||||| ||||||| ||  | |||||||||||||   |||         |||||
Sbjct  1567    TGCCCCGAAGTTTGGGTCCCTATGAACTTCAATGGGGTTCGGGGTCAA-------GTTCG  1619

Query  694829  GGTTCCGTCCGGACCCGGACCCGGACTTTGTCCCGAAGTTCGGACAGACCAGCAGAACCC  694888
               |||   || | |     | |||| |||||   ||||||||||| |  ||| |  ||||||
Sbjct  1620    GGTCAAGTTCAG-----GTCCCGAACTTTAAGCCGAAGTTCGGCCCAACCCGGCGAACCC  1674

Query  694889  GAACTTCC  694896
               ||||||||
Sbjct  1675    GAACTTCC  1682


Range 73: 1417 to 1682

Score:142 bits(157), Expect:8e-34, 
Identities:201/279(72%),  Gaps:19/279(6%), Strand: Plus/Plus

Query  1683671  Atttttttttatttttgtatttttttacgtt--tttACCTCCACTTAC---TCCCCATTT  1683725
                ||| |||||||  ||| | || || || |||  ||||  || | || |   ||| |||||
Sbjct  1417     ATTATTTTTTAACTTTCTTTTATTCTATGTTATTTTATGTC-ATTTCCCTATCCACATTT  1475

Query  1683726  CTTTGTAGGTCACTTGTCCCATCCTTACCCCCATTTC-CTTCCTTTTGCAGCCCTCTAGG  1683784
                 |||  ||| || ||||||  | |||| ||||||||  ||||||||||||||||||||| 
Sbjct  1476     GTTTACAGGGCAATTGTCCTGTTCTTAGCCCCATTTTGCTTCCTTTTGCAGCCCTCTAGC  1535

Query  1683785  GCTTTCCAGGACTTTGTTACAGCCATTTTTGTGCCTAAAAGTTTGGGTCCCCATTGATTT  1683844
                 ||| | | |||| | |||||| |||||| |||||   ||||||||||||| ||  | ||
Sbjct  1536     CCTTACTATGACTATTTTACAGGCATTTTAGTGCCCCGAAGTTTGGGTCCCTATGAACTT  1595

Query  1683845  TAATGAGGTTCGGTGTCCGTGCGATCGTTCGGGTTCCGTCCGGACCCGGACCCGGACTTT  1683904
                 |||| ||||||| |||         ||||||     |||  |  | || |||| |||||
Sbjct  1596     CAATGGGGTTCGGGGTC-------AAGTTCGG-----GTCAAGTTCAGGTCCCGAACTTT  1643

Query  1683905  GTCCCGAAGTTCGGCCGGACCAGCAGAACCCGAACTTCC  1683943
                   |||||||||||||  ||| |  ||||||||||||||
Sbjct  1644     AAGCCGAAGTTCGGCCCAACCCGGCGAACCCGAACTTCC  1682


Range 74: 1421 to 1682

Score:133 bits(147), Expect:4e-31, 
Identities:192/265(72%),  Gaps:7/265(2%), Strand: Plus/Plus

Query  253072  ttttttatgtttttattttttttttAATATTTACAGTTATTTCCCTGTCCCCAttttttt  253131
               |||||||  ||| | ||| || | |  |||||   || |||||||| ||| ||||| |||
Sbjct  1421    TTTTTTAACTTTCT-TTTATTCTATGTTATTTTATGTCATTTCCCTATCCACATTTGTTT  1479

Query  253132  GAAGGGCACTTGCCCTACCCTTCCCCCCATTTTACTTCCTTTTGCAGCCCTCTAGGGCTT  253191
                 |||||| ||| |||   |||  ||||||||| |||||||||||||||||||||  |||
Sbjct  1480    ACAGGGCAATTGTCCTGTTCTTAGCCCCATTTTGCTTCCTTTTGCAGCCCTCTAGCCCTT  1539

Query  253192  TCCAGGACTTTGTTACAGCCATTTTTGTGCATAAAAGTTCGGGTCCCCATTGAGGGTTC-  253250
                | | |||| | |||||| |||||| ||||    ||||| ||||||| | |||   ||| 
Sbjct  1540    ACTATGACTATTTTACAGGCATTTTAGTGCCCCGAAGTTTGGGTCCCTA-TGA-ACTTCA  1597

Query  253251  --GTTGTCCGTGCGATCGTTCGGGTTCCG-TCCGGACCCGGACTTTGTCCCGAAGTTCGG  253307
                 |  || || |     ||||||||   | || || |||| |||||   |||||||||||
Sbjct  1598    ATGGGGTTCGGGGTCAAGTTCGGGTCAAGTTCAGGTCCCGAACTTTAAGCCGAAGTTCGG  1657

Query  253308  ACGGACCAGCAGAACCCGAACTTCC  253332
                |  ||| |  ||||||||||||||
Sbjct  1658    CCCAACCCGGCGAACCCGAACTTCC  1682


Range 75: 1455 to 1681

Score:132 bits(145), Expect:2e-30, 
Identities:174/240(73%),  Gaps:15/240(6%), Strand: Plus/Plus

Query  1127841  GTTATTTCCCTGTCCCCATTTCTTTGTAGGTCACTTGTCCCACCCTTACCCACATTTC-C  1127899
                || |||||||| ||| ||||| |||  ||| || ||||||    |||| || |||||  |
Sbjct  1455     GTCATTTCCCTATCCACATTTGTTTACAGGGCAATTGTCCTGTTCTTAGCCCCATTTTGC  1514

Query  1127900  TTCCTTTTGCAGACCTCTAGGACCTTCCAGGACTATTTTACAACATTTTTTGTGCCTAAA  1127959
                |||||||||||| |||||||  | | | | ||||||||||||    |||| |||||   |
Sbjct  1515     TTCCTTTTGCAGCCCTCTAGCCCTTACTATGACTATTTTACAGGCATTTTAGTGCCCCGA  1574

Query  1127960  AGTCCGGGTCTCCATTGATTTCAATGGAGTTCGGGGTCCGGGACAAAGTTCGGGTTCTG-  1128018
                |||  ||||| | ||  | |||||||| ||||||||||       ||||||||||   | 
Sbjct  1575     AGTTTGGGTCCCTATGAACTTCAATGGGGTTCGGGGTC-------AAGTTCGGGTCAAGT  1627

Query  1128019  TCCGGACCCGAACCCGGACTTTGTCCCGAAGTTCGGCCGAACCAGCAGAACCCGGACTTC  1128078
                || || |||||      |||||   ||||||||||||| |||| |  ||||||| |||||
Sbjct  1628     TCAGGTCCCGA------ACTTTAAGCCGAAGTTCGGCCCAACCCGGCGAACCCGAACTTC  1681


Range 76: 1505 to 1611

Score:126 bits(139), Expect:6e-29, 
Identities:92/107(86%),  Gaps:0/107(0%), Strand: Plus/Plus

Query  1710622  CCCATTTTTCTTCCTTTTGCAGCCCTCTAGCACTTTCCAGGACTTTTTTACAGTCATTTT  1710681
                |||||||| |||||||||||||||||||||| ||| | | |||| |||||||| ||||||
Sbjct  1505     CCCATTTTGCTTCCTTTTGCAGCCCTCTAGCCCTTACTATGACTATTTTACAGGCATTTT  1564

Query  1710682  TGTGCCGAAAAGTTTGGGTCCCAATTGAATTCAATGGGGTTCGGGGT  1710728
                 |||||   ||||||||||||| ||  | ||||||||||||||||||
Sbjct  1565     AGTGCCCCGAAGTTTGGGTCCCTATGAACTTCAATGGGGTTCGGGGT  1611


Range 77: 1505 to 1682

Score:123 bits(135), Expect:8e-28, 
Identities:143/192(74%),  Gaps:16/192(8%), Strand: Plus/Minus

Query  1258761  GGATGTTCGGGTTCAGCGGGTTCGGCCGAACTTCA-CGGAAACACTCGGGTTCGGTACC-  1258818
                ||| ||||||||||  |||||| |||||||||||  |  |||       |||||| ||| 
Sbjct  1682     GGAAGTTCGGGTTCGCCGGGTTGGGCCGAACTTCGGCTTAAA-------GTTCGGGACCT  1630

Query  1258819  GAACGTTACCCGAACTTGACCCCGGACCCCGAAACCCTCTGAAGTCAATGGGGACCTGAA  1258878
                |||| | ||||||||||||||||| |||||         ||||||  || ||||||  ||
Sbjct  1629     GAACTTGACCCGAACTTGACCCCGAACCCCAT-------TGAAGTTCATAGGGACCCAAA  1577

Query  1258879  CTTTTTGGCACAAAAATGGCTGTAAAGAAGTCCTGGAAAGTTCTAGAGGGCTGCAAAAGG  1258938
                |||   ||||| |||||| |||||||  |||| | | |||  ||||||||||||||||||
Sbjct  1576     CTTCGGGGCACTAAAATGCCTGTAAAATAGTCATAGTAAGGGCTAGAGGGCTGCAAAAGG  1517

Query  1258939  AATACAAATGGG  1258950
                ||   |||||||
Sbjct  1516     AAGCAAAATGGG  1505


Range 78: 1449 to 1682

Score:122 bits(134), Expect:8e-28, 
Identities:182/260(70%),  Gaps:39/260(15%), Strand: Plus/Plus

Query  2552375  TTTTA-GTTATTTCCCTGTCCCCATTTCTTTGTAGGGCACTTGTCCCACCCTTACCCCCA  2552433
                ||||| || |||||||| ||| ||||| |||  |||||| ||||||    |||| |||||
Sbjct  1449     TTTTATGTCATTTCCCTATCCACATTTGTTTACAGGGCAATTGTCCTGTTCTTAGCCCCA  1508

Query  2552434  TTTC-CTTCCTTTTGCAGACCTCTAG----------GACTTTTTTGCAGCCATTTTTGTG  2552482
                |||  ||||||||||||| |||||||          |||| |||| ||| |||||| |||
Sbjct  1509     TTTTGCTTCCTTTTGCAGCCCTCTAGCCCTTACTATGACTATTTTACAGGCATTTTAGTG  1568

Query  2552483  CCTAAAAGATCGGGTCCCCATTGATTTCAATGATTTCAATTGATTTCAATGGGGTTCGGG  2552542
                ||   ||| | ||||||| | |||                  | ||||||||||||||||
Sbjct  1569     CCCCGAAGTTTGGGTCCCTA-TGA------------------ACTTCAATGGGGTTCGGG  1609

Query  2552543  GTCCGGGACAAAGTTCGGGTTCTG-TCCGGACCCGGACTTTGTCCCGAAGTTCGGCCGAA  2552601
                |||       ||||||||||   | || || |||| |||||   ||||||||||||| ||
Sbjct  1610     GTC-------AAGTTCGGGTCAAGTTCAGGTCCCGAACTTTAAGCCGAAGTTCGGCCCAA  1662

Query  2552602  CCAGCAGAACCCGGACTTCC  2552621
                || |  ||||||| ||||||
Sbjct  1663     CCCGGCGAACCCGAACTTCC  1682


Range 79: 1505 to 1682

Score:118 bits(130), Expect:1e-26, 
Identities:140/191(73%),  Gaps:28/191(14%), Strand: Plus/Plus

Query  1848827  CCCATTTT-CTTCCTTTTGCAGCCCTCTAGCACTTTC-------------CAGCCATTTT  1848872
                |||||||| |||||||||||||||||||||| ||| |             ||| ||||||
Sbjct  1505     CCCATTTTGCTTCCTTTTGCAGCCCTCTAGCCCTTACTATGACTATTTTACAGGCATTTT  1564

Query  1848873  TGTGCCGAAAAGTTAGGGTCCCCATTGACTTCAATGGGGTTCAGGGTTCGGGGTCAAGTT  1848932
                 |||||   ||||| ||||||| ||  |||||||||       |||||||||||||||||
Sbjct  1565     AGTGCCCCGAAGTTTGGGTCCCTATGAACTTCAATG-------GGGTTCGGGGTCAAGTT  1617

Query  1848933  CGGGTAACGTTC-GGTACCGAACTCGAACGTTTCCGCGAAGTTCGGCAGAACCCGCTGAA  1848991
                ||||| | |||| ||| |||||||      ||    |||||||||||  ||||||  |||
Sbjct  1618     CGGGTCAAGTTCAGGTCCCGAACT------TTAAGCCGAAGTTCGGCCCAACCCGGCGAA  1671

Query  1848992  CCCGAACATCC  1849002
                ||||||| |||
Sbjct  1672     CCCGAACTTCC  1682


Range 80: 1446 to 1564

Score:103 bits(113), Expect:7e-22, 
Identities:94/119(79%),  Gaps:0/119(0%), Strand: Plus/Minus

Query  265049  AAAATTGCTGTAACAAAGTCCTGGAAAGTCCTAGAGGTCAGCAAAAGGAAGGAAAATGGG  265108
               |||||  |||||| | |||| | | |||  ||||||| | ||||||||||| ||||||||
Sbjct  1564    AAAATGCCTGTAAAATAGTCATAGTAAGGGCTAGAGGGCTGCAAAAGGAAGCAAAATGGG  1505

Query  265109  GGTAAGGGTCAGACAAGTGCCCTACAAAGAAATGGGGATAGGGaaataacttaaaataa  265167
               | ||||     ||||| ||||||  ||| ||||| |||||||||||| || ||||||||
Sbjct  1504    GCTAAGAACAGGACAATTGCCCTGTAAACAAATGTGGATAGGGAAATGACATAAAATAA  1446


Range 81: 1417 to 1564

Score:102 bits(112), Expect:7e-22, 
Identities:112/148(76%),  Gaps:1/148(0%), Strand: Plus/Minus

Query  2549750  AAAATTGCTGTAAAAAAGTCCAGGAAAGTCCTAGAGGTCTGCAAAAGGAAGGAAAATGGG  2549809
                |||||  |||||||| ||||   | |||  ||||||| ||||||||||||| ||||||||
Sbjct  1564     AAAATGCCTGTAAAATAGTCATAGTAAGGGCTAGAGGGCTGCAAAAGGAAGCAAAATGGG  1505

Query  2549810  GGTAAGGGTGGGACAAGTGCCCTACAAAGAAATGGGGACAGGGAAATAAC-TAAAAGCAT  2549868
                | ||||    |||||| ||||||  ||| ||||| ||| |||||||| || |||||  | 
Sbjct  1504     GCTAAGAACAGGACAATTGCCCTGTAAACAAATGTGGATAGGGAAATGACATAAAATAAC  1445

Query  2549869  TTaaaaaaaaataaaaacataaaaaaat  2549896
                 || || |||| |||   | |||| |||
Sbjct  1444     ATAGAATAAAAGAAAGTTAAAAAATAAT  1417


Range 82: 1421 to 1565

Score:102 bits(112), Expect:7e-22, 
Identities:113/147(77%),  Gaps:3/147(2%), Strand: Plus/Minus

Query  2105843  TAAAATTGCTGTAAAAAAGTCC-AGGAAGGTCCTAGAGGTCTGCAAAAGGAAGGAAAATG  2105901
                ||||||  |||||||| ||||  || |||| | |||||| ||||||||||||| ||||||
Sbjct  1565     TAAAATGCCTGTAAAATAGTCATAGTAAGGGC-TAGAGGGCTGCAAAAGGAAGCAAAATG  1507

Query  2105902  GGGGTAAGGGTGGGACAAGAGCCCTACAAAGAAATGGGGACAGGGAAATAACTTTAAATA  2105961
                ||| ||||    ||||||  |||||  ||| ||||| ||| |||||||| || | |||||
Sbjct  1506     GGGCTAAGAACAGGACAATTGCCCTGTAAACAAATGTGGATAGGGAAATGACATAAAATA  1447

Query  2105962  Taaaaaaaaaaataaaaacataaaaaa  2105988
                 | | | || || | |||  |||||||
Sbjct  1446     -ACATAGAATAAAAGAAAGTTAAAAAA  1421


Range 83: 1449 to 1565

Score:99.6 bits(109), Expect:9e-21, 
Identities:92/117(79%),  Gaps:0/117(0%), Strand: Plus/Minus

Query  1219627  TAAAATTGCTGTAACAAAGTCCTGGAAAGTCCTAGAGGTCTGCAAAAGGAAGGAAAATGG  1219686
                ||||||  |||||| | |||| | | |||  ||||||| ||||||||||||| |||||||
Sbjct  1565     TAAAATGCCTGTAAAATAGTCATAGTAAGGGCTAGAGGGCTGCAAAAGGAAGCAAAATGG  1506

Query  1219687  GGGTAAGGGTCGGACAAGTGCCCTACAAAGAAATGGGGACAGTGAAATAACTTAAAA  1219743
                || ||||    |||||| ||||||  ||| ||||| ||| || ||||| || |||||
Sbjct  1505     GGCTAAGAACAGGACAATTGCCCTGTAAACAAATGTGGATAGGGAAATGACATAAAA  1449


Range 84: 1422 to 1564

Score:96.0 bits(105), Expect:1e-19, 
Identities:109/143(76%),  Gaps:4/143(2%), Strand: Plus/Minus

Query  780151  AAAATTGCTGTAAAAAAGTCCAGGAAAGTCCTATAGGTCTGCAAAAGGAAGAAAAATGGG  780210
               |||||  |||||||| ||||   | |||  ||| ||| ||||||||||||| ||||||||
Sbjct  1564    AAAATGCCTGTAAAATAGTCATAGTAAGGGCTAGAGGGCTGCAAAAGGAAGCAAAATGGG  1505

Query  780211  GGTAAGGGTTGGACAAGTGCCCTACAAAGAAATGGGGACAGGGAAATAAC-TAAA--AGC  780267
               | ||||    |||||| ||||||  ||| ||||| ||| |||||||| || ||||  | |
Sbjct  1504    GCTAAGAACAGGACAATTGCCCTGTAAACAAATGTGGATAGGGAAATGACATAAAATAAC  1445

Query  780268  ATTTaa-aaaaaaaaatcaaaaa  780289
               ||  || |||| ||| | |||||
Sbjct  1444    ATAGAATAAAAGAAAGTTAAAAA  1422


Range 85: 1434 to 1564

Score:96.0 bits(105), Expect:1e-19, 
Identities:104/133(78%),  Gaps:4/133(3%), Strand: Plus/Minus

Query  2731442  AAAATGC-TGTAAAAAAGCCC-AGGAAGGTCCTAGAGGTCTGCAAAAGGAAGGAAAATGG  2731499
                ||||||| ||||||| || |  || |||| | |||||| ||||||||||||| |||||||
Sbjct  1564     AAAATGCCTGTAAAATAGTCATAGTAAGGGC-TAGAGGGCTGCAAAAGGAAGCAAAATGG  1506

Query  2731500  GGGTAAGGGTGGGGCAAGTGCCCTACAAAGAAATGGGGACAGGGAAATAACTTTAAATAT  2731559
                || ||||    || ||| ||||||  ||| ||||| ||| |||||||| || | ||||| 
Sbjct  1505     GGCTAAGAACAGGACAATTGCCCTGTAAACAAATGTGGATAGGGAAATGACATAAAATA-  1447

Query  2731560  aaaaaaaataaaa  2731572
                | | | |||||||
Sbjct  1446     ACATAGAATAAAA  1434


Range 86: 1447 to 1564

Score:93.3 bits(102), Expect:4e-19, 
Identities:96/121(79%),  Gaps:5/121(4%), Strand: Plus/Plus

Query  2733281  TATTTAAAGTTATTTCCCTGTCCCCATTTCTTTGTAGGGCACTTGTCCCACCCTTACCCC  2733340
                ||||| | || |||||||| ||| ||||| |||  |||||| ||||||    |||| |||
Sbjct  1447     TATTTTATGTCATTTCCCTATCCACATTTGTTTACAGGGCAATTGTCCTGTTCTTAGCCC  1506

Query  2733341  CATTTTCCTTCCTTTTGCAGACCTCTAGGACCTTCCT-GGACTTTCTTTTACA-GCATTT  2733398
                |||||| ||||||||||||| |||||| | |||| ||  |||  | ||||||| ||||||
Sbjct  1507     CATTTTGCTTCCTTTTGCAGCCCTCTA-GCCCTTACTATGAC--TATTTTACAGGCATTT  1563

Query  2733399  T  2733399
                |
Sbjct  1564     T  1564


Range 87: 1447 to 1564

Score:92.4 bits(101), Expect:1e-18, 
Identities:94/119(79%),  Gaps:3/119(2%), Strand: Plus/Plus

Query  554755  TATTTAAAGTTATTTCCCTGTCCCCATTTCTTTATAGGGCACTTGTCCCACCCTTACCCA  554814
               ||||| | || |||||||| ||| ||||| |||| |||||| ||||||    |||| || 
Sbjct  1447    TATTTTATGTCATTTCCCTATCCACATTTGTTTACAGGGCAATTGTCCTGTTCTTAGCCC  1506

Query  554815  CATTTTCCTTCCTTTTGCAGACCACTAGGACCTTCCT-GGGCttttttaca-gcatttt  554871
               |||||| ||||||||||||| || ||| | |||| ||  | || ||||||| |||||||
Sbjct  1507    CATTTTGCTTCCTTTTGCAGCCCTCTA-GCCCTTACTATGACTATTTTACAGGCATTTT  1564


Range 88: 1447 to 1564

Score:91.5 bits(100), Expect:1e-18, 
Identities:93/119(78%),  Gaps:2/119(1%), Strand: Plus/Plus

Query  29781  TATTTAAAGTTATTTCCCTGTCCCCATTTCTTTGTAGGGCACTTGTCCCAACCCTTACCC  29840
              ||||| | || |||||||| ||| ||||| |||  |||||| ||||||    | ||| ||
Sbjct  1447   TATTTTATGTCATTTCCCTATCCACATTTGTTTACAGGGCAATTGTCCTGTTC-TTAGCC  1505

Query  29841  CCATTTC-CTTCCTTTTGCAGACCTCTAGGACTTTCCAGGACTTTTTTACAGCAATTTT  29898
              ||||||  ||||||||||||| |||||||  ||| | | |||| ||||||||  |||||
Sbjct  1506   CCATTTTGCTTCCTTTTGCAGCCCTCTAGCCCTTACTATGACTATTTTACAGGCATTTT  1564


Range 89: 1447 to 1564

Score:88.7 bits(97), Expect:2e-17, 
Identities:94/119(79%),  Gaps:4/119(3%), Strand: Plus/Minus

Query  1656771  AAAATGC-TGTAAAAAAGTCC-AGGAAGGTCCTAGAGGTCTGCAAAAGGAAGGAAAATGG  1656828
                ||||||| ||||||| ||||  || |||| | |||||| ||||||||||||| |||||||
Sbjct  1564     AAAATGCCTGTAAAATAGTCATAGTAAGGGC-TAGAGGGCTGCAAAAGGAAGCAAAATGG  1506

Query  1656829  GG-TAAGGGTCGGACGAGTGTCCTACAAAGAAATGGGGACAGGGAAATAACTTTAAATA  1656886
                || ||||    |||| | || |||  ||| ||||| ||| |||||||| || | |||||
Sbjct  1505     GGCTAAGAACAGGACAATTGCCCTGTAAACAAATGTGGATAGGGAAATGACATAAAATA  1447


Range 90: 1449 to 1564

Score:86.0 bits(94), Expect:6e-17, 
Identities:90/116(78%),  Gaps:2/116(1%), Strand: Plus/Plus

Query  1356780  TTTTA-GTTATTTCCCTGTCCCCATTTCTTTGTAGGGCACTTGTCCCACCCTTACCCCCA  1356838
                ||||| || |||||||| ||| ||||| |||  |||||| ||||||    |||| |||||
Sbjct  1449     TTTTATGTCATTTCCCTATCCACATTTGTTTACAGGGCAATTGTCCTGTTCTTAGCCCCA  1508

Query  1356839  TTTC-CTTCCTTTTGCAGACCTCCAGGACTTTCCTGGACTTTTTTACAGCAATTTT  1356893
                |||  ||||||||||||| |||| ||  ||| |   |||| ||||||||  |||||
Sbjct  1509     TTTTGCTTCCTTTTGCAGCCCTCTAGCCCTTACTATGACTATTTTACAGGCATTTT  1564


Range 91: 1420 to 1564

Score:84.2 bits(92), Expect:2e-16, 
Identities:108/147(73%),  Gaps:3/147(2%), Strand: Plus/Plus

Query  1658561  attttttatgtttttattttttAAAAATATTTAACGTTATTTCCCTGTCCCCATTTCTTT  1658620
                ||||||||  ||| | || ||  |   ||||| | || |||||||| ||| ||||| |||
Sbjct  1420     ATTTTTTAACTTTCTTTTATTCTATGTTATTTTATGTCATTTCCCTATCCACATTTGTTT  1479

Query  1658621  GTAGGACACTTGTCCCAACCTTAcccccccATTTCCCTTCCTTTTGCAGACCTCCAGGAC  1658680
                  ||| || ||||||    |||| ||||  ||||  ||||||||||||| |||| ||  |
Sbjct  1480     ACAGGGCAATTGTCCTGTTCTTAGCCCC--ATTTTGCTTCCTTTTGCAGCCCTCTAGCCC  1537

Query  1658681  TTTCCTGGACttttttaca-gcatttt  1658706
                || |   |||| ||||||| |||||||
Sbjct  1538     TTACTATGACTATTTTACAGGCATTTT  1564


Range 92: 1574 to 1640

Score:82.4 bits(90), Expect:7e-16, 
Identities:59/67(88%),  Gaps:1/67(1%), Strand: Plus/Plus

Query  1920538  aaGTTTGGGTCCCCATTGAATTCAATGGGGTTCGGGGTAAAGTTCGGGTTAAGTTC-GGT  1920596
                ||||||||||||| ||  | |||||||||||||||||| |||||||||| |||||| |||
Sbjct  1574     AAGTTTGGGTCCCTATGAACTTCAATGGGGTTCGGGGTCAAGTTCGGGTCAAGTTCAGGT  1633

Query  1920597  ACCGAAC  1920603
                 ||||||
Sbjct  1634     CCCGAAC  1640


Range 93: 1431 to 1548

Score:80.6 bits(88), Expect:2e-15, 
Identities:90/118(76%),  Gaps:2/118(1%), Strand: Plus/Plus

Query  265562  tttttttatgtgatttt-ttttAAGTTATTTCCCTGTCCCCATTTCTTTGTAGGGCACTT  265620
               || ||||||   || || ||||| || |||||||| ||| ||||| |||  |||||| ||
Sbjct  1431    TTCTTTTATTCTATGTTATTTTATGTCATTTCCCTATCCACATTTGTTTACAGGGCAATT  1490

Query  265621  GTCTGACCCTTACCCCCATTTC-CTTCCTTTTGCAGACCTCTAGGACTTTCCAGGACT  265677
               |||     |||| ||||||||  ||||||||||||| |||||||  ||| | | ||||
Sbjct  1491    GTCCTGTTCTTAGCCCCATTTTGCTTCCTTTTGCAGCCCTCTAGCCCTTACTATGACT  1548


Range 94: 1516 to 1599

Score:78.8 bits(86), Expect:8e-15, 
Identities:69/85(81%),  Gaps:1/85(1%), Strand: Plus/Plus

Query  1076547  TCATTTTGCAGCCCTCTAGCACTTTCTAGGACTCTTTTACAGTCCTTTCTGTGCCGAAAA  1076606
                || ||||||||||||||||| ||| ||| |||| |||||||| | |||  |||||   ||
Sbjct  1516     TCCTTTTGCAGCCCTCTAGCCCTTACTATGACTATTTTACAGGCATTTTAGTGCCCCGAA  1575

Query  1076607  GTTTGGGTCCCCATTGAATTTGAAT  1076631
                ||||||||||| | |||| || |||
Sbjct  1576     GTTTGGGTCCCTA-TGAACTTCAAT  1599


Range 95: 1516 to 1681

Score:73.4 bits(80), Expect:4e-13, 
Identities:114/166(69%),  Gaps:28/166(16%), Strand: Plus/Minus

Query  2738636  GATGTTCAGGTTCGGTGGGTTCGGCCGAACTTCGGAAGAAAGTCCGGG--------TT--  2738685
                || |||| ||||||  ||||| |||||||||||||   ||||| ||||        ||  
Sbjct  1681     GAAGTTCGGGTTCGCCGGGTTGGGCCGAACTTCGGCTTAAAGTTCGGGACCTGAACTTGA  1622

Query  2738686  -CGGAACTTTACCCCGAACCCCATTGATCTT---------------TTC--GACACAGAA  2738727
                 | |||||| |||||||||||||||||  ||               |||  | |||  ||
Sbjct  1621     CCCGAACTTGACCCCGAACCCCATTGAAGTTCATAGGGACCCAAACTTCGGGGCACTAAA  1562

Query  2738728  ATTACTGTAAAAGAGTCCTGGAAAGTGCTAGAGGGCTGCAAAATGA  2738773
                ||  |||||||| |||| | | ||| ||||||||||||||||| ||
Sbjct  1561     ATGCCTGTAAAATAGTCATAGTAAGGGCTAGAGGGCTGCAAAAGGA  1516


Range 96: 1574 to 1681

Score:65.3 bits(71), Expect:2e-10, 
Identities:87/121(72%),  Gaps:14/121(11%), Strand: Plus/Plus

Query  2107496  AAGTCTGTGTCCCCATTGATTTCAATGGGGTTTGGGGTCCGGGACAAAGTTCGGGTTCTG  2107555
                |||| || ||||| ||  | |||||||||||| ||||||       ||||||||||   |
Sbjct  1574     AAGTTTGGGTCCCTATGAACTTCAATGGGGTTCGGGGTC-------AAGTTCGGGTCAAG  1626

Query  2107556  TCC-GGACCCGAACCCGGACTTTGTCCCGAAGTTCGGCCGAACCAGCAGAACCCGGACTT  2107614
                | | || |||||||      |||   ||||||||||||| |||| |  ||||||| ||||
Sbjct  1627     TTCAGGTCCCGAAC------TTTAAGCCGAAGTTCGGCCCAACCCGGCGAACCCGAACTT  1680

Query  2107615  C  2107615
                |
Sbjct  1681     C  1681


Range 97: 1302 to 1378

Score:52.7 bits(57), Expect:1e-06, 
Identities:65/86(76%),  Gaps:10/86(11%), Strand: Plus/Plus

Query  1965213  aaaaaaaaCAT-GTTGGCTACCTCCTCCTACTCCTCTACCACCGCCACTTCCACCTACAC  1965271
                || |||||||  |||||||||||||||   |||||| ||||| |   |||| ||||||| 
Sbjct  1302     AACAAAAACAGCGTTGGCTACCTCCTC---CTCCTCCACCACTG---CTTCTACCTACA-  1354

Query  1965272  TTCCACGGTCATGGCCTAGTCAACCT  1965297
                  |||||  ||  ||||  |||||||
Sbjct  1355     --CCACGTCCACCGCCTCCTCAACCT  1378


Range 98: 1485 to 1564

Score:51.8 bits(56), Expect:1e-06, 
Identities:63/81(78%),  Gaps:4/81(4%), Strand: Plus/Plus

Query  1035085  GCACTTGTCCCACCCTTACCCACATTTC-CTTCCTTTTGCAGACCTCTAGGACCTTCCT-  1035142
                ||| ||||||    |||| || |||||  ||||||||||||| |||||| | |||| || 
Sbjct  1485     GCAATTGTCCTGTTCTTAGCCCCATTTTGCTTCCTTTTGCAGCCCTCTA-GCCCTTACTA  1543

Query  1035143  GGGCTTTTTTACA-GCATTTT  1035162
                 | || ||||||| |||||||
Sbjct  1544     TGACTATTTTACAGGCATTTT  1564


Range 99: 1634 to 1681

Score:51.8 bits(56), Expect:1e-06, 
Identities:40/48(83%),  Gaps:0/48(0%), Strand: Plus/Plus

Query  2008013  CCCGGACTTTGACCCGAAGTTCGGCCGAACCAGCAGAACCCGGACTTC  2008060
                |||| ||||| | ||||||||||||| |||| |  ||||||| |||||
Sbjct  1634     CCCGAACTTTAAGCCGAAGTTCGGCCCAACCCGGCGAACCCGAACTTC  1681


Range 100: 1615 to 1682

Score:50.9 bits(55), Expect:4e-06, 
Identities:56/74(76%),  Gaps:7/74(9%), Strand: Plus/Minus

Query  1994508  GGATGTTCGGGTTCGCCGGGTTTGAAAGAACTTCGCGAAAAAGTTTGAGTTCGGCACC-A  1994566
                ||| |||||||||||||||||| |   ||||||||        ||  ||||||| |||  
Sbjct  1682     GGAAGTTCGGGTTCGCCGGGTTGGGCCGAACTTCG------GCTTAAAGTTCGGGACCTG  1629

Query  1994567  AACTTGACCCGAAC  1994580
                ||||||||||||||
Sbjct  1628     AACTTGACCCGAAC  1615


Range 101: 1429 to 1495

Score:48.2 bits(52), Expect:1e-05, 
Identities:52/68(76%),  Gaps:1/68(1%), Strand: Plus/Minus

Query  2668689  AGGGCAAGTGCCCTACAAATAAATGGGGATAGGGAAAATAAATTAAAATCAAGTAAAATA  2668748
                ||| ||| ||||||  ||| ||||| |||||||| |||| |  |||||| |  || ||||
Sbjct  1495     AGGACAATTGCCCTGTAAACAAATGTGGATAGGG-AAATGACATAAAATAACATAGAATA  1437

Query  2668749  ACAGGAAG  2668756
                | || |||
Sbjct  1436     AAAGAAAG  1429


Range 102: 1634 to 1681

Score:47.3 bits(51), Expect:5e-05, 
Identities:39/48(81%),  Gaps:0/48(0%), Strand: Plus/Plus

Query  2674577  CCCGGACTTTGTCCCGAAGTTCGGCCGAACCAGCAGAACCCGGACTTC  2674624
                |||| |||||   ||||||||||||| |||| |  ||||||| |||||
Sbjct  1634     CCCGAACTTTAAGCCGAAGTTCGGCCCAACCCGGCGAACCCGAACTTC  1681


Range 103: 1431 to 1495

Score:45.5 bits(49), Expect:2e-04, 
Identities:49/65(75%),  Gaps:4/65(6%), Strand: Plus/Minus

Query  1643692  AGGGCAAGTGCCCTACAAATAAATGGGGATAGGGAAA----ATAAATTAAAATCAAGTaa  1643747
                ||| ||| ||||||  ||| ||||| |||||||||||    ||||| ||| ||  | |||
Sbjct  1495     AGGACAATTGCCCTGTAAACAAATGTGGATAGGGAAATGACATAAAATAACATAGAATAA  1436

Query  1643748  aaaaa  1643752
                || ||
Sbjct  1435     AAGAA  1431


Range 104: 1431 to 1495

Score:45.5 bits(49), Expect:2e-04, 
Identities:49/65(75%),  Gaps:4/65(6%), Strand: Plus/Minus

Query  713277  AGGGCAAGTGCCCTACAAATAAATGGGGATAGGGAAA----ATAAATTAAAATCAAGTAA  713332
               ||| ||| ||||||  ||| ||||| |||||||||||    ||||| ||| ||  | |||
Sbjct  1495    AGGACAATTGCCCTGTAAACAAATGTGGATAGGGAAATGACATAAAATAACATAGAATAA  1436

Query  713333  AATAA  713337
               || ||
Sbjct  1435    AAGAA  1431


Range 105: 1631 to 1682

Score:45.5 bits(49), Expect:2e-04, 
Identities:41/52(79%),  Gaps:0/52(0%), Strand: Plus/Plus

Query  240478  GGACCCGGACTTTGTCCCGAAGTTCGGACGGACCAGCAGAACCCGAACTTCC  240529
               || |||| |||||   ||||||||||| |  ||| |  ||||||||||||||
Sbjct  1631    GGTCCCGAACTTTAAGCCGAAGTTCGGCCCAACCCGGCGAACCCGAACTTCC  1682


Range 106: 1631 to 1682

Score:45.5 bits(49), Expect:2e-04, 
Identities:41/52(79%),  Gaps:0/52(0%), Strand: Plus/Plus

Query  344188  GGACCCGGACTTTGTCCCGAAGTTCGGACGGACCAGCAGAACCCGAACTTCC  344239
               || |||| |||||   ||||||||||| |  ||| |  ||||||||||||||
Sbjct  1631    GGTCCCGAACTTTAAGCCGAAGTTCGGCCCAACCCGGCGAACCCGAACTTCC  1682


Range 107: 1631 to 1682

Score:45.5 bits(49), Expect:2e-04, 
Identities:41/52(79%),  Gaps:0/52(0%), Strand: Plus/Plus

Query  1406635  GGACCCGGACTTTGTCCCGAAGTTCGGACGGACCAGCAGAACCCGAACTTCC  1406686
                || |||| |||||   ||||||||||| |  ||| |  ||||||||||||||
Sbjct  1631     GGTCCCGAACTTTAAGCCGAAGTTCGGCCCAACCCGGCGAACCCGAACTTCC  1682


Range 108: 1631 to 1682

Score:45.5 bits(49), Expect:2e-04, 
Identities:41/52(79%),  Gaps:0/52(0%), Strand: Plus/Plus

Query  1435370  GGACCCGGACTTTGTCCCGAAGTTCGGACGGACCAGCAGAACCCGAACTTCC  1435421
                || |||| |||||   ||||||||||| |  ||| |  ||||||||||||||
Sbjct  1631     GGTCCCGAACTTTAAGCCGAAGTTCGGCCCAACCCGGCGAACCCGAACTTCC  1682


Range 109: 1299 to 1378

Score:44.6 bits(48), Expect:2e-04, 
Identities:65/89(73%),  Gaps:10/89(11%), Strand: Plus/Minus

Query  1721204  AGGTTGACTAGGCCATGACCGTGGAAGTGGAAGTGGAAGTGGCGGTGGTAGAGGAGTAGG  1721263
                |||||||  ||||  ||  |||||   || | || ||||   | ||||| ||||||   |
Sbjct  1378     AGGTTGAGGAGGCGGTGGACGTGG---TGTAGGTAGAAG---CAGTGGTGGAGGAG---G  1328

Query  1721264  AGGAGGTAGCCAAC-ATGttttttttttt  1721291
                ||||||||||||||  ||||||| || ||
Sbjct  1327     AGGAGGTAGCCAACGCTGTTTTTGTTGTT  1299


Range 110: 1647 to 1682

Score:43.7 bits(47), Expect:6e-04, 
Identities:31/36(86%),  Gaps:0/36(0%), Strand: Plus/Plus

Query  1684112  CCGAAGTTCGGCCGGACCAGCAGAACCCGAACTTCC  1684147
                |||||||||||||  ||| |  ||||||||||||||
Sbjct  1647     CCGAAGTTCGGCCCAACCCGGCGAACCCGAACTTCC  1682


Range 111: 307 to 336

Score:41.9 bits(45), Expect:0.002, 
Identities:27/30(90%),  Gaps:0/30(0%), Strand: Plus/Plus

Query  2014624  TGGAAGATGATGTGGAGGAGGATGATGAGG  2014653
                |||| ||||| | |||||||||||||||||
Sbjct  307      TGGAGGATGAGGAGGAGGAGGATGATGAGG  336


Range 112: 307 to 336

Score:41.9 bits(45), Expect:0.002, 
Identities:27/30(90%),  Gaps:0/30(0%), Strand: Plus/Plus

Query  2564483  TGGAAGATGATGGGGAGGAGGATGATGAGG  2564512
                |||| ||||| | |||||||||||||||||
Sbjct  307      TGGAGGATGAGGAGGAGGAGGATGATGAGG  336


Range 113: 1296 to 1329

Score:41.0 bits(44), Expect:0.002, 
Identities:30/34(88%),  Gaps:1/34(2%), Strand: Plus/Plus

Query  2221265  aaaaataaaaaaaa-aGTGTTGGCTACCTCCTCC  2221297
                ||||| || ||||| || ||||||||||||||||
Sbjct  1296     AAAAACAACAAAAACAGCGTTGGCTACCTCCTCC  1329


Range 114: 1459 to 1495

Score:41.0 bits(44), Expect:0.002, 
Identities:31/37(84%),  Gaps:0/37(0%), Strand: Plus/Minus

Query  1033216  AGGGCAAGTGCCCTACAAATAAATGGGGATAGGGAAA  1033252
                ||| ||| ||||||  ||| ||||| |||||||||||
Sbjct  1495     AGGACAATTGCCCTGTAAACAAATGTGGATAGGGAAA  1459


Range 115: 1631 to 1682

Score:41.0 bits(44), Expect:0.002, 
Identities:40/52(77%),  Gaps:0/52(0%), Strand: Plus/Plus

Query  469789  GGACCCGGACTTTGTCACGAAGTTCGGACGGACCAGCAGAACCCGAACTTCC  469840
               || |||| |||||    |||||||||| |  ||| |  ||||||||||||||
Sbjct  1631    GGTCCCGAACTTTAAGCCGAAGTTCGGCCCAACCCGGCGAACCCGAACTTCC  1682


Range 116: 308 to 336

Score:40.1 bits(43), Expect:0.007, 
Identities:26/29(90%),  Gaps:0/29(0%), Strand: Plus/Minus

Query  1371820  CCTCTTCCACCTCCTCCTCCTCATCCTCC  1371848
                |||| ||  ||||||||||||||||||||
Sbjct  336      CCTCATCATCCTCCTCCTCCTCATCCTCC  308


Range 117: 1514 to 1564

Score:39.2 bits(42), Expect:0.007, 
Identities:42/52(81%),  Gaps:3/52(5%), Strand: Plus/Minus

Query  2668165  aaaatga-tgtaaaaaaGCCC-AGGAAGGTCCTAGAGGTCTGCAAAAGGAAG  2668214
                ||||||  ||||||| || |  || |||| | |||||| |||||||||||||
Sbjct  1564     AAAATGCCTGTAAAATAGTCATAGTAAGGGC-TAGAGGGCTGCAAAAGGAAG  1514


Range 118: 309 to 336

Score:38.3 bits(41), Expect:0.026, 
Identities:25/28(89%),  Gaps:0/28(0%), Strand: Plus/Minus

Query  1632181  CCTCATCATCCTCCTCCCCATCATCTTC  1632208
                ||||||||||||||||| | ||||| ||
Sbjct  336      CCTCATCATCCTCCTCCTCCTCATCCTC  309


Range 119: 307 to 336

Score:37.4 bits(40), Expect:0.026, 
Identities:26/30(87%),  Gaps:0/30(0%), Strand: Plus/Minus

Query  2184814  CCTCATCATCCTCCTTCACATCATCTTCCA  2184843
                ||||||||||||||| | | ||||| ||||
Sbjct  336      CCTCATCATCCTCCTCCTCCTCATCCTCCA  307


Range 120: 307 to 336

Score:37.4 bits(40), Expect:0.026, 
Identities:26/30(87%),  Gaps:0/30(0%), Strand: Plus/Plus

Query  1469181  TGGAAGATGATGTGGAGCAGGATGATGAGG  1469210
                |||| ||||| | |||| ||||||||||||
Sbjct  307      TGGAGGATGAGGAGGAGGAGGATGATGAGG  336


Range 121: 308 to 327

Score:37.4 bits(40), Expect:0.026, 
Identities:20/20(100%),  Gaps:0/20(0%), Strand: Plus/Minus

Query  1086569  CCTCCTCCTCCTCATCCTCC  1086588
                ||||||||||||||||||||
Sbjct  327      CCTCCTCCTCCTCATCCTCC  308


Range 122: 317 to 346

Score:37.4 bits(40), Expect:0.026, 
Identities:26/30(87%),  Gaps:0/30(0%), Strand: Plus/Minus

Query  2017449  GGTTCCTACTCCACATCCACCTCCTCCTCC  2017478
                ||||||| |||| ||||  |||||||||||
Sbjct  346      GGTTCCTCCTCCTCATCATCCTCCTCCTCC  317


Range 123: 1508 to 1527

Score:37.4 bits(40), Expect:0.026, 
Identities:20/20(100%),  Gaps:0/20(0%), Strand: Plus/Minus

Query  668452  GCTGCAAAAGGAAGCAAAAT  668471
               ||||||||||||||||||||
Sbjct  1527    GCTGCAAAAGGAAGCAAAAT  1508


Range 124: 314 to 342

Score:35.6 bits(38), Expect:0.090, 
Identities:25/29(86%),  Gaps:0/29(0%), Strand: Plus/Plus

Query  2204294  TGAGGAGGAGGTGGATGTGGAGTAGGAGG  2204322
                ||||||||||| |||||  ||| ||||||
Sbjct  314      TGAGGAGGAGGAGGATGATGAGGAGGAGG  342


Range 125: 308 to 328

Score:34.6 bits(37), Expect:0.31, 
Identities:20/21(95%),  Gaps:0/21(0%), Strand: Plus/Plus

Query  2097116  GGAGGATGAGGAGGAGGAAGA  2097136
                |||||||||||||||||| ||
Sbjct  308      GGAGGATGAGGAGGAGGAGGA  328


Range 126: 311 to 344

Score:34.6 bits(37), Expect:0.31, 
Identities:30/37(81%),  Gaps:3/37(8%), Strand: Plus/Plus

Query  2097098  GGAAGAGGATGTGGCACAGGAGGATGAGGAGGAGGAA  2097134
                ||| ||||| | ||   |||| |||||||||||||||
Sbjct  311      GGATGAGGAGGAGG---AGGATGATGAGGAGGAGGAA  344


Range 127: 163 to 190

Score:33.7 bits(36), Expect:0.31, 
Identities:24/28(86%),  Gaps:0/28(0%), Strand: Plus/Minus

Query  632930  TCCTCTTGCTCCTGTCCTCCATTTCTTC  632957
               ||||||||||||||| |  ||||| |||
Sbjct  190     TCCTCTTGCTCCTGTGCCACATTTTTTC  163


Range 128: 1424 to 1453

Score:33.7 bits(36), Expect:0.31, 
Identities:27/32(84%),  Gaps:2/32(6%), Strand: Plus/Minus

Query  343839  TAATATAACGATTAGAATCAAAGAAAGTTAAA  343870
               ||| |||||   |||||| |||||||||||||
Sbjct  1453    TAAAATAACA--TAGAATAAAAGAAAGTTAAA  1424


Range 129: 1548 to 1565

Score:33.7 bits(36), Expect:0.31, 
Identities:18/18(100%),  Gaps:0/18(0%), Strand: Plus/Plus

Query  1198075  TATTTTACAGGCATTTTA  1198092
                ||||||||||||||||||
Sbjct  1548     TATTTTACAGGCATTTTA  1565


Range 130: 141 to 161

Score:32.8 bits(35), Expect:1.1, 
Identities:21/22(95%),  Gaps:1/22(4%), Strand: Plus/Minus

Query  2391211  AGTGTTTTTTCAAGAGAGACAT  2391232
                |||||||||||||| |||||||
Sbjct  161      AGTGTTTTTTCAAG-GAGACAT  141


Range 131: 311 to 343

Score:32.8 bits(35), Expect:1.1, 
Identities:29/36(81%),  Gaps:3/36(8%), Strand: Plus/Minus

Query  1371831  TCCTCCTCCTCATCCTCCTGTGCCACATCCTCTTCC  1371866
                |||||||||||||| ||||   || | ||||| |||
Sbjct  343      TCCTCCTCCTCATCATCCT---CCTCCTCCTCATCC  311


Range 132: 1265 to 1289

Score:32.8 bits(35), Expect:1.1, 
Identities:22/25(88%),  Gaps:0/25(0%), Strand: Plus/Minus

Query  2729003  AATATATTTTATTATATATATTTGG  2729027
                ||| | |||| ||||||||||||||
Sbjct  1289     AATTTTTTTTTTTATATATATTTGG  1265


Range 133: 317 to 343

Score:31.9 bits(34), Expect:1.1, 
Identities:23/27(85%),  Gaps:0/27(0%), Strand: Plus/Plus

Query  1155115  GGAGGAGGAGGTGGATGTGGAGTagga  1155141
                |||||||||||  |||| |||| ||||
Sbjct  317      GGAGGAGGAGGATGATGAGGAGGAGGA  343


Range 134: 317 to 343

Score:31.9 bits(34), Expect:1.1, 
Identities:23/27(85%),  Gaps:0/27(0%), Strand: Plus/Plus

Query  1347251  GGAGGAGGAGGTGGATGTGGAGTAGGA  1347277
                |||||||||||  |||| |||| ||||
Sbjct  317      GGAGGAGGAGGATGATGAGGAGGAGGA  343


Range 135: 399 to 420

Score:31.9 bits(34), Expect:1.1, 
Identities:20/22(91%),  Gaps:0/22(0%), Strand: Plus/Plus

Query  1079421  GGCTGTGGGGATACAGAGGTCA  1079442
                ||||| ||||||||||||| ||
Sbjct  399      GGCTGGGGGGATACAGAGGACA  420


Range 136: 1319 to 1335

Score:31.9 bits(34), Expect:1.1, 
Identities:17/17(100%),  Gaps:0/17(0%), Strand: Plus/Minus

Query  1964691  GGAGGAGGAGGAGGTAG  1964707
                |||||||||||||||||
Sbjct  1335     GGAGGAGGAGGAGGTAG  1319


Range 137: 1319 to 1335

Score:31.9 bits(34), Expect:1.1, 
Identities:17/17(100%),  Gaps:0/17(0%), Strand: Plus/Plus

Query  1721795  CTACCTCCTCCTCCTCC  1721811
                |||||||||||||||||
Sbjct  1319     CTACCTCCTCCTCCTCC  1335


Range 138: 1585 to 1606

Score:31.9 bits(34), Expect:1.1, 
Identities:20/22(91%),  Gaps:0/22(0%), Strand: Plus/Plus

Query  637606  CCTAATAACTTCAATGGGGTTC  637627
               ||||  ||||||||||||||||
Sbjct  1585    CCTATGAACTTCAATGGGGTTC  1606


Range 139: 308 to 336

Score:31.0 bits(33), Expect:3.8, 
Identities:24/29(83%),  Gaps:0/29(0%), Strand: Plus/Plus

Query  305605  GGTGGAAGATGATGTGGAGGATGATGAGG  305633
               || ||| || || | ||||||||||||||
Sbjct  308     GGAGGATGAGGAGGAGGAGGATGATGAGG  336


Range 140: 308 to 336

Score:31.0 bits(33), Expect:3.8, 
Identities:24/29(83%),  Gaps:0/29(0%), Strand: Plus/Plus

Query  1178925  GGTGGAAGATGATGTGGAGGATGATGAGG  1178953
                || ||| || || | ||||||||||||||
Sbjct  308      GGAGGATGAGGAGGAGGAGGATGATGAGG  336


Range 141: 308 to 336

Score:31.0 bits(33), Expect:3.8, 
Identities:24/29(83%),  Gaps:0/29(0%), Strand: Plus/Minus

Query  1373597  CCTCATCATCCTCCACATCATCTTCCACC  1373625
                |||||||||||||| | || || ||| ||
Sbjct  336      CCTCATCATCCTCCTCCTCCTCATCCTCC  308


Range 142: 308 to 336

Score:31.0 bits(33), Expect:3.8, 
Identities:24/29(83%),  Gaps:0/29(0%), Strand: Plus/Minus

Query  1088314  CCTCATCATCCTCCACATCATCTTCCACC  1088342
                |||||||||||||| | || || ||| ||
Sbjct  336      CCTCATCATCCTCCTCCTCCTCATCCTCC  308


Range 143: 308 to 336

Score:31.0 bits(33), Expect:3.8, 
Identities:24/29(83%),  Gaps:0/29(0%), Strand: Plus/Plus

Query  1809830  GGTGGAAGATGATGTGGAGGATGATGAGG  1809858
                || ||| || || | ||||||||||||||
Sbjct  308      GGAGGATGAGGAGGAGGAGGATGATGAGG  336


Range 144: 308 to 336

Score:31.0 bits(33), Expect:3.8, 
Identities:24/29(83%),  Gaps:0/29(0%), Strand: Plus/Plus

Query  1917598  GGTGGAAGATGATGTGGAGGATGATGAGG  1917626
                || ||| || || | ||||||||||||||
Sbjct  308      GGAGGATGAGGAGGAGGAGGATGATGAGG  336


Range 145: 314 to 332

Score:31.0 bits(33), Expect:3.8, 
Identities:18/19(95%),  Gaps:0/19(0%), Strand: Plus/Minus

Query  1587097  ATCATCTTCCTCCTCCTCA  1587115
                |||||| ||||||||||||
Sbjct  332      ATCATCCTCCTCCTCCTCA  314


Range 146: 325 to 343

Score:31.0 bits(33), Expect:3.8, 
Identities:18/19(95%),  Gaps:0/19(0%), Strand: Plus/Minus

Query  1086571  TCCTCCTCCTCATCCTCCT  1086589
                |||||||||||||| ||||
Sbjct  343      TCCTCCTCCTCATCATCCT  325


Range 147: 716 to 734

Score:31.0 bits(33), Expect:3.8, 
Identities:18/19(95%),  Gaps:0/19(0%), Strand: Plus/Minus

Query  2562186  TCTTCCTCCTCCTCTTCCT  2562204
                ||||||||||||||| |||
Sbjct  734      TCTTCCTCCTCCTCTGCCT  716


Range 148: 716 to 734

Score:31.0 bits(33), Expect:3.8, 
Identities:18/19(95%),  Gaps:0/19(0%), Strand: Plus/Minus

Query  2183079  TCTTCCTCCTCCTCTTCCT  2183097
                ||||||||||||||| |||
Sbjct  734      TCTTCCTCCTCCTCTGCCT  716


Range 149: 716 to 734

Score:31.0 bits(33), Expect:3.8, 
Identities:18/19(95%),  Gaps:0/19(0%), Strand: Plus/Minus

Query  1098016  TCTTCCTCCTCCTCTTCCT  1098034
                ||||||||||||||| |||
Sbjct  734      TCTTCCTCCTCCTCTGCCT  716


Range 150: 716 to 734

Score:31.0 bits(33), Expect:3.8, 
Identities:18/19(95%),  Gaps:0/19(0%), Strand: Plus/Minus

Query  1097590  TCTTCCTCCTCCTCTTCCT  1097608
                ||||||||||||||| |||
Sbjct  734      TCTTCCTCCTCCTCTGCCT  716


Range 151: 716 to 734

Score:31.0 bits(33), Expect:3.8, 
Identities:18/19(95%),  Gaps:0/19(0%), Strand: Plus/Minus

Query  435569  TCTTCCTCCTCCTCTTCCT  435587
               ||||||||||||||| |||
Sbjct  734     TCTTCCTCCTCCTCTGCCT  716


Range 152: 1315 to 1338

Score:31.0 bits(33), Expect:3.8, 
Identities:21/24(88%),  Gaps:0/24(0%), Strand: Plus/Plus

Query  2399728  TTGGTTTCCTCCTCCTCCTCCCCC  2399751
                |||| | |||||||||||||| ||
Sbjct  1315     TTGGCTACCTCCTCCTCCTCCACC  1338


Range 153: 308 to 328

Score:30.1 bits(32), Expect:3.8, 
Identities:19/21(90%),  Gaps:0/21(0%), Strand: Plus/Minus

Query  2562186  TCTTCCTCCTCCTCTTCCTCC  2562206
                || ||||||||||| ||||||
Sbjct  328      TCCTCCTCCTCCTCATCCTCC  308


Range 154: 308 to 328

Score:30.1 bits(32), Expect:3.8, 
Identities:19/21(90%),  Gaps:0/21(0%), Strand: Plus/Minus

Query  2183079  TCTTCCTCCTCCTCTTCCTCC  2183099
                || ||||||||||| ||||||
Sbjct  328      TCCTCCTCCTCCTCATCCTCC  308


Range 155: 308 to 328

Score:30.1 bits(32), Expect:3.8, 
Identities:19/21(90%),  Gaps:0/21(0%), Strand: Plus/Minus

Query  1098016  TCTTCCTCCTCCTCTTCCTCC  1098036
                || ||||||||||| ||||||
Sbjct  328      TCCTCCTCCTCCTCATCCTCC  308


Range 156: 308 to 328

Score:30.1 bits(32), Expect:3.8, 
Identities:19/21(90%),  Gaps:0/21(0%), Strand: Plus/Minus

Query  1097590  TCTTCCTCCTCCTCTTCCTCC  1097610
                || ||||||||||| ||||||
Sbjct  328      TCCTCCTCCTCCTCATCCTCC  308


Range 157: 308 to 328

Score:30.1 bits(32), Expect:3.8, 
Identities:19/21(90%),  Gaps:0/21(0%), Strand: Plus/Minus

Query  435569  TCTTCCTCCTCCTCTTCCTCC  435589
               || ||||||||||| ||||||
Sbjct  328     TCCTCCTCCTCCTCATCCTCC  308


Range 158: 311 to 344

Score:30.1 bits(32), Expect:3.8, 
Identities:29/37(78%),  Gaps:3/37(8%), Strand: Plus/Minus

Query  2562188  TTCCTCCTCCTCTTCCTCCTGTGCCACATCCTCTTCC  2562224
                |||||||||||| || ||||   || | ||||| |||
Sbjct  344      TTCCTCCTCCTCATCATCCT---CCTCCTCCTCATCC  311


Range 159: 311 to 344

Score:30.1 bits(32), Expect:3.8, 
Identities:29/37(78%),  Gaps:3/37(8%), Strand: Plus/Minus

Query  2183081  TTCCTCCTCCTCTTCCTCCTGTGCCACATCCTCTTCC  2183117
                |||||||||||| || ||||   || | ||||| |||
Sbjct  344      TTCCTCCTCCTCATCATCCT---CCTCCTCCTCATCC  311


Range 160: 311 to 344

Score:30.1 bits(32), Expect:3.8, 
Identities:29/37(78%),  Gaps:3/37(8%), Strand: Plus/Plus

Query  1180670  GGAAGAGGATGTGGCACAGGACGAAGAGGAGGAGGAA  1180706
                ||| ||||| | ||   |||| || ||||||||||||
Sbjct  311      GGATGAGGAGGAGG---AGGATGATGAGGAGGAGGAA  344


Range 161: 311 to 344

Score:30.1 bits(32), Expect:3.8, 
Identities:29/37(78%),  Gaps:3/37(8%), Strand: Plus/Minus

Query  1098018  TTCCTCCTCCTCTTCCTCCTGTGCCACATCCTCTTCC  1098054
                |||||||||||| || ||||   || | ||||| |||
Sbjct  344      TTCCTCCTCCTCATCATCCT---CCTCCTCCTCATCC  311


Range 162: 311 to 344

Score:30.1 bits(32), Expect:3.8, 
Identities:29/37(78%),  Gaps:3/37(8%), Strand: Plus/Minus

Query  1097592  TTCCTCCTCCTCTTCCTCCTGTGCCACATCCTCTTCC  1097628
                |||||||||||| || ||||   || | ||||| |||
Sbjct  344      TTCCTCCTCCTCATCATCCT---CCTCCTCCTCATCC  311


Range 163: 311 to 344

Score:30.1 bits(32), Expect:3.8, 
Identities:29/37(78%),  Gaps:3/37(8%), Strand: Plus/Minus

Query  435571  TTCCTCCTCCTCTTCCTCCTGTGCCACATCCTCTTCC  435607
               |||||||||||| || ||||   || | ||||| |||
Sbjct  344     TTCCTCCTCCTCATCATCCT---CCTCCTCCTCATCC  311


Range 164: 316 to 336

Score:30.1 bits(32), Expect:3.8, 
Identities:19/21(90%),  Gaps:0/21(0%), Strand: Plus/Minus

Query  1086025  CCTCTTCCTCCTCCTCCTCCT  1086045
                |||| || |||||||||||||
Sbjct  336      CCTCATCATCCTCCTCCTCCT  316


Range 165: 1288 to 1311

Score:30.1 bits(32), Expect:3.8, 
Identities:23/27(85%),  Gaps:3/27(11%), Strand: Plus/Minus

Query  652029  TGTTTTTGTTGTTTAACTTTGTTTTAA  652055
               ||||||||||||||   ||| ||||||
Sbjct  1311    TGTTTTTGTTGTTT---TTTTTTTTAA  1288


Range 166: 1319 to 1334

Score:30.1 bits(32), Expect:3.8, 
Identities:16/16(100%),  Gaps:0/16(0%), Strand: Plus/Plus

Query  1086566  CTACCTCCTCCTCCTC  1086581
                ||||||||||||||||
Sbjct  1319     CTACCTCCTCCTCCTC  1334


Range 167: 1323 to 1338

Score:30.1 bits(32), Expect:3.8, 
Identities:16/16(100%),  Gaps:0/16(0%), Strand: Plus/Plus

Query  1371571  CTCCTCCTCCTCCACC  1371586
                ||||||||||||||||
Sbjct  1323     CTCCTCCTCCTCCACC  1338


Range 168: 1468 to 1483

Score:30.1 bits(32), Expect:3.8, 
Identities:16/16(100%),  Gaps:0/16(0%), Strand: Plus/Minus

Query  129314  CTGTAAACAAATGTGG  129329
               ||||||||||||||||
Sbjct  1483    CTGTAAACAAATGTGG  1468


Range 169: 1615 to 1635

Score:30.1 bits(32), Expect:3.8, 
Identities:19/21(90%),  Gaps:0/21(0%), Strand: Plus/Minus

Query  491974  GGCCCTGACCTTGACCCGAAC  491994
               || ||||| ||||||||||||
Sbjct  1635    GGACCTGAACTTGACCCGAAC  1615
