# Supplementary material for: Comparative genomics of Glandirana rugosa using unsupervised AI reveals a high CG frequency
Source: Life Sci Alliance. 2021 Mar 12;4(5):e202000905. doi: 10.26508/lsa.202000905 (PMC7994367; doi:10.26508/lsa.202000905)
Supplement: Supplemental Data 5. — The sequence alignment of the chrW (P. adspersus) and transposon dalBam (Rana dalmatina) in the BLASTn search. [file LSA-2020-00905_Supplemental_Data_5.txt]

Query: lcl|Query_54997 w_5104939_5108242 Query ID: lcl|Query_18433 Length: 3395

>Rana dalmatina transposon dalBam
Sequence ID: AJ511659.1 Length: 520 
Range 1: 54 to 518

Score:659 bits(730), Expect:0.0, 
Identities:427/465(92%),  Gaps:5/465(1%), Strand: Plus/Minus

Query  164  ATGAACATGAGCTTGTCCACATTGGCTGTGGACAGGCGGCTGCGCTTGTCTGTGATTAcc  223
            |||||| |||||||||||||||||||| |||||||||||||||||||||||||||| || 
Sbjct  518  ATGAACGTGAGCTTGTCCACATTGGCTCTGGACAGGCGGCTGCGCTTGTCTGTGATAACG  459

Query  224  ccccc-GCCATGCTAAACACACGTTCAGACAATACACTGGCCGCAGGGCAGGCCAGCACC  282
            ||||| ||| ||||||| ||||||||||||||||||||||||||||||||||||||||||
Sbjct  458  CCCCCTGCCGTGCTAAATACACGTTCAGACAATACACTGGCCGCAGGGCAGGCCAGCACC  399

Query  283  TCCAAGGCGTAAAGGGCAAGCTCAGGCCATGTGCCCAATTTGGAGACCCAGAAGTTGAAT  342
            |||||||||||||||||||||||||||||||||||||||||||||||||||||||| || 
Sbjct  398  TCCAAGGCGTAAAGGGCAAGCTCAGGCCATGTGCCCAATTTGGAGACCCAGAAGTTTAAG  339

Query  343  GGGGCAGACCCATCAGTCAGTACGTGTAGGCGTGTGCACACGTACTGTTCCACCATGTTG  402
            | |||| | || ||| ||||||||||||||||||||||||| ||||| ||||||||||||
Sbjct  338  GCGGCATAGCCGTCATTCAGTACGTGTAGGCGTGTGCACACATACTGCTCCACCATGTTG  279

Query  403  CTGAAATGCTGCCTCCTGCTAAGACGTTCCGTATCAGCTTGTGGTGCTGGTTGTTGTGGC  462
             ||||||||||||||||||||| ||||||| |||||||| ||||||||| ||||||||||
Sbjct  278  GTGAAATGCTGCCTCCTGCTAAAACGTTCCATATCAGCTGGTGGTGCTGTTTGTTGTGGC  219

Query  463  GTGCTGACAAAGCTTTTTCTCATTTCGGCCATGCTAACCTTCCCTTCTGAGGTGCTGGC-  521
            ||||||||||||||||| | ||||||||||||||||||| | ||||||||||||||||| 
Sbjct  218  GTGCTGACAAAGCTTTTCCACATTTCGGCCATGCTAACCCTGCCTTCTGAGGTGCTGGCG  159

Query  522  GTGCCCCAGCTGCGTTGGCGA---CTTCCTCCTCCTCTGCCTTTGCCTTGTGCTTCCACT  578
            ||||||| |||||||||||||   ||||||||||||||||||| ||||||||||||||||
Sbjct  158  GTGCCCCTGCTGCGTTGGCGACCTCTTCCTCCTCCTCTGCCTTCGCCTTGTGCTTCCACT  99

Query  579  AAGCCCCCGCTGCCAGGTGGGAATGCCATCAGCAGCGCATCTTCC  623
              ||||||||||||||||||||||  || ||||||||| ||| ||
Sbjct  98   GTGCCCCCGCTGCCAGGTGGGAATTGCACCAGCAGCGCGTCTACC  54
