# Supplementary material for: Comparative genomics of Glandirana rugosa using unsupervised AI reveals a high CG frequency
Source: Life Sci Alliance. 2021 Mar 12;4(5):e202000905. doi: 10.26508/lsa.202000905 (PMC7994367; doi:10.26508/lsa.202000905)
Supplement: Supplementary file 7 [file LSA-2020-00905_TableS2.xlsx]

## Sheet: Sheet1
Supplemental Table S2. Statistics of whole-genome sequencing reads of G. rugosa.
			Raw reads			Trimmed reads
	Library type	Nominal insert-size	Mean read length (bp)	Total lenth (bp)		Mean read length (bp)	Tota length (bp)
	Paired-ends	300	150	912393407700		141.168	827456239048
	Mate-pairs	3000	118.091	156343032900		90.6469	83202852347
	Mate-pairs	6000	117.663	121996052200		91.8147	65841580568
	Mate-pairs	10000	119.531	130057834500		92.1944	66209432930
	Mate-pairs	15000	117.696	107156462800		90.173	48529301654
The mate-pair libraries contain reads whose raw lengths are 100 bp or 150 bp.
